# Supplementary material for: Cross-platform comparison of immune signatures in immunotherapy-treated patients with advanced melanoma using a rank-based scoring approach
Source: J Transl Med. 2023 Apr 13;21:257. doi: 10.1186/s12967-023-04092-9 (PMC10103529; doi:10.1186/s12967-023-04092-9)
Supplement: Supplementary file 3 — Additional file 3: Table S6–S8. Mann Whitney Wilcoxon test significance of signatures between response status on NanoString samples using signature scores from different singscore calculating methods. Table S9. Mann Whitney Wilcoxon test significance of signatures between site of biopsy on the lymph node or not. [file 12967_2023_4092_MOESM3_ESM.xls]

## Sheet: S6 NS Wilcoxon No stable gene 
Table S6. Wilcoxon test 81 signatures singscores by the "No stable gene" method between response statuses
	Larger_side*	P_values*	adj_p	FDR≤0.05	median(Responder)	median(Non-responder)
PIP PD-1	R	8.01039e-07	6.48842e-05	TRUE	-0.202303	-0.273577
IFNg-6	R	3.58823e-06	7.26617e-05	TRUE	0.25	0.127618
TIS	R	1.93013e-06	7.26617e-05	TRUE	0.137485	0.00856974
Cancer Antigen Presentation	R	2.86908e-06	7.26617e-05	TRUE	0.0557134	0.00175376
MHC I	R	1.08104e-05	0.000168534	TRUE	0.450197	0.415933
Quek_PD1_R	R	1.2484e-05	0.000168534	TRUE	0.0216576	-0.0781159
Quek_IPIPD1_R	R	1.76066e-05	0.000203733	TRUE	-0.015687	-0.105272
CD8 T cells	R	2.69462e-05	0.00027283	TRUE	0.0152995	-0.111979
Killing of Cancer Cells	R	3.07013e-05	0.000276312	TRUE	-0.00760003	-0.0503691
Chemokine gene set	R	3.75379e-05	0.000294744	TRUE	0.0762423	-0.0291337
IFNg and T effector gene set	R	4.0027e-05	0.000294744	TRUE	-0.0734908	-0.175525
Lymphoid Compartment	R	8.45086e-05	0.000526554	TRUE	-0.105876	-0.157972
Recognition of Cancer Cells by Tcells	R	8.16605e-05	0.000526554	TRUE	-0.069667	-0.114808
Antigen Presentation	R	9.818e-05	0.0005522	TRUE	0.100557	0.0750884
Tcell Priming and Activation	R	0.000102259	0.0005522	TRUE	-0.105333	-0.150935
Cytotoxic cells	R	0.000144931	0.000733712	TRUE	-0.1875	-0.279474
CYT score	R	0.000208645	0.000938904	TRUE	-0.256185	-0.364583
Effector T cell gene set	R	0.000207999	0.000938904	TRUE	-0.204952	-0.281632
Costimulatory Signaling	R	0.000267474	0.00114029	TRUE	0.00870601	-0.0313416
Myeloid Cell Activity	R	0.000283305	0.00114739	TRUE	-0.070181	-0.0884766
NK Cell Activity	R	0.000479623	0.00184998	TRUE	-0.0995861	-0.156382
Common Signaling Pathways	NR	0.000503826	0.00185499	TRUE	-0.0307931	-0.00282245
Autophagy	NR	0.000529135	0.00186348	TRUE	0.127321	0.163407
Immune Cell Localization to Tumors	R	0.000586953	0.00190173	TRUE	-0.120056	-0.158745
YIM (AYA) Resistance	R	0.000586953	0.00190173	TRUE	-0.135206	-0.190781
Cytokine and Chemokine Signaling	R	0.000646661	0.00196355	TRUE	-0.0443713	-0.0729476
PI3KAkt	NR	0.000654517	0.00196355	TRUE	0.0297985	0.0496716
PIP 4-1BB	R	0.000866291	0.00250606	TRUE	-0.258789	-0.294271
Notch Signaling	NR	0.000924627	0.00258258	TRUE	0.0689128	0.0925369
Exhausted CD8	R	0.00128014	0.00334488	TRUE	-0.142624	-0.185052
T cells	R	0.0012656	0.00334488	TRUE	-0.112456	-0.226658
CD45	R	0.00150164	0.00380103	TRUE	0.0630689	-0.0422627
PIP ICOS	R	0.00161528	0.00396478	TRUE	-0.179362	-0.224609
PIP CD48	R	0.00179816	0.00416146	TRUE	-0.136393	-0.217448
Interferon Signaling	R	0.00174889	0.00416146	TRUE	0.21991	0.188775
PIP CTLA-4	R	0.00210047	0.00472605	TRUE	-0.177383	-0.21671
Angiogenesis	NR	0.00280498	0.00592053	TRUE	0.0373567	0.0886103
Cytotoxicity	R	0.00285063	0.00592053	TRUE	0.0283507	0.00407114
Hypoxia	NR	0.00273035	0.00592053	TRUE	0.127827	0.148508
Immune Cell Adhesion and Migration	R	0.00300777	0.00609073	TRUE	0.0567765	0.0356738
TGFbeta Signaling	NR	0.00310576	0.00613577	TRUE	0.0909149	0.125151
Release of Cancer Cell Antigens	NR	0.00349058	0.00673184	TRUE	0.0188723	0.0485399
MAPK	NR	0.00472179	0.00889454	TRUE	0.0358145	0.0567079
Wnt Signaling	NR	0.00494458	0.00910252	TRUE	-0.086489	-0.0612845
NK cells	R	0.00515924	0.00928663	TRUE	-0.366211	-0.39974
MHC II non-classical	R	0.00569971	0.0100364	TRUE	-0.0569517	-0.0969321
NFkappaB Signaling	R	0.00655833	0.0113027	TRUE	0.00594981	-0.0100302
Stromal Factors	NR	0.00716996	0.0120993	TRUE	0.0508248	0.085799
Metabolic Stress	NR	0.00738486	0.0122076	TRUE	0.155066	0.181227
DNA Damage Repair	NR	0.0080254	0.0130012	TRUE	0.0909926	0.121164
PIP Beti	NR	0.00883968	0.0140395	TRUE	0.357671	0.375272
NK CD56dim cells	R	0.010636	0.0165677	TRUE	-0.406005	-0.426893
B cells	R	0.0113775	0.0173883	TRUE	-0.289823	-0.352971
Internal Reference Genes	NR	0.0123752	0.0185628	TRUE	0.2071	0.234733
Cell Proliferation	NR	0.0162096	0.0238723	TRUE	0.122917	0.152972
Matrix Remodeling and Metastasis	NR	0.0230553	0.0333478	TRUE	0.0580547	0.0857343
Epigenetic Regulation	NR	0.0326842	0.046446	TRUE	0.164557	0.187915
JAKSTAT Signaling	R	0.0361887	0.0505394	FALSE	0.0141781	0.00464936
PIP CD27	R	0.0385656	0.0529459	FALSE	-0.220052	-0.294922
HLA-low	NR	0.0436477	0.0589244	FALSE	0.00283832	0.0318523
Macrophages	R	0.0461037	0.0612196	FALSE	0.26485	0.225196
MHC II	R	0.0500111	0.0653371	FALSE	0.250702	0.17478
PIP CSFR1	R	0.054395	0.0699364	FALSE	-0.170567	-0.179274
Cell Cycle and Proliferation	NR	0.0763494	0.0966298	FALSE	-0.00918167	0.0107076
PIP GITR	R	0.105117	0.13066	FALSE	-0.470703	-0.500651
TumorIntrinsic Factors	NR	0.106464	0.13066	FALSE	0.0450774	0.051807
Neutrophils	R	0.12633	0.152727	FALSE	-0.248736	-0.274949
Dendritic cells	NR	0.154599	0.184155	FALSE	-0.250543	-0.217949
Th1 cells	NR	0.170485	0.200135	FALSE	-0.380364	-0.364759
Myeloid Compartment	R	0.240682	0.278504	FALSE	-0.0997986	-0.118974
Treg	R	0.321187	0.366424	FALSE	-0.311443	-0.315345
Immunometabolism	NR	0.347415	0.390842	FALSE	0.0917877	0.0961018
immunosupression Jun Guo	NR	0.356782	0.395881	FALSE	0.0270021	0.0334663
Mast cells	NR	0.385822	0.422318	FALSE	-0.279373	-0.265992
PIP CD40	R	0.443174	0.478628	FALSE	-0.153646	-0.165365
Quek_PD1_NR	R	0.481209	0.512868	FALSE	-0.351501	-0.359008
HLA-high	NR	0.54371	0.571955	FALSE	0.259737	0.272895
Hedgehog Signaling	R	0.563538	0.585212	FALSE	-0.144637	-0.14753
Apoptosis	R	0.62853	0.644442	FALSE	0.113316	0.112489
PIP OX40	R	0.88094	0.891952	FALSE	-0.323893	-0.330729
YIM (AYA) Response	NR	0.90308	0.90308	FALSE	-0.048989	-0.0462963
* R: responder, NR: non-responder; P_values: Mann Whitney Wilcoxon test p-value

## Sheet: S7 NS Wilcoxon Skewed ranks
Table S7. Wilcoxon test 81 signatures singscores by the "Skewed ranks" method between response statuses
	Larger_side*	P_values*	adj_p	FDR≤0.05	median(Responder)	median(Non-responder)
PIP PD-1	R	8.01039e-07	6.48842e-05	TRUE	-0.0752086	-0.138286
TIS	R	1.86812e-06	7.09101e-05	TRUE	0.225775	0.112503
Cancer Antigen Presentation	R	2.6263e-06	7.09101e-05	TRUE	0.165042	0.118428
IFNg-6	R	4.04176e-06	8.18456e-05	TRUE	0.318531	0.213121
MHC I	R	8.7352e-06	0.00014151	TRUE	0.481903	0.457382
Quek_PD1_R	R	1.26735e-05	0.000171092	TRUE	0.13224	0.0454176
Quek_IPIPD1_R	R	1.70917e-05	0.000197775	TRUE	0.100793	0.0225394
CD8 T cells	R	2.67514e-05	0.000270858	TRUE	0.117235	0.0045931
Chemokine gene set	R	3.37137e-05	0.000273081	TRUE	0.172537	0.0773312
Killing of Cancer Cells	R	3.07013e-05	0.000273081	TRUE	0.127207	0.0889674
IFNg and T effector gene set	R	4.0027e-05	0.000294744	TRUE	0.03802	-0.0508284
Lymphoid Compartment	R	8.45086e-05	0.000541154	TRUE	0.0221126	-0.0240084
Recognition of Cancer Cells by Tcells	R	8.68519e-05	0.000541154	TRUE	0.057599	0.0173891
Tcell Priming and Activation	R	0.000100884	0.000583685	TRUE	0.034113	-0.00600688
Antigen Presentation	R	0.000113928	0.000615213	TRUE	0.196503	0.175478
Cytotoxic cells	R	0.000144931	0.000733712	TRUE	-0.0611513	-0.142548
CYT score	R	0.000208645	0.000938904	TRUE	-0.123029	-0.218962
Effector T cell gene set	R	0.000205312	0.000938904	TRUE	-0.077145	-0.145007
Costimulatory Signaling	R	0.000254111	0.00108332	TRUE	0.12291	0.0880284
Myeloid Cell Activity	R	0.000281507	0.0011401	TRUE	0.0929191	0.0765005
NK Cell Activity	R	0.000426463	0.00164493	TRUE	0.0185546	-0.031625
Common Signaling Pathways	NR	0.000470852	0.00173359	TRUE	0.102238	0.126983
Autophagy	NR	0.000525911	0.00181135	TRUE	0.218618	0.250606
Cytokine and Chemokine Signaling	R	0.000552279	0.00181135	TRUE	0.0785179	0.0527347
Immune Cell Localization to Tumors	R	0.000559057	0.00181135	TRUE	0.0585721	0.0248081
YIM (AYA) Resistance	R	0.000586953	0.00182858	TRUE	0.00682919	-0.0423495
PI3KAkt	NR	0.000623644	0.00187093	TRUE	0.144572	0.161657
Notch Signaling	NR	0.000892511	0.00249288	TRUE	0.166242	0.187174
PIP 4-1BB	R	0.000866291	0.00249288	TRUE	-0.125334	-0.156735
T cells	R	0.0012656	0.00341713	TRUE	0.00471368	-0.0963547
Exhausted CD8	R	0.00131741	0.00344227	TRUE	-0.0222569	-0.0598058
CD45	R	0.00150164	0.00380103	TRUE	0.159376	0.0661573
PIP ICOS	R	0.00163362	0.0040098	TRUE	-0.0550407	-0.0950846
PIP CD48	R	0.00180825	0.00430412	TRUE	-0.0170133	-0.0887467
Interferon Signaling	R	0.00185981	0.00430412	TRUE	0.302054	0.276773
PIP CTLA-4	R	0.00210047	0.00472605	TRUE	-0.0530181	-0.0878231
Angiogenesis	NR	0.0026865	0.00588125	TRUE	0.140171	0.185152
Cytotoxicity	R	0.00292822	0.00624172	TRUE	0.135389	0.114045
Hypoxia	NR	0.00307275	0.00638187	TRUE	0.220784	0.238364
Immune Cell Adhesion and Migration	R	0.00324099	0.00656301	TRUE	0.165024	0.146024
Release of Cancer Cell Antigens	NR	0.00356504	0.00687544	TRUE	0.130324	0.156055
TGFbeta Signaling	NR	0.00352759	0.00687544	TRUE	0.184897	0.215675
MAPK	NR	0.00481968	0.0088726	TRUE	0.146153	0.163929
Wnt Signaling	NR	0.00472179	0.0088726	TRUE	0.0300195	0.0521804
NK cells	R	0.00515924	0.00928663	TRUE	-0.220402	-0.250075
MHC II non-classical	R	0.00569981	0.0100366	TRUE	0.0535632	0.0181805
NFkappaB Signaling	R	0.00646134	0.0111355	TRUE	0.112834	0.0988677
Stromal Factors	NR	0.00699523	0.0118044	TRUE	0.161785	0.192771
DNA Damage Repair	NR	0.0074945	0.0121411	TRUE	0.187085	0.213698
Metabolic Stress	NR	0.00742123	0.0121411	TRUE	0.251017	0.273831
NK CD56dim cells	R	0.010636	0.0166689	TRUE	-0.255349	-0.273835
PIP Beti	NR	0.010701	0.0166689	TRUE	0.420368	0.43209
B cells	R	0.0113775	0.0173883	TRUE	-0.151845	-0.207731
Internal Reference Genes	NR	0.0131434	0.0197151	TRUE	0.28793	0.311265
Cell Proliferation	NR	0.0157769	0.0232351	TRUE	0.217888	0.244535
Matrix Remodeling and Metastasis	NR	0.0232546	0.0336361	TRUE	0.161734	0.185431
Epigenetic Regulation	NR	0.0308521	0.0438425	TRUE	0.251289	0.27075
PIP CD27	R	0.0385657	0.0529878	FALSE	-0.0910514	-0.157311
JAKSTAT Signaling	R	0.0385961	0.0529878	FALSE	0.124333	0.115235
HLA-low	NR	0.0443384	0.059337	FALSE	0.107932	0.131685
Macrophages	R	0.0446859	0.059337	FALSE	0.337921	0.303264
MHC II	R	0.0503965	0.0658406	FALSE	0.323758	0.259054
PIP CSFR1	R	0.054395	0.0699364	FALSE	-0.0465779	-0.0542829
Cell Cycle and Proliferation	NR	0.0774487	0.098021	FALSE	0.102137	0.12006
PIP GITR	R	0.105117	0.130992	FALSE	-0.312878	-0.339382
TumorIntrinsic Factors	NR	0.113415	0.139191	FALSE	0.168181	0.174384
Neutrophils	R	0.12633	0.152727	FALSE	-0.115757	-0.138955
Dendritic cells	NR	0.154599	0.184155	FALSE	-0.117901	-0.0890548
Th1 cells	NR	0.170485	0.200135	FALSE	-0.233062	-0.219252
Myeloid Compartment	R	0.2514	0.290906	FALSE	0.0258396	0.00900566
Treg	R	0.321187	0.366424	FALSE	-0.172068	-0.17552
immunosupression Jun Guo	NR	0.368056	0.414063	FALSE	0.129175	0.13447
Mast cells	NR	0.389438	0.432116	FALSE	-0.14328	-0.131438
Immunometabolism	NR	0.396737	0.434266	FALSE	0.197334	0.201663
PIP CD40	R	0.443175	0.478629	FALSE	-0.0322819	-0.042653
Quek_PD1_NR	R	0.485317	0.517246	FALSE	-0.207113	-0.213757
HLA-high	NR	0.522092	0.549214	FALSE	0.327428	0.339303
Hedgehog Signaling	R	0.539351	0.560095	FALSE	-0.0224673	-0.0261533
Apoptosis	R	0.662784	0.679563	FALSE	0.206945	0.206659
PIP OX40	R	0.88094	0.891952	FALSE	-0.182951	-0.189001
YIM (AYA) Response	NR	0.920043	0.920043	FALSE	0.0613563	0.0642848
* R: responder, NR: non-responder; P_values: Mann Whitney Wilcoxon test p-value

## Sheet: S8 NS Wilcoxon HK genes
Table S8. Wilcoxon test 81 signatures singscores by the "HK genes" method between response statuses
	Larger_side*	P_values*	adj_p	FDR≤0.05	median(Responder)	median(Non-responder)
IFNg and T effector gene set	R	1.09319e-05	0.000487688	TRUE	-0.221875	-0.36875
MHC I	R	1.20417e-05	0.000487688	TRUE	0.414286	0.35
CD8 T cells	R	4.06143e-05	0.000657952	TRUE	-0.1875	-0.4
IFNg-6	R	3.71268e-05	0.000657952	TRUE	0.141667	-0.0833333
TIS	R	3.64519e-05	0.000657952	TRUE	-0.0527778	-0.197222
PIP PD-1	NR	4.88987e-05	0.000660132	TRUE	-0.45	-0.45
Cytotoxic cells	R	8.98749e-05	0.00103998	TRUE	-0.3825	-0.44
Antigen Presentation	R	0.000168676	0.00127396	TRUE	-0.0483607	-0.128689
Chemokine gene set	R	0.000173007	0.00127396	TRUE	-0.127083	-0.308333
Quek_IPIPD1_R	R	0.000152795	0.00127396	TRUE	-0.2125	-0.313415
Cancer Antigen Presentation	R	0.000133775	0.00127396	TRUE	-0.0930693	-0.179703
Effector T cell gene set	R	0.000297583	0.0018142	TRUE	-0.3625	-0.425
Hedgehog Signaling	R	0.000298966	0.0018142	TRUE	-0.245238	-0.278571
Quek_PD1_R	R	0.000313565	0.0018142	TRUE	-0.17125	-0.289375
Neutrophils	R	0.000357457	0.00193027	TRUE	-0.392857	-0.435714
Tcell Priming and Activation	R	0.000453632	0.00229651	TRUE	-0.248167	-0.314333
Lymphoid Compartment	R	0.000957381	0.00456164	TRUE	-0.287202	-0.341071
Recognition of Cancer Cells by Tcells	R	0.00105141	0.00473135	TRUE	-0.225238	-0.283333
MHC II non-classical	R	0.00116634	0.00497229	TRUE	-0.2	-0.3
Killing of Cancer Cells	R	0.00123675	0.00500882	TRUE	-0.170251	-0.241899
T cells	R	0.00134973	0.00520608	TRUE	-0.358333	-0.45
Interferon Signaling	R	0.00164398	0.00605285	TRUE	0.0735075	-0.0231343
Costimulatory Signaling	R	0.00180817	0.00636791	TRUE	-0.17017	-0.218182
Cytokine and Chemokine Signaling	R	0.00234473	0.00759691	TRUE	-0.213021	-0.266667
YIM (AYA) Resistance	R	0.00226916	0.00759691	TRUE	-0.29431	-0.345517
CD45	R	0.00254491	0.00792838	TRUE	-0.3	-0.45
MHC II	R	0.00266388	0.00799165	TRUE	0.175	0.0642857
Myeloid Cell Activity	R	0.00308903	0.00893611	TRUE	-0.215673	-0.258269
Immune Cell Localization to Tumors	R	0.00325806	0.0091001	TRUE	-0.235788	-0.287842
NK Cell Activity	R	0.00461972	0.0124732	TRUE	-0.274107	-0.323214
Exhausted CD8	R	0.00524979	0.0137172	TRUE	-0.3875	-0.425
Apoptosis	R	0.00668671	0.0164174	TRUE	-0.0914474	-0.123684
Cytotoxicity	R	0.00668857	0.0164174	TRUE	-0.11875	-0.177885
NFkappaB Signaling	R	0.00986908	0.0235116	TRUE	-0.169737	-0.203947
Immune Cell Adhesion and Migration	R	0.0118664	0.0274622	TRUE	-0.136648	-0.163636
Myeloid Compartment	R	0.0146041	0.0328592	TRUE	-0.26	-0.307333
PIP CD48	R	0.0204766	0.0448271	TRUE	-0.4	-0.45
CYT score	NR	0.0216879	0.0462296	TRUE	-0.45	-0.45
PIP ICOS	R	0.023563	0.0489386	TRUE	-0.425	-0.45
PIP CSFR1	R	0.0262041	0.0530632	FALSE	-0.342857	-0.378571
JAKSTAT Signaling	R	0.0289803	0.0572537	FALSE	-0.159914	-0.187931
PIP CD27	R	0.0314113	0.060579	FALSE	-0.4375	-0.45
B cells	R	0.0328017	0.0613377	FALSE	-0.444444	-0.45
YIM (AYA) Response	R	0.0333192	0.0613377	FALSE	-0.176786	-0.214286
PIP CTLA-4	R	0.0434099	0.0781378	FALSE	-0.4375	-0.45
Macrophages	R	0.0449572	0.0791638	FALSE	0.0875	0
Immunometabolism	R	0.081102	0.139772	FALSE	-0.119554	-0.127228
TumorIntrinsic Factors	R	0.0879211	0.148367	FALSE	-0.172258	-0.179032
PIP 4-1BB	NR	0.103919	0.171784	FALSE	-0.45	-0.45
NK cells	NR	0.13689	0.221762	FALSE	-0.45	-0.45
Internal Reference Genes	NR	0.146758	0.230087	FALSE	-0.0225	-0.0225
NK CD56dim cells	NR	0.148271	0.230087	FALSE	-0.45	-0.45
Quek_PD1_NR	NR	0.150551	0.230087	FALSE	-0.45	-0.45
immunosupression Jun Guo	R	0.165845	0.248767	FALSE	-0.1625	-0.197222
PIP CD40	NR	0.169476	0.249591	FALSE	-0.425	-0.425
Dendritic cells	NR	0.209671	0.303274	FALSE	-0.45	-0.433333
Cell Cycle and Proliferation	R	0.237365	0.337308	FALSE	-0.186111	-0.19537
Autophagy	NR	0.299052	0.398175	FALSE	-0.108696	-0.102174
Release of Cancer Cell Antigens	R	0.290734	0.398175	FALSE	-0.176689	-0.183784
TGFbeta Signaling	NR	0.296732	0.398175	FALSE	-0.102381	-0.0928571
PI3KAkt	R	0.29986	0.398175	FALSE	-0.1705	-0.175
PIP Beti	NR	0.312764	0.408611	FALSE	0.266667	0.3
MAPK	R	0.32588	0.418989	FALSE	-0.160526	-0.169079
Stromal Factors	R	0.336537	0.425929	FALSE	-0.139951	-0.163235
HLA-high	R	0.348208	0.43392	FALSE	0.125	0.08
DNA Damage Repair	R	0.367102	0.450535	FALSE	-0.128676	-0.133824
Epigenetic Regulation	NR	0.435295	0.526253	FALSE	-0.0470588	-0.0470588
Matrix Remodeling and Metastasis	R	0.498815	0.594176	FALSE	-0.119545	-0.139091
Hypoxia	R	0.508238	0.596628	FALSE	-0.0639535	-0.0697674
Common Signaling Pathways	R	0.566865	0.655944	FALSE	-0.194907	-0.199691
Wnt Signaling	R	0.637849	0.727687	FALSE	-0.216667	-0.221212
HLA-low	R	0.745788	0.816335	FALSE	-0.201316	-0.207895
Mast cells	NR	0.73589	0.816335	FALSE	-0.4375	-0.4125
Th1 cells	NR	0.741526	0.816335	FALSE	-0.45	-0.45
Notch Signaling	NR	0.76201	0.822971	FALSE	-0.12	-0.11
Angiogenesis	NR	0.793575	0.83614	FALSE	-0.135714	-0.135714
Metabolic Stress	R	0.794849	0.83614	FALSE	-0.0535714	-0.0547619
Cell Proliferation	R	0.897863	0.922938	FALSE	-0.0995	-0.104
Treg	NR	0.90015	0.922938	FALSE	-0.45	-0.45
PIP OX40	NR	0.918609	0.930091	FALSE	-0.45	-0.45
PIP GITR	NR	* NA	* NA	* NA	-0.45	-0.45
* R: responder, NR: non-responder; P_values: Mann Whitney Wilcoxon test p-value
* NA: test failed due to identical singscores among all samples

## Sheet: S9 LN Wilcoxon No stable gene
Table S9. Wilcoxon test 81 signatures singscores by the "No stable gene" method between site of biopsy on Lymph node or not
	Larger_side	P_values*	adj_p	FDR≤0.05	median(Lymph node)	median(Non-lymph node)
B cells	Lymph node	7.20132e-13	5.83307e-11	TRUE	-0.176741	-0.361294
PIP CTLA-4	Lymph node	1.49917e-08	6.07164e-07	TRUE	-0.136423	-0.21671
CD45	Lymph node	3.56926e-08	8.42024e-07	TRUE	0.171651	-0.0357607
PIP CD48	Lymph node	4.15814e-08	8.42024e-07	TRUE	-0.0709635	-0.208984
YIM (AYA) Resistance	Lymph node	9.46072e-08	1.53264e-06	TRUE	-0.0636359	-0.17851
PIP CD40	Lymph node	5.63823e-07	7.43353e-06	TRUE	-0.108724	-0.170573
Lymphoid Compartment	Lymph node	6.42404e-07	7.43353e-06	TRUE	-0.0313064	-0.151291
PIP CD27	Lymph node	1.04111e-06	1.05413e-05	TRUE	-0.149089	-0.285807
T cells	Lymph node	1.27573e-06	1.14816e-05	TRUE	-0.0236693	-0.202661
Costimulatory Signaling	Lymph node	6.48828e-06	5.2555e-05	TRUE	0.0398227	-0.0190782
Quek_IPIPD1_R	Lymph node	8.8533e-06	5.97598e-05	TRUE	0.0601514	-0.0886628
Tcell Priming and Activation	Lymph node	8.56245e-06	5.97598e-05	TRUE	-0.0686237	-0.137892
MHC II non-classical	Lymph node	1.05384e-05	6.56621e-05	TRUE	-0.00750653	-0.0858355
Immune Cell Localization to Tumors	Lymph node	1.38284e-05	8.00074e-05	TRUE	-0.0845668	-0.151015
JAKSTAT Signaling	Lymph node	2.4909e-05	0.000134508	TRUE	0.017084	0.00464936
Chemokine gene set	Lymph node	3.1823e-05	0.000161104	TRUE	0.124615	-0.00659631
Quek_PD1_R	Lymph node	3.38846e-05	0.00016145	TRUE	0.0767572	-0.0440761
Recognition of Cancer Cells by Tcells	Lymph node	3.77978e-05	0.00017009	TRUE	-0.0327891	-0.104812
Immune Cell Adhesion and Migration	Lymph node	7.75285e-05	0.000330516	TRUE	0.0668655	0.0405059
NK CD56dim cells	Lymph node	0.000144568	0.000585501	TRUE	-0.396214	-0.424282
Cancer Antigen Presentation	Lymph node	0.000177392	0.000653124	TRUE	0.0793041	0.016879
PIP ICOS	Lymph node	0.000174674	0.000653124	TRUE	-0.164388	-0.209635
Stromal Factors	Non-lymph node	0.000196018	0.000690323	TRUE	0.0323617	0.076817
TGFbeta Signaling	Non-lymph node	0.000208944	0.000705187	TRUE	0.0815055	0.121019
Hedgehog Signaling	Non-lymph node	0.000224227	0.000726497	TRUE	-0.155986	-0.141045
Cytokine and Chemokine Signaling	Lymph node	0.000237233	0.000739073	TRUE	-0.0386839	-0.0679402
NK Cell Activity	Lymph node	0.000292503	0.00087751	TRUE	-0.0916683	-0.150799
Mast cells	Non-lymph node	0.000390328	0.00112916	TRUE	-0.324413	-0.243146
Treg	Lymph node	0.000555023	0.00155024	TRUE	-0.283485	-0.327048
NFkappaB Signaling	Lymph node	0.000666494	0.00179953	TRUE	0.0195211	-0.00614754
MAPK	Non-lymph node	0.000711656	0.00185949	TRUE	0.0208175	0.0521007
Common Signaling Pathways	Non-lymph node	0.00076954	0.0019479	TRUE	-0.0451135	-0.010772
Metabolic Stress	Non-lymph node	0.00123454	0.00303024	TRUE	0.141972	0.177495
Killing of Cancer Cells	Lymph node	0.00129799	0.00309227	TRUE	0.00442863	-0.0373621
HLA-low	Non-lymph node	0.00186714	0.0043211	TRUE	-0.0254398	0.0330437
Cytotoxic cells	Lymph node	0.00198379	0.00446352	TRUE	-0.162961	-0.263553
Exhausted CD8	Lymph node	0.00278585	0.00609876	TRUE	-0.124021	-0.183094
Autophagy	Non-lymph node	0.00286902	0.00611554	TRUE	0.103312	0.155957
Notch Signaling	Non-lymph node	0.00441493	0.00916946	TRUE	0.0579329	0.0866309
Matrix Remodeling and Metastasis	Non-lymph node	0.00504992	0.0102261	TRUE	0.0441068	0.0810807
Effector T cell gene set	Lymph node	0.00548751	0.0108412	TRUE	-0.208006	-0.260471
CD8 T cells	Lymph node	0.00643171	0.0122483	TRUE	0.0436198	-0.0690104
Epigenetic Regulation	Non-lymph node	0.00650216	0.0122483	TRUE	0.16237	0.187915
Wnt Signaling	Non-lymph node	0.00877074	0.0161461	TRUE	-0.095617	-0.0647794
NK cells	Lymph node	0.0114438	0.0205989	TRUE	-0.360677	-0.399089
Apoptosis	Non-lymph node	0.0117217	0.0206403	TRUE	0.106575	0.116947
Angiogenesis	Non-lymph node	0.0171224	0.0295089	TRUE	0.0408552	0.0611662
CYT score	Lymph node	0.0177811	0.0300056	TRUE	-0.273438	-0.354818
Myeloid Cell Activity	Lymph node	0.0193241	0.0319439	TRUE	-0.0664781	-0.0847813
PIP 4-1BB	Lymph node	0.0202686	0.0328352	TRUE	-0.246094	-0.279948
PIP GITR	Lymph node	0.0215875	0.0342861	TRUE	-0.458984	-0.500651
Internal Reference Genes	Non-lymph node	0.0288922	0.0450052	TRUE	0.197033	0.230133
Hypoxia	Non-lymph node	0.0353588	0.0540389	FALSE	0.119558	0.144797
Cytotoxicity	Lymph node	0.0366294	0.054944	FALSE	0.0301318	0.0113831
IFNg and T effector gene set	Lymph node	0.0421063	0.0609043	FALSE	-0.0787402	-0.134678
Myeloid Compartment	Non-lymph node	0.0421067	0.0609043	FALSE	-0.125295	-0.103568
TIS	Lymph node	0.0608472	0.086467	FALSE	0.128546	0.052896
PIP Beti	Non-lymph node	0.0638604	0.0891843	FALSE	0.343329	0.366145
Macrophages	Lymph node	0.0754439	0.103576	FALSE	0.274641	0.23564
IFNg-6	Lymph node	0.0784416	0.105896	FALSE	0.22404	0.152487
immunosupression Jun Guo	Non-lymph node	0.0847224	0.1125	FALSE	0.014997	0.0280733
Antigen Presentation	Lymph node	0.0938389	0.122596	FALSE	0.100349	0.0842678
MHC I	Lymph node	0.109165	0.140355	FALSE	0.447014	0.433533
PI3KAkt	Non-lymph node	0.126863	0.16056	FALSE	0.029	0.0437612
Cell Proliferation	Non-lymph node	0.132308	0.164653	FALSE	0.128903	0.135917
Immunometabolism	Non-lymph node	0.134162	0.164653	FALSE	0.0863488	0.095051
HLA-high	Non-lymph node	0.142757	0.172587	FALSE	0.243092	0.272763
DNA Damage Repair	Non-lymph node	0.154348	0.183855	FALSE	0.10462	0.107337
TumorIntrinsic Factors	Lymph node	0.219144	0.257256	FALSE	0.0526252	0.0488277
Neutrophils	Lymph node	0.247981	0.28695	FALSE	-0.248736	-0.254728
YIM (AYA) Response	Non-lymph node	0.284194	0.324221	FALSE	-0.0549887	-0.0462963
Dendritic cells	Non-lymph node	0.291495	0.327931	FALSE	-0.249891	-0.228814
Release of Cancer Cell Antigens	Non-lymph node	0.32119	0.356389	FALSE	0.0203382	0.0323664
PIP PD-1	Lymph node	0.418485	0.458071	FALSE	-0.234681	-0.245763
MHC II	Non-lymph node	0.434136	0.468867	FALSE	0.124602	0.237128
Quek_PD1_NR	Lymph node	0.569554	0.607025	FALSE	-0.350033	-0.356397
Interferon Signaling	Lymph node	0.619256	0.651425	FALSE	0.213201	0.206609
PIP CSFR1	Non-lymph node	0.673342	0.690389	FALSE	-0.176465	-0.174406
PIP OX40	Non-lymph node	0.666744	0.690389	FALSE	-0.329102	-0.324219
Cell Cycle and Proliferation	Lymph node	0.77547	0.785163	FALSE	-0.00215963	-0.0027157
Th1 cells	Non-lymph node	0.92845	0.92845	FALSE	-0.379064	-0.372562
*P_values: Mann Whitney Wilcoxon test p-value
