# Supplementary material for: Cross-platform comparison of immune signatures in immunotherapy-treated patients with advanced melanoma using a rank-based scoring approach
Source: J Transl Med. 2023 Apr 13;21:257. doi: 10.1186/s12967-023-04092-9 (PMC10103529; doi:10.1186/s12967-023-04092-9)
Supplement: Supplementary file 4 — Additional file 4: Results of NanoString samples using advanced analysis in nSolver4.0. Table S10. Differential expression analysis on response; Table S11. Pathway scores. Table S12. Mann Whitney Wilcoxon test significance of signatures between response status on NanoString samples using nSolver pathway scores. [file 12967_2023_4092_MOESM4_ESM.xls]

## Sheet: S10 DE_nSolver
	Log2 fold change	std error (log2)	Lower confidence limit (log2)	Upper confidence limit (log2)	Linear fold change	Lower confidence limit (linear)	Upper confidence limit (linear)	P-value	BH.p.value	method	Gene.sets
LYZ-mRNA	1.37	0.245	0.89	1.85	2.59	1.85	3.61	9.04e-08	3.88e-05	lm.nb	Myeloid Compartment
TNFRSF17-mRNA	2.29	0.412	1.48	3.1	4.89	2.8	8.57	1.1e-07	3.88e-05	Wald	NF-kappaB Signaling
IRF1-mRNA	1.02	0.188	0.649	1.39	2.03	1.57	2.62	2.25e-07	5.33e-05	lm.nb	Cytotoxicity Interferon Signaling
TYMP-mRNA	0.784	0.152	0.485	1.08	1.72	1.4	2.12	7.64e-07	0.000135	lm.nb	Angiogenesis
CXCL11-mRNA	1.97	0.392	1.2	2.74	3.91	2.29	6.66	1.4e-06	0.000171	Wald	Cytokine and Chemokine Signaling Lymphoid Compartment
GBP1-mRNA	1.19	0.239	0.726	1.66	2.29	1.65	3.16	1.45e-06	0.000171	lm.nb	Interferon Signaling
LY9-mRNA	1.31	0.272	0.775	1.84	2.48	1.71	3.58	3.4e-06	0.000344	Wald	Costimulatory Signaling Lymphoid Compartment
FASLG-mRNA	1.4	0.304	0.808	2	2.65	1.75	4	7.86e-06	0.00067	Wald	Cytotoxicity MAPK NF-kappaB Signaling PI3K-Akt
APOL6-mRNA	0.736	0.16	0.422	1.05	1.67	1.34	2.07	8.65e-06	0.00067	lm.nb
NLRC5-mRNA	0.826	0.181	0.472	1.18	1.77	1.39	2.27	9.45e-06	0.00067	lm.nb
C1QA-mRNA	0.826	0.182	0.469	1.18	1.77	1.38	2.27	1.1e-05	0.000707	lm.nb
CD247-mRNA	0.934	0.208	0.527	1.34	1.91	1.44	2.53	1.32e-05	0.000711	Wald	Costimulatory Signaling
CXCL13-mRNA	2.07	0.463	1.16	2.98	4.2	2.24	7.87	1.47e-05	0.000711	loglinear	Cytokine and Chemokine Signaling Lymphoid Compartment
FBP1-mRNA	1.11	0.248	0.622	1.6	2.16	1.54	3.02	1.5e-05	0.000711	lm.nb	Metabolic Stress
CXCR6-mRNA	1.06	0.238	0.597	1.53	2.09	1.51	2.89	1.5e-05	0.000711	Wald	Cytokine and Chemokine Signaling
TNFRSF9-mRNA	1.18	0.266	0.659	1.7	2.27	1.58	3.25	1.7e-05	0.000752	Wald
PSMB10-mRNA	0.649	0.149	0.357	0.941	1.57	1.28	1.92	2.3e-05	0.000849	lm.nb	Antigen Presentation Apoptosis Cell Proliferation Costimulatory Signaling Hedgehog Signaling NF-kappaB Signaling
E2F3-mRNA	-0.436	0.1	-0.633	-0.239	0.739	0.645	0.847	2.48e-05	0.000849	lm.nb	Angiogenesis Cell Proliferation Metabolic Stress Notch Signaling
IL32-mRNA	0.92	0.212	0.505	1.34	1.89	1.42	2.53	2.52e-05	0.000849	lm.nb	Cytokine and Chemokine Signaling
ICOS-mRNA	0.966	0.223	0.528	1.4	1.95	1.44	2.64	2.62e-05	0.000849	Wald	Costimulatory Signaling Immune Cell Adhesion and Migration Lymphoid Compartment
GZMH-mRNA	1.04	0.242	0.569	1.52	2.06	1.48	2.87	2.82e-05	0.000849	Wald	Cytotoxicity Lymphoid Compartment
IL21R-mRNA	1.11	0.258	0.605	1.62	2.16	1.52	3.06	2.84e-05	0.000849	Wald	Cytokine and Chemokine Signaling JAK-STAT Signaling
CASP1-mRNA	0.844	0.196	0.46	1.23	1.79	1.38	2.34	2.89e-05	0.000849	lm.nb	Apoptosis
LILRB4-mRNA	0.839	0.195	0.456	1.22	1.79	1.37	2.33	2.96e-05	0.000849	lm.nb
MMP1-mRNA	1.84	0.429	1	2.68	3.58	2	6.41	2.99e-05	0.000849	Wald	Matrix Remodeling and Metastasis Myeloid Compartment
FAM30A-mRNA	1.52	0.36	0.816	2.23	2.87	1.76	4.68	3.94e-05	0.00108	Wald
ANGPT1-mRNA	-1.16	0.276	-1.7	-0.621	0.447	0.307	0.65	4.24e-05	0.00111	lm.nb	Angiogenesis Hypoxia MAPK Myeloid Compartment PI3K-Akt
FCGR3A/B-mRNA	0.858	0.205	0.457	1.26	1.81	1.37	2.4	4.58e-05	0.00116	lm.nb
TRAT1-mRNA	1.21	0.29	0.639	1.78	2.31	1.56	3.42	5.1e-05	0.00125	Wald	Costimulatory Signaling
CXCL10-mRNA	1.18	0.285	0.62	1.74	2.26	1.54	3.33	5.58e-05	0.00132	lm.nb	Cytokine and Chemokine Signaling Lymphoid Compartment
CXCL9-mRNA	1.25	0.304	0.655	1.85	2.38	1.57	3.59	6.1e-05	0.00139	lm.nb	Cytokine and Chemokine Signaling Lymphoid Compartment
CD8B-mRNA	1.23	0.299	0.642	1.82	2.34	1.56	3.52	6.36e-05	0.00141	Wald	Antigen Presentation Immune Cell Adhesion and Migration Lymphoid Compartment
LAG3-mRNA	1.09	0.269	0.564	1.62	2.13	1.48	3.07	7.64e-05	0.00158	lm.nb	Costimulatory Signaling Lymphoid Compartment
IFI27-mRNA	0.951	0.235	0.491	1.41	1.93	1.41	2.66	7.75e-05	0.00158	lm.nb	Cytotoxicity Interferon Signaling Lymphoid Compartment
COL4A5-mRNA	-0.953	0.235	-1.41	-0.492	0.517	0.375	0.711	7.87e-05	0.00158	Wald	Matrix Remodeling and Metastasis PI3K-Akt
ID4-mRNA	-0.944	0.234	-1.4	-0.486	0.52	0.378	0.714	8.22e-05	0.00158	lm.nb	TGF-beta Signaling
TLR2-mRNA	0.667	0.165	0.343	0.99	1.59	1.27	1.99	8.25e-05	0.00158	lm.nb	Myeloid Compartment PI3K-Akt
PDCD1LG2-mRNA	0.785	0.195	0.402	1.17	1.72	1.32	2.25	8.95e-05	0.00167	Wald	Costimulatory Signaling Immune Cell Adhesion and Migration
ITGAX-mRNA	0.587	0.146	0.3	0.873	1.5	1.23	1.83	9.29e-05	0.00169	lm.nb	Immune Cell Adhesion and Migration Matrix Remodeling and Metastasis Myeloid Compartment
CD38-mRNA	1.18	0.295	0.601	1.76	2.26	1.52	3.38	9.76e-05	0.00173	lm.nb	Lymphoid Compartment
B2M-mRNA	0.657	0.168	0.329	0.986	1.58	1.26	1.98	0.000129	0.00224	lm.nb	Antigen Presentation Interferon Signaling
KDR-mRNA	-0.774	0.199	-1.16	-0.384	0.585	0.447	0.766	0.000143	0.00242	lm.nb	MAPK Matrix Remodeling and Metastasis PI3K-Akt
LILRB2-mRNA	0.612	0.158	0.303	0.922	1.53	1.23	1.89	0.000151	0.00249	lm.nb	Costimulatory Signaling Myeloid Compartment
CD274-mRNA	0.996	0.257	0.492	1.5	1.99	1.41	2.83	0.000154	0.00249	Wald	Costimulatory Signaling Immune Cell Adhesion and Migration Lymphoid Compartment
HLA-DRA-mRNA	0.726	0.188	0.358	1.09	1.65	1.28	2.14	0.000161	0.00252	lm.nb	Antigen Presentation Costimulatory Signaling Immune Cell Adhesion and Migration Interferon Signaling
GBP2-mRNA	0.694	0.18	0.341	1.05	1.62	1.27	2.07	0.000167	0.00252	lm.nb	Interferon Signaling
GZMA-mRNA	1.15	0.299	0.566	1.74	2.22	1.48	3.34	0.000168	0.00252	Wald	Cytotoxicity Lymphoid Compartment
CLEC7A-mRNA	0.726	0.189	0.356	1.1	1.65	1.28	2.14	0.000171	0.00252	Wald	Immune Cell Adhesion and Migration Myeloid Compartment
RELB-mRNA	0.433	0.113	0.211	0.655	1.35	1.16	1.58	0.000192	0.00277	lm.nb	MAPK NF-kappaB Signaling
HLA-DPA1-mRNA	0.752	0.198	0.364	1.14	1.68	1.29	2.2	0.000206	0.00292	lm.nb	Antigen Presentation Costimulatory Signaling Immune Cell Adhesion and Migration Interferon Signaling
RPL23-mRNA	-0.476	0.128	-0.728	-0.225	0.719	0.604	0.856	0.000285	0.00397	lm.nb
SOCS1-mRNA	0.812	0.219	0.382	1.24	1.76	1.3	2.36	0.000296	0.00404	Wald	Antigen Presentation Interferon Signaling JAK-STAT Signaling
PSMB9-mRNA	0.728	0.198	0.341	1.12	1.66	1.27	2.17	0.000309	0.00405	lm.nb	Antigen Presentation Apoptosis Cell Proliferation Costimulatory Signaling Hedgehog Signaling NF-kappaB Signaling
PDCD1-mRNA	0.869	0.236	0.407	1.33	1.83	1.33	2.52	0.000312	0.00405	Wald	Costimulatory Signaling Immune Cell Adhesion and Migration Lymphoid Compartment
CTSS-mRNA	0.636	0.173	0.297	0.975	1.55	1.23	1.97	0.000319	0.00405	lm.nb	Antigen Presentation Matrix Remodeling and Metastasis
CD5-mRNA	0.824	0.224	0.385	1.26	1.77	1.31	2.4	0.00032	0.00405	Wald	Lymphoid Compartment
SERPINA1-mRNA	1.37	0.374	0.638	2.11	2.59	1.56	4.3	0.000335	0.00416	loglinear	Myeloid Compartment
CTLA4-mRNA	1.06	0.294	0.488	1.64	2.09	1.4	3.12	0.000391	0.00477	Wald	Costimulatory Signaling Immune Cell Adhesion and Migration Lymphoid Compartment
OLR1-mRNA	0.928	0.257	0.425	1.43	1.9	1.34	2.7	0.0004	0.00477	Wald	Myeloid Compartment
CD2-mRNA	1.17	0.325	0.536	1.81	2.25	1.45	3.5	0.000403	0.00477	Wald	Costimulatory Signaling Immune Cell Adhesion and Migration Lymphoid Compartment
CCND1-mRNA	0.539	0.149	0.246	0.831	1.45	1.19	1.78	0.000415	0.00483	lm.nb	Cell Proliferation Epigenetic Regulation JAK-STAT Signaling Notch Signaling PI3K-Akt Wnt Signaling
SPRY4-mRNA	-0.817	0.228	-1.26	-0.371	0.568	0.417	0.773	0.000437	0.005	lm.nb	Cytotoxicity
JAK2-mRNA	0.446	0.124	0.202	0.69	1.36	1.15	1.61	0.000445	0.00501	lm.nb	Cytokine and Chemokine Signaling Cytotoxicity Epigenetic Regulation Interferon Signaling JAK-STAT Signaling Lymphoid Compartment PI3K-Akt
CTSW-mRNA	0.903	0.253	0.408	1.4	1.87	1.33	2.64	0.000467	0.00516	Wald	Antigen Presentation
STAT1-mRNA	0.545	0.153	0.246	0.845	1.46	1.19	1.8	0.000473	0.00516	lm.nb	Cytokine and Chemokine Signaling Cytotoxicity Interferon Signaling JAK-STAT Signaling Lymphoid Compartment
KLRD1-mRNA	1.03	0.293	0.461	1.61	2.05	1.38	3.05	0.000529	0.00568	Wald	Antigen Presentation Cytotoxicity Lymphoid Compartment
HLA-DMA-mRNA	0.601	0.17	0.267	0.936	1.52	1.2	1.91	0.000545	0.00576	lm.nb	Antigen Presentation Immune Cell Adhesion and Migration
PSMB5-mRNA	-0.265	0.0757	-0.414	-0.117	0.832	0.751	0.922	0.000588	0.00613	lm.nb	Antigen Presentation Apoptosis Cell Proliferation Costimulatory Signaling Hedgehog Signaling NF-kappaB Signaling
STAT2-mRNA	0.346	0.0988	0.152	0.539	1.27	1.11	1.45	0.000603	0.00619	lm.nb	Cytokine and Chemokine Signaling Cytotoxicity Interferon Signaling JAK-STAT Signaling Lymphoid Compartment
EIF4EBP1-mRNA	-0.404	0.116	-0.632	-0.177	0.756	0.645	0.885	0.000637	0.00645	lm.nb	Hypoxia Metabolic Stress PI3K-Akt
TLR8-mRNA	0.734	0.213	0.317	1.15	1.66	1.25	2.22	0.000723	0.00721	Wald	Myeloid Compartment
STAT4-mRNA	0.768	0.223	0.331	1.21	1.7	1.26	2.31	0.000732	0.00721	Wald	Costimulatory Signaling JAK-STAT Signaling
PARP12-mRNA	0.52	0.152	0.222	0.817	1.43	1.17	1.76	0.00078	0.00758	lm.nb
CCR2-mRNA	0.729	0.213	0.311	1.15	1.66	1.24	2.22	0.0008	0.00767	Wald	Cytokine and Chemokine Signaling
LDHB-mRNA	-0.388	0.115	-0.612	-0.163	0.764	0.654	0.893	0.000896	0.00847	lm.nb	Metabolic Stress
CCL4-mRNA	0.738	0.219	0.309	1.17	1.67	1.24	2.24	0.000923	0.00861	lm.nb	Antigen Presentation Cytokine and Chemokine Signaling Myeloid Compartment
IL10RA-mRNA	0.579	0.172	0.242	0.915	1.49	1.18	1.89	0.000938	0.00864	lm.nb	Cytokine and Chemokine Signaling JAK-STAT Signaling
IL2RB-mRNA	0.81	0.241	0.338	1.28	1.75	1.26	2.43	0.000955	0.00868	lm.nb	Costimulatory Signaling Cytokine and Chemokine Signaling JAK-STAT Signaling PI3K-Akt
HLA-DMB-mRNA	0.564	0.168	0.235	0.893	1.48	1.18	1.86	0.000967	0.00868	lm.nb	Antigen Presentation Immune Cell Adhesion and Migration
PFKM-mRNA	-0.409	0.123	-0.651	-0.167	0.753	0.637	0.89	0.00112	0.00986	lm.nb	Metabolic Stress
CD6-mRNA	0.875	0.264	0.357	1.39	1.83	1.28	2.62	0.00113	0.00986	Wald	Immune Cell Adhesion and Migration Lymphoid Compartment
C1QB-mRNA	0.619	0.187	0.253	0.986	1.54	1.19	1.98	0.00114	0.00986	lm.nb
SMAD5-mRNA	-0.379	0.115	-0.603	-0.154	0.769	0.658	0.899	0.00117	0.00999	lm.nb	TGF-beta Signaling
ITGB2-mRNA	0.549	0.166	0.223	0.875	1.46	1.17	1.83	0.00119	0.00999	lm.nb	Immune Cell Adhesion and Migration Matrix Remodeling and Metastasis
IFI35-mRNA	0.472	0.143	0.191	0.752	1.39	1.14	1.68	0.0012	0.00999	lm.nb	Cytotoxicity Interferon Signaling
CCR5-mRNA	0.672	0.205	0.269	1.07	1.59	1.21	2.1	0.0013	0.0107	Wald	Antigen Presentation Cytokine and Chemokine Signaling
HAVCR2-mRNA	0.54	0.165	0.216	0.863	1.45	1.16	1.82	0.00131	0.0107	lm.nb	Costimulatory Signaling
LAIR1-mRNA	0.537	0.165	0.215	0.86	1.45	1.16	1.81	0.00134	0.0108	lm.nb
IDO1-mRNA	0.973	0.299	0.387	1.56	1.96	1.31	2.95	0.00137	0.011	lm.nb	Lymphoid Compartment
PTGER4-mRNA	0.565	0.174	0.223	0.907	1.48	1.17	1.87	0.00146	0.0115	lm.nb
MXI1-mRNA	-0.651	0.202	-1.05	-0.255	0.637	0.484	0.838	0.00155	0.012	lm.nb
CXCL1-mRNA	1	0.312	0.392	1.62	2.01	1.31	3.07	0.00157	0.012	lm.nb	Antigen Presentation Cytokine and Chemokine Signaling Myeloid Compartment
GLUL-mRNA	0.408	0.127	0.159	0.657	1.33	1.12	1.58	0.00158	0.012	lm.nb
CD84-mRNA	0.556	0.173	0.216	0.895	1.47	1.16	1.86	0.0016	0.0121	lm.nb
NF1-mRNA	-0.243	0.0763	-0.392	-0.0931	0.845	0.762	0.938	0.00177	0.0132	lm.nb	MAPK
SLAMF7-mRNA	0.937	0.295	0.358	1.52	1.91	1.28	2.86	0.00181	0.0133	lm.nb	Lymphoid Compartment
CD244-mRNA	0.712	0.225	0.272	1.15	1.64	1.21	2.22	0.00182	0.0133	Wald
FPR3-mRNA	0.502	0.159	0.191	0.814	1.42	1.14	1.76	0.00187	0.0134	lm.nb	Myeloid Compartment
HLA-F-mRNA	0.628	0.199	0.239	1.02	1.55	1.18	2.02	0.00187	0.0134	lm.nb	Antigen Presentation Immune Cell Adhesion and Migration Interferon Signaling
TAP2-mRNA	0.422	0.134	0.16	0.684	1.34	1.12	1.61	0.00191	0.0135	lm.nb	Antigen Presentation
TAP1-mRNA	0.576	0.183	0.218	0.935	1.49	1.16	1.91	0.00194	0.0136	lm.nb	Antigen Presentation
CCR4-mRNA	0.709	0.225	0.268	1.15	1.64	1.2	2.22	0.00196	0.0136	Wald	Cytokine and Chemokine Signaling Lymphoid Compartment
TAPBP-mRNA	0.366	0.117	0.138	0.595	1.29	1.1	1.51	0.002	0.0137	lm.nb	Antigen Presentation
NFKBIA-mRNA	0.404	0.129	0.152	0.657	1.32	1.11	1.58	0.00201	0.0137	lm.nb	Costimulatory Signaling Cytokine and Chemokine Signaling NF-kappaB Signaling
KLRK1-mRNA	0.939	0.3	0.351	1.53	1.92	1.28	2.88	0.00208	0.014	lm.nb	Cytotoxicity Lymphoid Compartment
CSF2RB-mRNA	0.618	0.2	0.225	1.01	1.53	1.17	2.01	0.00238	0.0159	Wald	Cytokine and Chemokine Signaling JAK-STAT Signaling
CD45RO-mRNA	0.609	0.198	0.222	0.996	1.53	1.17	1.99	0.00241	0.016	lm.nb
SERPINH1-mRNA	-0.472	0.154	-0.774	-0.171	0.721	0.585	0.888	0.00247	0.0162	lm.nb	Angiogenesis Matrix Remodeling and Metastasis
GBP4-mRNA	0.818	0.268	0.294	1.34	1.76	1.23	2.54	0.00261	0.017	lm.nb	Interferon Signaling
CXCR3-mRNA	0.69	0.227	0.244	1.14	1.61	1.18	2.2	0.00283	0.0182	Wald	Cytokine and Chemokine Signaling Lymphoid Compartment
CXCL2-mRNA	0.804	0.266	0.284	1.32	1.75	1.22	2.5	0.00287	0.0183	lm.nb	Cytokine and Chemokine Signaling Myeloid Compartment
NFKB2-mRNA	0.375	0.124	0.132	0.618	1.3	1.1	1.54	0.00294	0.0186	lm.nb	MAPK NF-kappaB Signaling
ISG15-mRNA	0.674	0.224	0.236	1.11	1.6	1.18	2.16	0.003	0.0188	lm.nb	Cytotoxicity DNA Damage Repair Interferon Signaling Lymphoid Compartment
FCRL2-mRNA	1.4	0.466	0.489	2.32	2.64	1.4	4.98	0.00303	0.0189	Wald
HLA-A-mRNA	0.681	0.227	0.236	1.13	1.6	1.18	2.18	0.00313	0.0193	lm.nb	Antigen Presentation Immune Cell Adhesion and Migration Interferon Signaling
DTX3L-mRNA	0.347	0.116	0.12	0.575	1.27	1.09	1.49	0.00319	0.0195	lm.nb	Antigen Presentation Notch Signaling
RPL7A-mRNA	-0.327	0.11	-0.542	-0.111	0.797	0.687	0.926	0.00346	0.0209	lm.nb	Angiogenesis
HCK-mRNA	0.482	0.163	0.162	0.803	1.4	1.12	1.74	0.00365	0.0219	lm.nb	Cytokine and Chemokine Signaling Myeloid Compartment
NCR1-mRNA	0.617	0.21	0.205	1.03	1.53	1.15	2.04	0.00377	0.0224	Wald
CD79A-mRNA	1.5	0.51	0.499	2.5	2.82	1.41	5.65	0.00378	0.0224	loglinear	Lymphoid Compartment
GHR-mRNA	-0.735	0.252	-1.23	-0.242	0.601	0.427	0.846	0.00399	0.0234	Wald	Cytotoxicity Interferon Signaling JAK-STAT Signaling PI3K-Akt
CD163-mRNA	0.518	0.178	0.169	0.868	1.43	1.12	1.83	0.00416	0.0242	lm.nb
PARP9-mRNA	0.377	0.13	0.122	0.632	1.3	1.09	1.55	0.00426	0.0245	lm.nb
OAS1-mRNA	0.528	0.183	0.169	0.888	1.44	1.12	1.85	0.00446	0.0255	lm.nb	Cytotoxicity Interferon Signaling
SPIB-mRNA	0.673	0.234	0.215	1.13	1.59	1.16	2.19	0.00453	0.0256	Wald
SOX10-mRNA	-0.397	0.138	-0.668	-0.127	0.759	0.629	0.916	0.00456	0.0256	lm.nb
OASL-mRNA	0.622	0.217	0.196	1.05	1.54	1.15	2.07	0.00474	0.0263	Wald	Interferon Signaling
CLEC14A-mRNA	-0.524	0.183	-0.883	-0.165	0.695	0.542	0.892	0.00475	0.0263	lm.nb	Immune Cell Adhesion and Migration
UBA7-mRNA	0.492	0.172	0.154	0.83	1.41	1.11	1.78	0.00488	0.0268	lm.nb	Antigen Presentation DNA Damage Repair Interferon Signaling
TAPBPL-mRNA	0.396	0.14	0.121	0.672	1.32	1.09	1.59	0.00538	0.0293	lm.nb
SH2D1A-mRNA	0.704	0.251	0.213	1.2	1.63	1.16	2.29	0.00554	0.03	lm.nb
CSF1-mRNA	0.48	0.173	0.142	0.818	1.4	1.1	1.76	0.006	0.0322	lm.nb	Cytokine and Chemokine Signaling MAPK Myeloid Compartment PI3K-Akt
TNKS-mRNA	-0.251	0.0904	-0.428	-0.0737	0.84	0.743	0.95	0.00617	0.0329	lm.nb	DNA Damage Repair
HSD11B1-mRNA	0.565	0.205	0.162	0.967	1.48	1.12	1.96	0.00668	0.0353	Wald
FOSL1-mRNA	0.629	0.229	0.18	1.08	1.55	1.13	2.11	0.00678	0.0356	lm.nb	Myeloid Compartment Wnt Signaling
HLA-DPB1-mRNA	0.517	0.19	0.145	0.889	1.43	1.11	1.85	0.00719	0.0375	lm.nb	Antigen Presentation Costimulatory Signaling Immune Cell Adhesion and Migration Interferon Signaling
APOE-mRNA	0.516	0.191	0.143	0.89	1.43	1.1	1.85	0.0075	0.0388	lm.nb
IFIH1-mRNA	0.442	0.166	0.117	0.768	1.36	1.08	1.7	0.00856	0.044	lm.nb	Cytotoxicity Interferon Signaling
UBE2T-mRNA	-0.375	0.141	-0.651	-0.0978	0.771	0.637	0.934	0.00879	0.0448	lm.nb	DNA Damage Repair
SAMSN1-mRNA	0.541	0.206	0.138	0.944	1.45	1.1	1.92	0.00933	0.0472	lm.nb
JAK3-mRNA	0.526	0.201	0.132	0.919	1.44	1.1	1.89	0.00969	0.0487	lm.nb	Cytokine and Chemokine Signaling Cytotoxicity JAK-STAT Signaling PI3K-Akt
MAP3K5-mRNA	0.391	0.15	0.0974	0.685	1.31	1.07	1.61	0.0099	0.0494	lm.nb	MAPK Metabolic Stress
TNFSF10-mRNA	0.54	0.208	0.133	0.946	1.45	1.1	1.93	0.0102	0.0506	lm.nb	Apoptosis Cytotoxicity
CYBB-mRNA	0.471	0.183	0.114	0.829	1.39	1.08	1.78	0.0107	0.0528	lm.nb	Antigen Presentation Hypoxia Immune Cell Adhesion and Migration Myeloid Compartment
HLA-B-mRNA	0.541	0.21	0.129	0.953	1.45	1.09	1.94	0.011	0.0538	lm.nb	Antigen Presentation Immune Cell Adhesion and Migration Interferon Signaling
SBNO2-mRNA	0.24	0.0935	0.0569	0.424	1.18	1.04	1.34	0.0111	0.0539	lm.nb
RSAD2-mRNA	0.615	0.241	0.143	1.09	1.53	1.1	2.13	0.0116	0.0555	lm.nb	Interferon Signaling
MAP3K8-mRNA	0.452	0.177	0.105	0.799	1.37	1.08	1.74	0.0116	0.0555	lm.nb	Costimulatory Signaling MAPK
FCN1-mRNA	0.482	0.19	0.109	0.855	1.4	1.08	1.81	0.0122	0.0582	Wald	Myeloid Compartment
PSMB8-mRNA	0.342	0.136	0.0761	0.609	1.27	1.05	1.52	0.0127	0.06	lm.nb	Antigen Presentation Apoptosis Cell Proliferation Costimulatory Signaling Hedgehog Signaling Interferon Signaling NF-kappaB Signaling
CCL5-mRNA	0.683	0.273	0.149	1.22	1.61	1.11	2.33	0.0132	0.0621	lm.nb	Cytokine and Chemokine Signaling Myeloid Compartment
IL2RG-mRNA	0.613	0.246	0.131	1.1	1.53	1.09	2.14	0.0137	0.0641	lm.nb	Costimulatory Signaling Cytokine and Chemokine Signaling JAK-STAT Signaling Lymphoid Compartment PI3K-Akt
FCGR1A-mRNA	0.637	0.256	0.135	1.14	1.55	1.1	2.2	0.0138	0.0641	Wald	Antigen Presentation Interferon Signaling Myeloid Compartment
TRIM21-mRNA	0.429	0.173	0.0894	0.769	1.35	1.06	1.7	0.0143	0.0659	lm.nb	Antigen Presentation Interferon Signaling
LGALS9-mRNA	0.444	0.179	0.0921	0.795	1.36	1.07	1.74	0.0144	0.0659	lm.nb
MAGEA4-mRNA	-1.37	0.559	-2.47	-0.28	0.386	0.18	0.824	0.0149	0.0678	loglinear
PTPN11-mRNA	-0.139	0.0565	-0.25	-0.028	0.908	0.841	0.981	0.0151	0.0681	lm.nb	Costimulatory Signaling Immune Cell Adhesion and Migration Interferon Signaling JAK-STAT Signaling MAPK
PIK3R2-mRNA	-0.295	0.12	-0.53	-0.0591	0.815	0.692	0.96	0.0153	0.0685	lm.nb	Autophagy Costimulatory Signaling Cytokine and Chemokine Signaling Hypoxia Immune Cell Adhesion and Migration JAK-STAT Signaling MAPK Metabolic Stress PI3K-Akt
HERC6-mRNA	0.408	0.168	0.0789	0.738	1.33	1.06	1.67	0.0162	0.0723	lm.nb
CD276-mRNA	-0.238	0.0983	-0.431	-0.0457	0.848	0.742	0.969	0.0164	0.0727	lm.nb	Immune Cell Adhesion and Migration
ZAP70-mRNA	0.764	0.316	0.146	1.38	1.7	1.11	2.61	0.0166	0.073	lm.nb	Costimulatory Signaling Lymphoid Compartment MAPK
CD74-mRNA	0.51	0.212	0.0952	0.925	1.42	1.07	1.9	0.0171	0.0747	lm.nb	Antigen Presentation
CD80-mRNA	0.617	0.257	0.113	1.12	1.53	1.08	2.17	0.0175	0.0761	Wald	Costimulatory Signaling Immune Cell Adhesion and Migration Lymphoid Compartment
CMKLR1-mRNA	0.36	0.151	0.0649	0.656	1.28	1.05	1.58	0.018	0.0776	lm.nb
BRD3-mRNA	-0.214	0.0897	-0.389	-0.0376	0.862	0.763	0.974	0.0185	0.0793	lm.nb	Epigenetic Regulation
IFI6-mRNA	0.514	0.216	0.0903	0.937	1.43	1.06	1.91	0.0186	0.0793	lm.nb	Cytotoxicity Interferon Signaling
GNLY-mRNA	1.1	0.462	0.19	2	2.14	1.14	4	0.0188	0.08	loglinear	Cytotoxicity Lymphoid Compartment
IRF9-mRNA	0.241	0.102	0.0416	0.441	1.18	1.03	1.36	0.0191	0.0805	lm.nb	Cytotoxicity Interferon Signaling JAK-STAT Signaling Lymphoid Compartment
CDK6-mRNA	-0.331	0.141	-0.608	-0.0538	0.795	0.656	0.963	0.0205	0.0857	lm.nb	Cell Proliferation Metabolic Stress PI3K-Akt
MX1-mRNA	0.528	0.226	0.0855	0.97	1.44	1.06	1.96	0.0205	0.0857	lm.nb	Cytotoxicity Interferon Signaling Lymphoid Compartment
CD58-mRNA	0.257	0.11	0.0413	0.472	1.19	1.03	1.39	0.0207	0.0859	lm.nb	Immune Cell Adhesion and Migration
SYK-mRNA	0.437	0.189	0.0668	0.806	1.35	1.05	1.75	0.0219	0.0903	lm.nb	PI3K-Akt
CD300A-mRNA	0.407	0.176	0.0618	0.751	1.33	1.04	1.68	0.0221	0.0904	lm.nb	Metabolic Stress
IFNGR1-mRNA	0.224	0.0976	0.0332	0.416	1.17	1.02	1.33	0.0227	0.0925	lm.nb	Hypoxia Interferon Signaling JAK-STAT Signaling
IFNG-mRNA	0.581	0.255	0.0821	1.08	1.5	1.06	2.12	0.0238	0.0963	Wald	Antigen Presentation Cytotoxicity Hypoxia Interferon Signaling JAK-STAT Signaling Lymphoid Compartment TGF-beta Signaling
CCL3/L1-mRNA	0.581	0.256	0.0782	1.08	1.5	1.06	2.12	0.0248	0.1	Wald	Cytokine and Chemokine Signaling
ZC3H12A-mRNA	0.53	0.235	0.0695	0.99	1.44	1.05	1.99	0.0254	0.102	Wald
A2M-mRNA	-0.419	0.187	-0.785	-0.0529	0.748	0.58	0.964	0.0262	0.104	lm.nb	Matrix Remodeling and Metastasis
TYMS-mRNA	-0.329	0.147	-0.617	-0.0415	0.796	0.652	0.972	0.0263	0.104	lm.nb	Cell Proliferation
PCK2-mRNA	0.266	0.119	0.0322	0.5	1.2	1.02	1.41	0.0271	0.107	lm.nb	Metabolic Stress PI3K-Akt
IKBKB-mRNA	0.264	0.119	0.0318	0.496	1.2	1.02	1.41	0.0272	0.107	lm.nb	Costimulatory Signaling Cytokine and Chemokine Signaling MAPK Metabolic Stress NF-kappaB Signaling PI3K-Akt
IFIT2-mRNA	0.456	0.205	0.053	0.858	1.37	1.04	1.81	0.0279	0.109	lm.nb	Cytotoxicity Interferon Signaling
RELA-mRNA	-0.241	0.11	-0.456	-0.0267	0.846	0.729	0.982	0.0289	0.112	lm.nb	Costimulatory Signaling Cytokine and Chemokine Signaling Hypoxia MAPK Metabolic Stress NF-kappaB Signaling PI3K-Akt
CASP9-mRNA	0.163	0.0742	0.018	0.309	1.12	1.01	1.24	0.029	0.112	lm.nb	Apoptosis PI3K-Akt
DAB2-mRNA	-0.274	0.125	-0.518	-0.0296	0.827	0.698	0.98	0.0294	0.112	lm.nb	Myeloid Compartment
MS4A6A-mRNA	0.465	0.212	0.0502	0.88	1.38	1.04	1.84	0.0294	0.112	lm.nb
ALDOA-mRNA	-0.195	0.0895	-0.371	-0.0199	0.873	0.773	0.986	0.0305	0.115	lm.nb	Hypoxia
SIGLEC1-mRNA	0.392	0.18	0.0398	0.744	1.31	1.03	1.68	0.0306	0.115	lm.nb	Immune Cell Adhesion and Migration
PIK3CD-mRNA	0.344	0.158	0.0347	0.654	1.27	1.02	1.57	0.0307	0.115	lm.nb	Autophagy Cytokine and Chemokine Signaling Hypoxia Immune Cell Adhesion and Migration JAK-STAT Signaling MAPK Metabolic Stress PI3K-Akt
IRF7-mRNA	0.325	0.15	0.0318	0.619	1.25	1.02	1.54	0.0313	0.117	lm.nb	Interferon Signaling
NKG7-mRNA	0.628	0.29	0.0605	1.2	1.55	1.04	2.29	0.0315	0.117	lm.nb
MAGEA3/A6-mRNA	-1.5	0.69	-2.85	-0.143	0.355	0.139	0.906	0.0317	0.117	loglinear
OAS3-mRNA	0.39	0.183	0.0315	0.749	1.31	1.02	1.68	0.0345	0.127	lm.nb	Cytotoxicity Interferon Signaling
GZMK-mRNA	0.575	0.27	0.0448	1.1	1.49	1.03	2.15	0.035	0.128	lm.nb	Cytotoxicity Lymphoid Compartment
AXL-mRNA	0.417	0.197	0.0314	0.803	1.34	1.02	1.75	0.0356	0.129	lm.nb
XCL1/2-mRNA	0.432	0.205	0.0311	0.833	1.35	1.02	1.78	0.0362	0.131	Wald	DNA Damage Repair
FGF13-mRNA	-0.452	0.216	-0.876	-0.0279	0.731	0.545	0.981	0.0382	0.138	Wald	MAPK PI3K-Akt
TBXAS1-mRNA	0.344	0.166	0.0182	0.669	1.27	1.01	1.59	0.0401	0.143	lm.nb
CNTFR-mRNA	-0.521	0.253	-1.02	-0.0259	0.697	0.495	0.982	0.0408	0.145	Wald	Cytotoxicity JAK-STAT Signaling
PDK1-mRNA	0.268	0.13	0.0128	0.524	1.2	1.01	1.44	0.0412	0.146	lm.nb	Hypoxia Metabolic Stress
CSF3R-mRNA	0.574	0.28	0.0252	1.12	1.49	1.02	2.18	0.042	0.148	Wald	Cytokine and Chemokine Signaling JAK-STAT Signaling Myeloid Compartment PI3K-Akt
NFAM1-mRNA	0.54	0.265	0.0208	1.06	1.45	1.01	2.08	0.0431	0.151	Wald	Myeloid Compartment
CDK2-mRNA	-0.468	0.231	-0.921	-0.0151	0.723	0.528	0.99	0.0445	0.155	lm.nb	Cell Proliferation DNA Damage Repair Metabolic Stress PI3K-Akt
CD27-mRNA	0.632	0.312	0.02	1.24	1.55	1.01	2.37	0.0446	0.155	lm.nb	Costimulatory Signaling Lymphoid Compartment NF-kappaB Signaling
RAD51-mRNA	-0.233	0.116	-0.46	-0.00621	0.851	0.727	0.996	0.0457	0.158	lm.nb	Cell Proliferation DNA Damage Repair
CCL2-mRNA	0.373	0.186	0.00806	0.738	1.29	1.01	1.67	0.0468	0.16	lm.nb	Cytokine and Chemokine Signaling Myeloid Compartment
BIRC3-mRNA	0.512	0.256	0.011	1.01	1.43	1.01	2.02	0.0468	0.16	Wald	Apoptosis NF-kappaB Signaling
DNMT1-mRNA	0.159	0.0794	0.0033	0.315	1.12	1	1.24	0.047	0.16	lm.nb	Epigenetic Regulation
CD68-mRNA	0.315	0.158	0.00635	0.624	1.24	1	1.54	0.0471	0.16	lm.nb
PC-mRNA	0.26	0.13	0.00485	0.515	1.2	1	1.43	0.0475	0.16	lm.nb	Metabolic Stress
MYC-mRNA	-0.284	0.143	-0.563	-0.00461	0.821	0.677	0.997	0.048	0.161	lm.nb	Cell Proliferation JAK-STAT Signaling MAPK Metabolic Stress Notch Signaling PI3K-Akt TGF-beta Signaling Wnt Signaling
TNFAIP3-mRNA	0.393	0.198	0.00564	0.78	1.31	1	1.72	0.0484	0.162	lm.nb
NFIL3-mRNA	0.246	0.124	0.0029	0.489	1.19	1	1.4	0.049	0.163	lm.nb	Angiogenesis
SOX11-mRNA	-4.65	2.38	-9.32	0.023	0.0399	0.00157	1.02	0.0529	0.175	Wald	Wnt Signaling
WNT10A-mRNA	0.42	0.216	-0.00235	0.843	1.34	0.998	1.79	0.053	0.175	Wald	Hedgehog Signaling Wnt Signaling
TLR3-mRNA	0.49	0.253	-0.00602	0.987	1.4	0.996	1.98	0.0546	0.178	Wald	Apoptosis
LILRA5-mRNA	0.386	0.2	-0.00482	0.778	1.31	0.997	1.71	0.0546	0.178	Wald	Myeloid Compartment
TGFBR2-mRNA	-0.252	0.131	-0.509	0.0044	0.839	0.703	1	0.0558	0.181	lm.nb	MAPK TGF-beta Signaling
IL6-mRNA	0.47	0.245	-0.0099	0.949	1.38	0.993	1.93	0.0567	0.183	lm.nb	Cytokine and Chemokine Signaling Hypoxia JAK-STAT Signaling Metabolic Stress PI3K-Akt
APLNR-mRNA	-0.503	0.265	-1.02	0.0151	0.705	0.492	1.01	0.0588	0.19	Wald
MSH6-mRNA	-0.148	0.0779	-0.301	0.00461	0.902	0.812	1	0.0591	0.19	lm.nb	DNA Damage Repair
ITGAL-mRNA	0.462	0.246	-0.0201	0.944	1.38	0.986	1.92	0.0621	0.198	lm.nb	Immune Cell Adhesion and Migration Matrix Remodeling and Metastasis
TIGIT-mRNA	0.533	0.284	-0.0236	1.09	1.45	0.984	2.13	0.0623	0.198	lm.nb	Costimulatory Signaling Immune Cell Adhesion and Migration Lymphoid Compartment
C2-mRNA	0.37	0.197	-0.0168	0.756	1.29	0.988	1.69	0.0626	0.198	lm.nb
NRAS-mRNA	-0.231	0.123	-0.472	0.0107	0.852	0.721	1.01	0.0629	0.198	lm.nb	Autophagy Cytokine and Chemokine Signaling MAPK Metabolic Stress PI3K-Akt
CD8A-mRNA	0.53	0.284	-0.0266	1.09	1.44	0.982	2.13	0.0638	0.2	lm.nb	Antigen Presentation Immune Cell Adhesion and Migration Lymphoid Compartment
CD86-mRNA	0.477	0.256	-0.0254	0.979	1.39	0.983	1.97	0.0646	0.202	Wald	Costimulatory Signaling Immune Cell Adhesion and Migration Lymphoid Compartment
TNFRSF14-mRNA	0.27	0.145	-0.0149	0.554	1.21	0.99	1.47	0.0651	0.202	lm.nb	Costimulatory Signaling NF-kappaB Signaling
CST2-mRNA	1.13	0.609	-0.0668	2.32	2.19	0.955	5	0.0661	0.205	loglinear
HLA-E-mRNA	0.252	0.137	-0.0166	0.521	1.19	0.989	1.44	0.0677	0.209	lm.nb	Antigen Presentation Immune Cell Adhesion and Migration Interferon Signaling
NDUFA4L2-mRNA	-0.393	0.215	-0.813	0.0281	0.762	0.569	1.02	0.0692	0.212	lm.nb
HELLS-mRNA	0.259	0.143	-0.0206	0.54	1.2	0.986	1.45	0.0712	0.216	lm.nb	Epigenetic Regulation
PIK3CG-mRNA	0.327	0.18	-0.0262	0.681	1.25	0.982	1.6	0.0714	0.216	lm.nb	Cytokine and Chemokine Signaling Hypoxia Immune Cell Adhesion and Migration JAK-STAT Signaling MAPK Metabolic Stress PI3K-Akt
COL11A2-mRNA	-0.862	0.475	-1.79	0.0696	0.55	0.288	1.05	0.0716	0.216	loglinear	Matrix Remodeling and Metastasis
CD40LG-mRNA	0.443	0.244	-0.0358	0.922	1.36	0.976	1.89	0.0716	0.216	Wald	Costimulatory Signaling Immune Cell Adhesion and Migration Lymphoid Compartment NF-kappaB Signaling
ITGA4-mRNA	0.33	0.182	-0.0273	0.686	1.26	0.981	1.61	0.0721	0.217	lm.nb	Immune Cell Adhesion and Migration Matrix Remodeling and Metastasis PI3K-Akt
FADD-mRNA	-0.215	0.119	-0.448	0.0182	0.862	0.733	1.01	0.0726	0.217	lm.nb	Apoptosis
HIF1A-mRNA	0.188	0.104	-0.0165	0.392	1.14	0.989	1.31	0.0734	0.217	lm.nb	Autophagy Hypoxia Metabolic Stress Notch Signaling
AREG-mRNA	-0.642	0.357	-1.34	0.0567	0.641	0.395	1.04	0.0735	0.217	Wald	Myeloid Compartment
TPSAB1/B2-mRNA	-0.557	0.31	-1.16	0.0505	0.68	0.446	1.04	0.0742	0.217	lm.nb
CD7-mRNA	0.478	0.266	-0.0435	1	1.39	0.97	2	0.0742	0.217	Wald	Lymphoid Compartment
JAG2-mRNA	-0.368	0.205	-0.77	0.0336	0.775	0.586	1.02	0.0743	0.217	Wald	Notch Signaling
HLA-C-mRNA	0.336	0.187	-0.0309	0.703	1.26	0.979	1.63	0.0745	0.217	lm.nb	Antigen Presentation Immune Cell Adhesion and Migration Interferon Signaling
MB21D1-mRNA	0.248	0.139	-0.0239	0.52	1.19	0.984	1.43	0.0757	0.22	lm.nb
GIMAP4-mRNA	0.318	0.179	-0.0314	0.668	1.25	0.978	1.59	0.0763	0.221	lm.nb
EDN1-mRNA	-0.402	0.226	-0.845	0.0414	0.757	0.557	1.03	0.0775	0.223	Wald	Angiogenesis Hypoxia
IFIT3-mRNA	0.288	0.163	-0.0317	0.607	1.22	0.978	1.52	0.0794	0.227	lm.nb	Cytotoxicity Interferon Signaling
MAML2-mRNA	-0.307	0.174	-0.647	0.0339	0.809	0.639	1.02	0.0795	0.227	lm.nb	Notch Signaling
TDO2-mRNA	0.344	0.196	-0.039	0.728	1.27	0.973	1.66	0.0802	0.228	Wald
CENPF-mRNA	-0.311	0.178	-0.66	0.0375	0.806	0.633	1.03	0.0821	0.233	lm.nb	Cell Proliferation
IFITM2-mRNA	-0.244	0.14	-0.517	0.03	0.845	0.699	1.02	0.0829	0.234	lm.nb	Cytotoxicity Interferon Signaling
CD44-mRNA	-0.246	0.142	-0.525	0.0318	0.843	0.695	1.02	0.0845	0.238	lm.nb	Costimulatory Signaling Interferon Signaling Matrix Remodeling and Metastasis
LAMC2-mRNA	-0.365	0.213	-0.782	0.0523	0.777	0.582	1.04	0.0884	0.248	Wald	Matrix Remodeling and Metastasis PI3K-Akt
THY1-mRNA	-0.296	0.173	-0.636	0.0431	0.814	0.644	1.03	0.089	0.248	lm.nb	Immune Cell Adhesion and Migration
IER3-mRNA	0.373	0.218	-0.0545	0.801	1.3	0.963	1.74	0.0891	0.248	lm.nb	Myeloid Compartment
CD96-mRNA	0.416	0.244	-0.063	0.895	1.33	0.957	1.86	0.0906	0.251	lm.nb	Lymphoid Compartment
TWF1-mRNA	-0.214	0.126	-0.461	0.0334	0.862	0.727	1.02	0.0919	0.254	lm.nb
CD45RA-mRNA	0.879	0.526	-0.153	1.91	1.84	0.9	3.76	0.0969	0.266	loglinear
CLECL1-mRNA	0.489	0.293	-0.0857	1.06	1.4	0.942	2.09	0.0973	0.266	Wald	Immune Cell Adhesion and Migration
LAMB3-mRNA	-0.433	0.26	-0.943	0.0767	0.741	0.52	1.05	0.0978	0.267	Wald	Matrix Remodeling and Metastasis Myeloid Compartment PI3K-Akt
COL11A1-mRNA	-0.835	0.506	-1.83	0.156	0.561	0.282	1.11	0.101	0.274	loglinear	Matrix Remodeling and Metastasis Myeloid Compartment
VSIR-mRNA	0.259	0.158	-0.0508	0.568	1.2	0.965	1.48	0.103	0.28	lm.nb
PTPRC-mRNA	0.368	0.226	-0.0752	0.812	1.29	0.949	1.76	0.106	0.284	lm.nb	Costimulatory Signaling Immune Cell Adhesion and Migration
CD40-mRNA	0.295	0.181	-0.0606	0.65	1.23	0.959	1.57	0.106	0.284	lm.nb	Costimulatory Signaling Immune Cell Adhesion and Migration Lymphoid Compartment NF-kappaB Signaling
CD209-mRNA	-0.367	0.226	-0.809	0.0756	0.775	0.571	1.05	0.106	0.284	Wald
ITPK1-mRNA	0.175	0.108	-0.0363	0.385	1.13	0.975	1.31	0.107	0.284	lm.nb	Angiogenesis
TNFRSF1B-mRNA	0.427	0.265	-0.0913	0.946	1.34	0.939	1.93	0.108	0.287	Wald	NF-kappaB Signaling
LY96-mRNA	0.315	0.196	-0.0693	0.698	1.24	0.953	1.62	0.11	0.291	lm.nb	Apoptosis Myeloid Compartment
CX3CL1-mRNA	-0.284	0.179	-0.635	0.0671	0.821	0.644	1.05	0.115	0.303	lm.nb	Cytokine and Chemokine Signaling Lymphoid Compartment
CSF1R-mRNA	0.263	0.166	-0.0631	0.589	1.2	0.957	1.5	0.116	0.304	lm.nb	Cytokine and Chemokine Signaling MAPK Myeloid Compartment PI3K-Akt
PIK3R5-mRNA	0.306	0.194	-0.0749	0.686	1.24	0.949	1.61	0.117	0.304	lm.nb	Cytokine and Chemokine Signaling Hypoxia Immune Cell Adhesion and Migration JAK-STAT Signaling MAPK Metabolic Stress PI3K-Akt
MS4A1-mRNA	0.669	0.425	-0.164	1.5	1.59	0.893	2.83	0.117	0.304	loglinear	Lymphoid Compartment
CXCL16-mRNA	0.222	0.141	-0.0545	0.498	1.17	0.963	1.41	0.118	0.304	lm.nb	Cytokine and Chemokine Signaling Lymphoid Compartment
STC1-mRNA	-0.372	0.236	-0.835	0.0913	0.773	0.561	1.07	0.118	0.304	Wald	Angiogenesis
CD3G-mRNA	0.419	0.267	-0.104	0.942	1.34	0.93	1.92	0.118	0.305	Wald	Costimulatory Signaling Lymphoid Compartment
CD4-mRNA	0.266	0.171	-0.0699	0.601	1.2	0.953	1.52	0.123	0.315	lm.nb	Antigen Presentation Costimulatory Signaling Immune Cell Adhesion and Migration
VCAM1-mRNA	0.33	0.214	-0.0893	0.75	1.26	0.94	1.68	0.125	0.319	lm.nb	Immune Cell Adhesion and Migration Interferon Signaling Matrix Remodeling and Metastasis
ZEB1-mRNA	-0.244	0.159	-0.555	0.0672	0.844	0.681	1.05	0.126	0.322	lm.nb
NECTIN1-mRNA	-0.282	0.185	-0.644	0.0805	0.823	0.64	1.06	0.129	0.329	lm.nb	Immune Cell Adhesion and Migration
IKBKG-mRNA	0.178	0.117	-0.0512	0.406	1.13	0.965	1.33	0.13	0.33	lm.nb	Costimulatory Signaling Cytokine and Chemokine Signaling MAPK NF-kappaB Signaling PI3K-Akt
IFITM1-mRNA	0.296	0.196	-0.0886	0.68	1.23	0.94	1.6	0.133	0.337	lm.nb	Cytotoxicity Interferon Signaling Lymphoid Compartment
PIK3CA-mRNA	-0.15	0.0994	-0.344	0.0453	0.902	0.788	1.03	0.134	0.338	lm.nb	Autophagy Costimulatory Signaling Cytokine and Chemokine Signaling Hypoxia Immune Cell Adhesion and Migration JAK-STAT Signaling MAPK Metabolic Stress PI3K-Akt
TP53-mRNA	-0.156	0.104	-0.36	0.0477	0.897	0.779	1.03	0.135	0.339	lm.nb	Apoptosis Cell Proliferation DNA Damage Repair MAPK Metabolic Stress Notch Signaling PI3K-Akt Wnt Signaling
ITGAV-mRNA	-0.125	0.0836	-0.289	0.0388	0.917	0.818	1.03	0.137	0.341	lm.nb	Angiogenesis Antigen Presentation Immune Cell Adhesion and Migration Matrix Remodeling and Metastasis PI3K-Akt
SLC11A1-mRNA	0.353	0.236	-0.11	0.816	1.28	0.927	1.76	0.137	0.341	Wald	Myeloid Compartment
LTB-mRNA	0.438	0.294	-0.137	1.01	1.36	0.909	2.02	0.138	0.341	lm.nb	NF-kappaB Signaling
CDH2-mRNA	-0.442	0.296	-1.02	0.139	0.736	0.492	1.1	0.138	0.341	lm.nb	Immune Cell Adhesion and Migration
MMRN2-mRNA	-0.269	0.181	-0.624	0.0855	0.83	0.649	1.06	0.139	0.342	lm.nb	Angiogenesis
ARNT2-mRNA	-0.258	0.175	-0.6	0.0844	0.836	0.66	1.06	0.142	0.347	lm.nb
IL18R1-mRNA	0.33	0.224	-0.109	0.769	1.26	0.928	1.7	0.142	0.347	Wald	Costimulatory Signaling Cytokine and Chemokine Signaling Lymphoid Compartment
CEBPB-mRNA	0.181	0.123	-0.0597	0.422	1.13	0.959	1.34	0.142	0.347	lm.nb	Metabolic Stress Myeloid Compartment
LRRC32-mRNA	-0.271	0.185	-0.633	0.0916	0.829	0.645	1.07	0.145	0.352	lm.nb
NOD2-mRNA	0.389	0.267	-0.135	0.913	1.31	0.911	1.88	0.147	0.356	Wald
EXO1-mRNA	-0.237	0.163	-0.556	0.0823	0.848	0.68	1.06	0.148	0.356	lm.nb	Cell Proliferation DNA Damage Repair
DTX4-mRNA	0.378	0.26	-0.132	0.889	1.3	0.912	1.85	0.148	0.357	Wald	Notch Signaling
MELK-mRNA	0.185	0.128	-0.0656	0.436	1.14	0.956	1.35	0.15	0.358	lm.nb	Cell Proliferation
LCK-mRNA	0.376	0.26	-0.133	0.886	1.3	0.912	1.85	0.15	0.358	lm.nb	Costimulatory Signaling Lymphoid Compartment
CXCL3-mRNA	0.331	0.229	-0.118	0.781	1.26	0.921	1.72	0.15	0.358	Wald	Cytokine and Chemokine Signaling Myeloid Compartment
WNT5B-mRNA	0.313	0.217	-0.113	0.739	1.24	0.925	1.67	0.152	0.36	Wald	Hedgehog Signaling Wnt Signaling
TTC30A-mRNA	-0.436	0.304	-1.03	0.159	0.739	0.489	1.12	0.153	0.361	Wald
CEP55-mRNA	0.275	0.192	-0.101	0.652	1.21	0.933	1.57	0.153	0.361	lm.nb	Cell Proliferation
ATF3-mRNA	0.234	0.164	-0.0875	0.556	1.18	0.941	1.47	0.156	0.365	lm.nb	Antigen Presentation
PFKFB3-mRNA	0.177	0.125	-0.0672	0.422	1.13	0.954	1.34	0.157	0.366	lm.nb	Hypoxia Metabolic Stress
TNFSF8-mRNA	0.347	0.244	-0.131	0.825	1.27	0.913	1.77	0.157	0.366	Wald
CD3E-mRNA	0.383	0.27	-0.145	0.911	1.3	0.904	1.88	0.157	0.366	lm.nb	Costimulatory Signaling Lymphoid Compartment
PGPEP1-mRNA	0.163	0.115	-0.0624	0.389	1.12	0.958	1.31	0.158	0.366	lm.nb	Angiogenesis
FANCA-mRNA	0.197	0.139	-0.0756	0.469	1.15	0.949	1.38	0.159	0.366	lm.nb	DNA Damage Repair
MAGEA12-mRNA	-0.456	0.323	-1.09	0.177	0.729	0.47	1.13	0.16	0.368	Wald
MAGEA1-mRNA	-0.427	0.303	-1.02	0.166	0.744	0.493	1.12	0.16	0.368	lm.nb
CD28-mRNA	0.29	0.206	-0.114	0.695	1.22	0.924	1.62	0.161	0.368	Wald	Costimulatory Signaling Immune Cell Adhesion and Migration Lymphoid Compartment
MMP9-mRNA	0.385	0.275	-0.154	0.924	1.31	0.899	1.9	0.163	0.372	lm.nb	Angiogenesis Immune Cell Adhesion and Migration Matrix Remodeling and Metastasis
BCL6B-mRNA	-0.321	0.229	-0.77	0.129	0.801	0.586	1.09	0.164	0.372	Wald	Apoptosis
KAT2B-mRNA	-0.187	0.135	-0.452	0.0785	0.879	0.731	1.06	0.169	0.38	lm.nb	Epigenetic Regulation Notch Signaling
PRKCA-mRNA	-0.266	0.193	-0.644	0.112	0.832	0.64	1.08	0.17	0.38	lm.nb	Cell Proliferation Hypoxia Immune Cell Adhesion and Migration MAPK Matrix Remodeling and Metastasis Metabolic Stress PI3K-Akt Wnt Signaling
SLC1A5-mRNA	0.188	0.136	-0.079	0.455	1.14	0.947	1.37	0.17	0.38	lm.nb	Metabolic Stress
ICAM3-mRNA	0.155	0.112	-0.0654	0.375	1.11	0.956	1.3	0.17	0.38	lm.nb	Immune Cell Adhesion and Migration Matrix Remodeling and Metastasis
ICOSLG-mRNA	0.271	0.196	-0.114	0.656	1.21	0.924	1.58	0.17	0.38	lm.nb	Costimulatory Signaling Immune Cell Adhesion and Migration Lymphoid Compartment
TLR9-mRNA	0.332	0.241	-0.141	0.804	1.26	0.907	1.75	0.17	0.38	Wald
TNF-mRNA	0.363	0.265	-0.156	0.881	1.29	0.898	1.84	0.172	0.381	Wald	Antigen Presentation MAPK Metabolic Stress NF-kappaB Signaling TGF-beta Signaling
VCAN-mRNA	-0.295	0.215	-0.717	0.127	0.815	0.608	1.09	0.173	0.381	lm.nb	Angiogenesis Immune Cell Adhesion and Migration Matrix Remodeling and Metastasis
CDH5-mRNA	-0.406	0.296	-0.987	0.175	0.755	0.505	1.13	0.173	0.381	Wald	Immune Cell Adhesion and Migration
CCND3-mRNA	-0.157	0.114	-0.381	0.0678	0.897	0.768	1.05	0.173	0.381	lm.nb	Cell Proliferation JAK-STAT Signaling PI3K-Akt Wnt Signaling
CD3D-mRNA	0.386	0.282	-0.167	0.939	1.31	0.89	1.92	0.174	0.381	lm.nb	Costimulatory Signaling Lymphoid Compartment
IRF3-mRNA	0.102	0.0749	-0.0446	0.249	1.07	0.97	1.19	0.174	0.381	lm.nb	Interferon Signaling
GPC4-mRNA	-0.355	0.263	-0.871	0.16	0.782	0.547	1.12	0.178	0.389	Wald	Wnt Signaling
SHC2-mRNA	-0.342	0.254	-0.84	0.155	0.789	0.559	1.11	0.179	0.39	Wald	Cytokine and Chemokine Signaling MAPK
GNG4-mRNA	-0.282	0.209	-0.692	0.129	0.823	0.619	1.09	0.18	0.39	Wald	Cytokine and Chemokine Signaling MAPK PI3K-Akt
PPARG-mRNA	-0.281	0.209	-0.69	0.129	0.823	0.62	1.09	0.181	0.39	Wald
POLD1-mRNA	0.177	0.132	-0.0812	0.436	1.13	0.945	1.35	0.181	0.39	lm.nb	Cell Proliferation DNA Damage Repair
PARP4-mRNA	0.115	0.0859	-0.0534	0.283	1.08	0.964	1.22	0.183	0.392	lm.nb	DNA Damage Repair
GOT2-mRNA	-0.12	0.0899	-0.296	0.0567	0.92	0.815	1.04	0.186	0.398	lm.nb	Metabolic Stress
MICB-mRNA	0.25	0.189	-0.119	0.62	1.19	0.921	1.54	0.187	0.398	lm.nb
VEGFB-mRNA	-0.14	0.106	-0.347	0.0677	0.908	0.786	1.05	0.189	0.402	lm.nb	Angiogenesis MAPK PI3K-Akt
MGMT-mRNA	0.205	0.157	-0.103	0.512	1.15	0.931	1.43	0.194	0.411	lm.nb	DNA Damage Repair
HLA-DRB1-mRNA	0.309	0.239	-0.16	0.778	1.24	0.895	1.71	0.199	0.42	lm.nb	Antigen Presentation Costimulatory Signaling Immune Cell Adhesion and Migration Interferon Signaling
IRF8-mRNA	0.312	0.244	-0.167	0.791	1.24	0.891	1.73	0.203	0.429	lm.nb	Antigen Presentation Interferon Signaling
FOXP3-mRNA	0.302	0.239	-0.166	0.77	1.23	0.892	1.7	0.207	0.435	Wald
APC-mRNA	-0.0858	0.0678	-0.219	0.0471	0.942	0.859	1.03	0.208	0.435	lm.nb	Apoptosis Wnt Signaling
CDH1-mRNA	0.394	0.311	-0.217	1	1.31	0.861	2.01	0.208	0.435	lm.nb	Apoptosis Immune Cell Adhesion and Migration Matrix Remodeling and Metastasis
ANGPT2-mRNA	-0.301	0.239	-0.77	0.167	0.811	0.586	1.12	0.209	0.435	Wald	Angiogenesis Hypoxia MAPK PI3K-Akt
FPR1-mRNA	0.292	0.232	-0.162	0.746	1.22	0.894	1.68	0.209	0.435	Wald	Myeloid Compartment
OAS2-mRNA	0.242	0.193	-0.136	0.619	1.18	0.91	1.54	0.212	0.44	lm.nb	Cytotoxicity Interferon Signaling
TIE1-mRNA	-0.379	0.307	-0.98	0.222	0.769	0.507	1.17	0.218	0.45	Wald
SIRPB2-mRNA	0.282	0.228	-0.165	0.729	1.22	0.892	1.66	0.218	0.45	Wald	Myeloid Compartment
MFGE8-mRNA	-0.206	0.168	-0.535	0.122	0.867	0.69	1.09	0.22	0.453	lm.nb
FZD9-mRNA	-0.272	0.222	-0.708	0.163	0.828	0.612	1.12	0.222	0.455	Wald	Wnt Signaling
FYN-mRNA	-0.109	0.0895	-0.284	0.0667	0.927	0.821	1.05	0.226	0.462	lm.nb	Costimulatory Signaling
IL15-mRNA	0.287	0.237	-0.177	0.75	1.22	0.885	1.68	0.227	0.463	Wald	Costimulatory Signaling Cytokine and Chemokine Signaling JAK-STAT Signaling
TNFRSF25-mRNA	0.199	0.165	-0.124	0.522	1.15	0.918	1.44	0.228	0.464	lm.nb	Costimulatory Signaling Lymphoid Compartment NF-kappaB Signaling
HLA-DQB1-mRNA	0.867	0.72	-0.544	2.28	1.82	0.686	4.85	0.23	0.466	loglinear	Antigen Presentation Costimulatory Signaling Immune Cell Adhesion and Migration Interferon Signaling
ROBO4-mRNA	-0.335	0.28	-0.884	0.214	0.793	0.542	1.16	0.234	0.47	Wald
LDHA-mRNA	-0.138	0.115	-0.363	0.0881	0.909	0.777	1.06	0.234	0.47	lm.nb	Hypoxia Metabolic Stress
HMGA1-mRNA	-0.186	0.156	-0.492	0.119	0.879	0.711	1.09	0.234	0.47	lm.nb	Epigenetic Regulation Metabolic Stress
RUNX3-mRNA	0.226	0.19	-0.146	0.598	1.17	0.904	1.51	0.236	0.472	lm.nb
F2RL1-mRNA	-0.256	0.217	-0.681	0.168	0.837	0.624	1.12	0.238	0.476	Wald	Lymphoid Compartment
CCL13-mRNA	-0.347	0.294	-0.922	0.229	0.786	0.528	1.17	0.24	0.477	Wald	Cytokine and Chemokine Signaling
HDAC3-mRNA	-0.0924	0.0783	-0.246	0.0611	0.938	0.843	1.04	0.24	0.477	lm.nb	Epigenetic Regulation Notch Signaling
CCNO-mRNA	-0.291	0.248	-0.778	0.196	0.817	0.583	1.15	0.243	0.481	Wald	Cell Proliferation DNA Damage Repair
HK1-mRNA	0.105	0.0895	-0.0708	0.28	1.08	0.952	1.21	0.244	0.482	lm.nb	Hypoxia Metabolic Stress
SREBF1-mRNA	0.135	0.117	-0.0937	0.364	1.1	0.937	1.29	0.249	0.489	lm.nb
AQP9-mRNA	0.289	0.25	-0.201	0.778	1.22	0.87	1.72	0.249	0.489	Wald	Metabolic Stress
EIF2B4-mRNA	0.163	0.142	-0.114	0.441	1.12	0.924	1.36	0.25	0.489	lm.nb
GLI1-mRNA	-0.224	0.194	-0.604	0.156	0.856	0.658	1.11	0.251	0.489	Wald	Hedgehog Signaling
HEY1-mRNA	-0.265	0.231	-0.718	0.187	0.832	0.608	1.14	0.252	0.49	lm.nb	Angiogenesis Notch Signaling
WNT2-mRNA	0.291	0.254	-0.206	0.789	1.22	0.867	1.73	0.253	0.49	Wald	Hedgehog Signaling Wnt Signaling
IL12RB2-mRNA	0.322	0.28	-0.228	0.871	1.25	0.854	1.83	0.253	0.49	lm.nb	Cytokine and Chemokine Signaling Cytotoxicity JAK-STAT Signaling Lymphoid Compartment
CCL14-mRNA	-0.316	0.276	-0.856	0.225	0.803	0.552	1.17	0.254	0.491	lm.nb	Cytokine and Chemokine Signaling
CD48-mRNA	0.304	0.267	-0.219	0.827	1.23	0.859	1.77	0.257	0.495	lm.nb	Costimulatory Signaling Lymphoid Compartment
PLOD2-mRNA	-0.205	0.181	-0.561	0.15	0.867	0.678	1.11	0.259	0.498	lm.nb	Matrix Remodeling and Metastasis
LIF-mRNA	0.485	0.431	-0.359	1.33	1.4	0.78	2.51	0.262	0.501	loglinear	Cytotoxicity JAK-STAT Signaling Myeloid Compartment
MRC1-mRNA	0.22	0.195	-0.163	0.602	1.16	0.893	1.52	0.262	0.501	lm.nb	Antigen Presentation Myeloid Compartment
ITGAE-mRNA	0.129	0.115	-0.096	0.354	1.09	0.936	1.28	0.263	0.501	lm.nb	Immune Cell Adhesion and Migration Matrix Remodeling and Metastasis
ACVR1C-mRNA	-0.285	0.255	-0.784	0.213	0.821	0.581	1.16	0.264	0.501	Wald	TGF-beta Signaling
GIMAP6-mRNA	0.191	0.171	-0.145	0.527	1.14	0.904	1.44	0.268	0.507	lm.nb
IRF4-mRNA	0.242	0.218	-0.185	0.669	1.18	0.879	1.59	0.269	0.508	lm.nb	Cytotoxicity Interferon Signaling Lymphoid Compartment
P2RY13-mRNA	0.289	0.26	-0.222	0.799	1.22	0.857	1.74	0.269	0.508	Wald	Myeloid Compartment
DUSP1-mRNA	0.2	0.181	-0.155	0.555	1.15	0.898	1.47	0.271	0.509	lm.nb	MAPK
PVRIG-mRNA	0.303	0.275	-0.236	0.842	1.23	0.849	1.79	0.272	0.51	Wald	Costimulatory Signaling
ICAM1-mRNA	0.146	0.132	-0.114	0.405	1.11	0.924	1.32	0.272	0.51	lm.nb	Immune Cell Adhesion and Migration Interferon Signaling Matrix Remodeling and Metastasis
TNFSF13B-mRNA	0.278	0.253	-0.218	0.775	1.21	0.86	1.71	0.274	0.511	Wald	NF-kappaB Signaling
TGFB1-mRNA	0.173	0.158	-0.137	0.484	1.13	0.909	1.4	0.275	0.511	lm.nb	MAPK Matrix Remodeling and Metastasis TGF-beta Signaling
TGFBR1-mRNA	-0.117	0.107	-0.326	0.0932	0.922	0.798	1.07	0.278	0.511	lm.nb	MAPK TGF-beta Signaling
SAMD9-mRNA	0.161	0.148	-0.129	0.451	1.12	0.915	1.37	0.278	0.511	lm.nb
FAS-mRNA	0.309	0.284	-0.248	0.866	1.24	0.842	1.82	0.278	0.511	Wald	MAPK
BCAT1-mRNA	0.221	0.203	-0.177	0.619	1.17	0.884	1.54	0.278	0.511	lm.nb
HMGB1-mRNA	-0.162	0.149	-0.454	0.13	0.894	0.73	1.09	0.279	0.511	lm.nb	Apoptosis Autophagy
CDKN1A-mRNA	0.138	0.128	-0.112	0.389	1.1	0.925	1.31	0.28	0.511	lm.nb	Cell Proliferation Hypoxia JAK-STAT Signaling Metabolic Stress Myeloid Compartment PI3K-Akt
OLFML2B-mRNA	-0.183	0.169	-0.513	0.148	0.881	0.701	1.11	0.281	0.511	lm.nb
SNCA-mRNA	-0.207	0.192	-0.585	0.17	0.866	0.667	1.12	0.283	0.511	lm.nb
IL1RN-mRNA	0.241	0.223	-0.197	0.678	1.18	0.872	1.6	0.283	0.511	Wald	Cytokine and Chemokine Signaling Myeloid Compartment
SFRP1-mRNA	-0.345	0.32	-0.973	0.283	0.787	0.51	1.22	0.283	0.511	lm.nb	Wnt Signaling
CXorf36-mRNA	-0.283	0.263	-0.799	0.232	0.822	0.575	1.17	0.283	0.511	Wald
KLRB1-mRNA	0.279	0.26	-0.229	0.788	1.21	0.853	1.73	0.283	0.511	Wald	Cytotoxicity Lymphoid Compartment
SRP54-mRNA	0.103	0.0957	-0.085	0.29	1.07	0.943	1.22	0.285	0.513	lm.nb
SLC16A1-mRNA	-0.171	0.16	-0.483	0.142	0.889	0.715	1.1	0.287	0.514	lm.nb	Metabolic Stress
DUSP2-mRNA	0.265	0.248	-0.222	0.752	1.2	0.858	1.68	0.287	0.514	Wald	MAPK
FZD8-mRNA	-0.282	0.264	-0.799	0.236	0.823	0.575	1.18	0.288	0.514	Wald	Wnt Signaling
IRF5-mRNA	0.361	0.339	-0.303	1.02	1.28	0.81	2.03	0.289	0.514	Wald	Interferon Signaling
SPP1-mRNA	-0.278	0.261	-0.79	0.234	0.825	0.578	1.18	0.289	0.514	lm.nb	Costimulatory Signaling Matrix Remodeling and Metastasis PI3K-Akt
C7-mRNA	0.335	0.319	-0.291	0.961	1.26	0.818	1.95	0.295	0.523	lm.nb
IFIT1-mRNA	0.231	0.22	-0.201	0.662	1.17	0.87	1.58	0.296	0.523	lm.nb	Cytotoxicity Interferon Signaling Lymphoid Compartment
MRE11-mRNA	0.0864	0.0831	-0.0765	0.249	1.06	0.948	1.19	0.3	0.528	lm.nb
SGK1-mRNA	0.177	0.17	-0.157	0.511	1.13	0.897	1.42	0.3	0.528	lm.nb	Metabolic Stress PI3K-Akt
RBL2-mRNA	-0.0966	0.0934	-0.28	0.0864	0.935	0.824	1.06	0.302	0.531	lm.nb	Cell Proliferation PI3K-Akt TGF-beta Signaling
SELP-mRNA	-0.227	0.221	-0.661	0.207	0.854	0.632	1.15	0.306	0.536	Wald	Immune Cell Adhesion and Migration
CD79B-mRNA	0.317	0.311	-0.291	0.926	1.25	0.817	1.9	0.308	0.538	Wald	Lymphoid Compartment
JAK1-mRNA	0.0824	0.0808	-0.0761	0.241	1.06	0.949	1.18	0.31	0.539	lm.nb	Cytotoxicity Interferon Signaling JAK-STAT Signaling Lymphoid Compartment PI3K-Akt
CXCL12-mRNA	0.238	0.234	-0.22	0.696	1.18	0.858	1.62	0.31	0.539	lm.nb	Cytokine and Chemokine Signaling Immune Cell Adhesion and Migration Myeloid Compartment
CD14-mRNA	0.169	0.167	-0.157	0.496	1.12	0.897	1.41	0.312	0.54	lm.nb	Apoptosis MAPK Myeloid Compartment
IL2RA-mRNA	0.253	0.25	-0.236	0.743	1.19	0.849	1.67	0.312	0.54	Wald	Costimulatory Signaling Cytokine and Chemokine Signaling JAK-STAT Signaling PI3K-Akt
TLR4-mRNA	0.149	0.148	-0.142	0.44	1.11	0.906	1.36	0.316	0.544	lm.nb	Apoptosis Hypoxia Myeloid Compartment PI3K-Akt
CD45RB-mRNA	0.284	0.283	-0.27	0.839	1.22	0.829	1.79	0.317	0.544	Wald
MSH2-mRNA	-0.104	0.104	-0.308	0.0995	0.93	0.808	1.07	0.317	0.544	lm.nb	DNA Damage Repair
CD69-mRNA	0.263	0.263	-0.253	0.779	1.2	0.839	1.72	0.319	0.547	Wald	Costimulatory Signaling
EZH2-mRNA	0.105	0.106	-0.102	0.312	1.08	0.932	1.24	0.321	0.549	lm.nb	Angiogenesis Epigenetic Regulation Metabolic Stress
INHBA-mRNA	0.292	0.295	-0.286	0.869	1.22	0.82	1.83	0.324	0.551	lm.nb	TGF-beta Signaling
ADAM12-mRNA	-0.186	0.188	-0.555	0.183	0.879	0.681	1.14	0.325	0.552	lm.nb
BRIP1-mRNA	0.157	0.16	-0.156	0.47	1.12	0.898	1.39	0.326	0.552	lm.nb	DNA Damage Repair
DDB2-mRNA	0.128	0.13	-0.127	0.384	1.09	0.916	1.3	0.327	0.552	lm.nb	DNA Damage Repair
IL1B-mRNA	0.202	0.206	-0.201	0.605	1.15	0.87	1.52	0.327	0.552	Wald	Cytokine and Chemokine Signaling MAPK Myeloid Compartment
CD36-mRNA	-0.242	0.247	-0.726	0.242	0.846	0.605	1.18	0.328	0.552	lm.nb	Antigen Presentation Matrix Remodeling and Metastasis
BID-mRNA	-0.137	0.141	-0.413	0.14	0.91	0.751	1.1	0.335	0.562	lm.nb	Apoptosis
BIRC5-mRNA	-0.135	0.139	-0.407	0.138	0.911	0.754	1.1	0.335	0.562	lm.nb	Apoptosis Cell Proliferation
RRM2-mRNA	0.143	0.149	-0.149	0.435	1.1	0.902	1.35	0.339	0.564	lm.nb	Cell Proliferation
PKM-mRNA	0.0917	0.0956	-0.0957	0.279	1.07	0.936	1.21	0.339	0.564	lm.nb	Metabolic Stress
CSF2-mRNA	0.231	0.241	-0.241	0.702	1.17	0.846	1.63	0.339	0.564	Wald	Cytokine and Chemokine Signaling JAK-STAT Signaling
GMIP-mRNA	0.238	0.249	-0.25	0.726	1.18	0.841	1.65	0.341	0.564	Wald
SELE-mRNA	0.262	0.274	-0.275	0.798	1.2	0.826	1.74	0.341	0.564	Wald	Immune Cell Adhesion and Migration
BCL2-mRNA	-0.141	0.148	-0.43	0.149	0.907	0.742	1.11	0.342	0.564	lm.nb	Apoptosis Autophagy Hypoxia JAK-STAT Signaling PI3K-Akt
ENO1-mRNA	-0.0928	0.0974	-0.284	0.0982	0.938	0.821	1.07	0.342	0.564	lm.nb	Hypoxia Metabolic Stress
PLA1A-mRNA	-0.473	0.498	-1.45	0.502	0.72	0.366	1.42	0.343	0.564	loglinear	MAPK
IFNAR1-mRNA	-0.104	0.11	-0.319	0.111	0.93	0.802	1.08	0.343	0.564	lm.nb	Interferon Signaling JAK-STAT Signaling PI3K-Akt
ARG2-mRNA	-0.211	0.223	-0.648	0.225	0.864	0.638	1.17	0.344	0.564	Wald
MICA-mRNA	0.128	0.136	-0.139	0.394	1.09	0.908	1.31	0.349	0.57	lm.nb
HLA-DQA2-mRNA	0.23	0.245	-0.251	0.711	1.17	0.84	1.64	0.349	0.57	Wald	Antigen Presentation Costimulatory Signaling Immune Cell Adhesion and Migration Interferon Signaling
CCNA1-mRNA	0.192	0.207	-0.213	0.598	1.14	0.863	1.51	0.354	0.575	Wald	Cell Proliferation DNA Damage Repair Metabolic Stress
TPI1-mRNA	-0.0786	0.0854	-0.246	0.0887	0.947	0.843	1.06	0.358	0.581	lm.nb	Metabolic Stress
NOTCH1-mRNA	-0.105	0.114	-0.329	0.119	0.93	0.796	1.09	0.36	0.583	lm.nb	Notch Signaling
TNFSF12-mRNA	0.102	0.112	-0.117	0.322	1.07	0.922	1.25	0.361	0.583	lm.nb	NF-kappaB Signaling
FSTL3-mRNA	0.209	0.229	-0.24	0.659	1.16	0.847	1.58	0.363	0.585	lm.nb	Angiogenesis
HLA-DQA1-mRNA	0.78	0.856	-0.898	2.46	1.72	0.537	5.49	0.364	0.585	loglinear	Antigen Presentation Costimulatory Signaling Immune Cell Adhesion and Migration Interferon Signaling
RASGRF1-mRNA	0.456	0.501	-0.527	1.44	1.37	0.694	2.71	0.365	0.585	loglinear	MAPK
WNT5A-mRNA	0.207	0.228	-0.241	0.654	1.15	0.846	1.57	0.366	0.585	Wald	Hedgehog Signaling Wnt Signaling
C5AR1-mRNA	0.215	0.237	-0.25	0.68	1.16	0.841	1.6	0.366	0.585	Wald	Myeloid Compartment
MS4A4A-mRNA	0.151	0.167	-0.176	0.478	1.11	0.885	1.39	0.368	0.586	lm.nb
RIPK3-mRNA	0.267	0.304	-0.33	0.863	1.2	0.796	1.82	0.383	0.607	Wald	Apoptosis
CASP8-mRNA	0.148	0.169	-0.184	0.48	1.11	0.881	1.39	0.383	0.607	lm.nb	Apoptosis
STAT3-mRNA	-0.0734	0.0842	-0.238	0.0917	0.95	0.848	1.07	0.385	0.609	lm.nb	Cytokine and Chemokine Signaling Hypoxia JAK-STAT Signaling Metabolic Stress
C5-mRNA	-0.223	0.257	-0.726	0.28	0.857	0.604	1.21	0.387	0.61	Wald
P4HA1-mRNA	-0.112	0.129	-0.365	0.141	0.925	0.776	1.1	0.388	0.61	lm.nb
ERO1A-mRNA	-0.0956	0.11	-0.312	0.121	0.936	0.805	1.09	0.388	0.61	lm.nb	Metabolic Stress
BLM-mRNA	-0.215	0.25	-0.704	0.275	0.862	0.614	1.21	0.392	0.614	Wald	Apoptosis Cell Proliferation DNA Damage Repair
PVR-mRNA	-0.0895	0.105	-0.296	0.117	0.94	0.815	1.08	0.396	0.62	lm.nb	Immune Cell Adhesion and Migration Lymphoid Compartment
IFI16-mRNA	-0.0982	0.116	-0.326	0.129	0.934	0.798	1.09	0.399	0.623	lm.nb	Cytotoxicity Interferon Signaling
IL11RA-mRNA	0.138	0.165	-0.185	0.461	1.1	0.88	1.38	0.403	0.629	lm.nb	Cytokine and Chemokine Signaling Cytotoxicity JAK-STAT Signaling
BRCA1-mRNA	-0.0789	0.0947	-0.265	0.107	0.947	0.832	1.08	0.406	0.631	lm.nb	Cell Proliferation DNA Damage Repair PI3K-Akt
PRKACB-mRNA	0.0996	0.121	-0.137	0.336	1.07	0.909	1.26	0.411	0.637	lm.nb	Autophagy Cytokine and Chemokine Signaling Hedgehog Signaling MAPK Wnt Signaling
TMEM140-mRNA	0.113	0.138	-0.158	0.384	1.08	0.896	1.31	0.414	0.641	lm.nb
PTEN-mRNA	-0.116	0.143	-0.397	0.164	0.922	0.759	1.12	0.417	0.645	lm.nb	Autophagy Costimulatory Signaling Metabolic Stress PI3K-Akt
ITGAM-mRNA	0.233	0.288	-0.331	0.797	1.18	0.795	1.74	0.419	0.646	Wald	Immune Cell Adhesion and Migration Matrix Remodeling and Metastasis Myeloid Compartment
KRAS-mRNA	0.0961	0.121	-0.141	0.333	1.07	0.907	1.26	0.427	0.657	lm.nb	Autophagy Cytokine and Chemokine Signaling MAPK Metabolic Stress PI3K-Akt
MLANA-mRNA	-0.238	0.303	-0.831	0.356	0.848	0.562	1.28	0.434	0.665	lm.nb
TMEM173-mRNA	0.0775	0.0991	-0.117	0.272	1.06	0.922	1.21	0.435	0.665	lm.nb
CXCL8-mRNA	0.416	0.532	-0.626	1.46	1.33	0.648	2.75	0.435	0.665	loglinear	Cytokine and Chemokine Signaling Metabolic Stress
H2AFX-mRNA	-0.101	0.13	-0.355	0.154	0.933	0.782	1.11	0.439	0.667	lm.nb	Cell Proliferation DNA Damage Repair Epigenetic Regulation Metabolic Stress
HLA-DOA-mRNA	0.215	0.277	-0.328	0.757	1.16	0.797	1.69	0.439	0.667	Wald	Antigen Presentation Immune Cell Adhesion and Migration
ICAM2-mRNA	0.166	0.215	-0.254	0.587	1.12	0.838	1.5	0.439	0.667	lm.nb	Immune Cell Adhesion and Migration Matrix Remodeling and Metastasis
AXIN1-mRNA	-0.0707	0.0917	-0.25	0.109	0.952	0.841	1.08	0.442	0.669	lm.nb	Wnt Signaling
RICTOR-mRNA	0.0772	0.102	-0.124	0.278	1.05	0.918	1.21	0.452	0.684	lm.nb	Costimulatory Signaling Metabolic Stress
EIF2AK2-mRNA	-0.0788	0.105	-0.284	0.127	0.947	0.821	1.09	0.453	0.684	lm.nb	Interferon Signaling
LILRA1-mRNA	0.206	0.278	-0.338	0.75	1.15	0.791	1.68	0.459	0.69	Wald
TREM1-mRNA	0.258	0.348	-0.425	0.941	1.2	0.745	1.92	0.46	0.69	Wald	Myeloid Compartment
P4HA2-mRNA	0.173	0.234	-0.286	0.632	1.13	0.82	1.55	0.461	0.691	lm.nb
PIAS4-mRNA	0.0667	0.0905	-0.111	0.244	1.05	0.926	1.18	0.462	0.691	lm.nb	Cell Proliferation DNA Damage Repair JAK-STAT Signaling
NBN-mRNA	0.0611	0.0831	-0.102	0.224	1.04	0.932	1.17	0.463	0.692	lm.nb	Cell Proliferation DNA Damage Repair Metabolic Stress
TNFAIP6-mRNA	0.179	0.245	-0.301	0.66	1.13	0.812	1.58	0.465	0.692	Wald	Angiogenesis Myeloid Compartment
MTOR-mRNA	-0.0569	0.0784	-0.211	0.0968	0.961	0.864	1.07	0.469	0.698	lm.nb	Autophagy Costimulatory Signaling Hypoxia JAK-STAT Signaling Metabolic Stress PI3K-Akt
IL10-mRNA	0.19	0.264	-0.327	0.708	1.14	0.797	1.63	0.471	0.699	Wald	Cytokine and Chemokine Signaling JAK-STAT Signaling
SERPINB5-mRNA	-0.4	0.556	-1.49	0.689	0.758	0.356	1.61	0.473	0.7	loglinear	Angiogenesis
TBX21-mRNA	0.176	0.247	-0.308	0.661	1.13	0.808	1.58	0.476	0.704	Wald	Lymphoid Compartment
RPS6KB1-mRNA	-0.0561	0.079	-0.211	0.0987	0.962	0.864	1.07	0.478	0.704	lm.nb	Autophagy Hypoxia Metabolic Stress PI3K-Akt TGF-beta Signaling
FAM124B-mRNA	-0.235	0.331	-0.883	0.414	0.85	0.542	1.33	0.479	0.704	Wald
FLNB-mRNA	0.095	0.134	-0.168	0.358	1.07	0.89	1.28	0.48	0.704	lm.nb	Interferon Signaling MAPK
TLR5-mRNA	0.145	0.205	-0.257	0.547	1.11	0.837	1.46	0.48	0.704	Wald
S100A9-mRNA	-0.219	0.31	-0.826	0.389	0.859	0.564	1.31	0.482	0.705	lm.nb	Myeloid Compartment
CCNE1-mRNA	-0.118	0.17	-0.451	0.214	0.921	0.732	1.16	0.486	0.709	lm.nb	Angiogenesis Cell Proliferation Metabolic Stress PI3K-Akt
CD1C-mRNA	-0.175	0.251	-0.667	0.318	0.886	0.63	1.25	0.488	0.71	Wald	Antigen Presentation Lymphoid Compartment
IL1R2-mRNA	0.194	0.282	-0.359	0.748	1.14	0.78	1.68	0.492	0.714	Wald	Cytokine and Chemokine Signaling MAPK
ESR1-mRNA	0.156	0.227	-0.289	0.601	1.11	0.818	1.52	0.494	0.714	Wald
NOTCH2-mRNA	-0.0548	0.0799	-0.211	0.102	0.963	0.864	1.07	0.494	0.714	lm.nb	Notch Signaling
IL11-mRNA	1.63	2.38	-3.04	6.3	3.1	0.122	78.9	0.495	0.714	Wald	Cytokine and Chemokine Signaling JAK-STAT Signaling Lymphoid Compartment
IL18-mRNA	0.184	0.273	-0.35	0.719	1.14	0.785	1.65	0.5	0.717	Wald	Costimulatory Signaling Cytokine and Chemokine Signaling
ICAM5-mRNA	-1.59	2.36	-6.23	3.04	0.331	0.0133	8.23	0.501	0.717	Wald	Immune Cell Adhesion and Migration
GOT1-mRNA	0.0773	0.115	-0.149	0.303	1.06	0.902	1.23	0.503	0.717	lm.nb	Metabolic Stress
UBE2C-mRNA	-0.126	0.188	-0.495	0.243	0.916	0.71	1.18	0.504	0.717	lm.nb	Antigen Presentation Cell Proliferation Metabolic Stress
CCL8-mRNA	0.177	0.265	-0.343	0.696	1.13	0.789	1.62	0.506	0.717	lm.nb	Cytokine and Chemokine Signaling Myeloid Compartment
SFRP4-mRNA	-0.292	0.437	-1.15	0.566	0.817	0.451	1.48	0.506	0.717	loglinear	Wnt Signaling
VEGFC-mRNA	0.181	0.272	-0.352	0.715	1.13	0.783	1.64	0.506	0.717	Wald	Angiogenesis MAPK PI3K-Akt
CXCR2-mRNA	-0.149	0.224	-0.587	0.29	0.902	0.665	1.22	0.506	0.717	Wald	Cytokine and Chemokine Signaling
NLRP3-mRNA	0.14	0.211	-0.273	0.553	1.1	0.828	1.47	0.507	0.717	Wald	Myeloid Compartment
CCND2-mRNA	0.149	0.224	-0.29	0.588	1.11	0.818	1.5	0.507	0.717	lm.nb	Angiogenesis Cell Proliferation JAK-STAT Signaling PI3K-Akt Wnt Signaling
RASAL1-mRNA	-0.162	0.244	-0.639	0.315	0.894	0.642	1.24	0.507	0.717	Wald	MAPK
RIPK1-mRNA	0.0563	0.085	-0.11	0.223	1.04	0.926	1.17	0.509	0.717	lm.nb	Apoptosis
GLS-mRNA	-0.0813	0.124	-0.324	0.161	0.945	0.799	1.12	0.512	0.72	lm.nb	Metabolic Stress
FLT1-mRNA	-0.138	0.212	-0.553	0.277	0.909	0.682	1.21	0.516	0.722	lm.nb	Angiogenesis Hypoxia MAPK PI3K-Akt
COL6A3-mRNA	0.134	0.205	-0.269	0.536	1.1	0.83	1.45	0.516	0.722	lm.nb	Matrix Remodeling and Metastasis PI3K-Akt
SOX2-mRNA	-0.367	0.564	-1.47	0.74	0.776	0.36	1.67	0.517	0.722	loglinear	Wnt Signaling
NFKBIE-mRNA	-0.0723	0.112	-0.291	0.146	0.951	0.817	1.11	0.518	0.722	lm.nb	NF-kappaB Signaling
IL16-mRNA	0.123	0.19	-0.249	0.495	1.09	0.841	1.41	0.518	0.722	lm.nb	Cytokine and Chemokine Signaling
ELOB-mRNA	-0.254	0.395	-1.03	0.519	0.839	0.491	1.43	0.521	0.724	Wald
CCL18-mRNA	-0.17	0.266	-0.691	0.35	0.889	0.619	1.27	0.523	0.724	lm.nb	Cytokine and Chemokine Signaling
SNAI1-mRNA	-0.194	0.303	-0.789	0.4	0.874	0.579	1.32	0.523	0.724	Wald
RIPK2-mRNA	0.0635	0.101	-0.135	0.262	1.05	0.911	1.2	0.532	0.735	lm.nb	Costimulatory Signaling
PALMD-mRNA	-0.156	0.25	-0.647	0.335	0.898	0.639	1.26	0.534	0.736	lm.nb
S100A8-mRNA	0.28	0.451	-0.604	1.16	1.21	0.658	2.24	0.536	0.736	loglinear	Myeloid Compartment
IL7R-mRNA	-0.165	0.265	-0.685	0.356	0.892	0.622	1.28	0.536	0.736	lm.nb	Cytokine and Chemokine Signaling JAK-STAT Signaling PI3K-Akt
ANLN-mRNA	0.0967	0.156	-0.21	0.403	1.07	0.865	1.32	0.537	0.737	lm.nb	Cell Proliferation
CCL19-mRNA	0.193	0.315	-0.424	0.81	1.14	0.746	1.75	0.54	0.738	lm.nb	Cytokine and Chemokine Signaling
LAMA1-mRNA	0.184	0.3	-0.405	0.772	1.14	0.755	1.71	0.542	0.738	lm.nb	Matrix Remodeling and Metastasis PI3K-Akt
MYCT1-mRNA	-0.199	0.326	-0.838	0.44	0.871	0.559	1.36	0.542	0.738	Wald
HES1-mRNA	0.0821	0.134	-0.181	0.346	1.06	0.882	1.27	0.542	0.738	lm.nb	Notch Signaling
CD47-mRNA	0.0562	0.0933	-0.127	0.239	1.04	0.916	1.18	0.548	0.744	lm.nb	Cytotoxicity Matrix Remodeling and Metastasis Myeloid Compartment
JAG1-mRNA	-0.0934	0.156	-0.399	0.212	0.937	0.758	1.16	0.55	0.745	lm.nb	Angiogenesis Notch Signaling
COL17A1-mRNA	-0.338	0.565	-1.45	0.769	0.791	0.367	1.7	0.55	0.745	loglinear	Matrix Remodeling and Metastasis Myeloid Compartment
IL34-mRNA	0.13	0.218	-0.298	0.558	1.09	0.813	1.47	0.553	0.746	Wald	Cytokine and Chemokine Signaling
NGFR-mRNA	0.192	0.325	-0.446	0.83	1.14	0.734	1.78	0.555	0.748	loglinear	MAPK PI3K-Akt
TREM2-mRNA	0.115	0.195	-0.267	0.498	1.08	0.831	1.41	0.556	0.748	lm.nb	Myeloid Compartment
MMP7-mRNA	0.162	0.275	-0.378	0.701	1.12	0.769	1.63	0.558	0.749	Wald	Matrix Remodeling and Metastasis Wnt Signaling
WNT2B-mRNA	0.147	0.252	-0.348	0.641	1.11	0.786	1.56	0.562	0.753	Wald	Hedgehog Signaling Wnt Signaling
BAMBI-mRNA	0.118	0.204	-0.282	0.518	1.09	0.822	1.43	0.565	0.755	lm.nb	TGF-beta Signaling Wnt Signaling
DEPTOR-mRNA	-0.122	0.214	-0.541	0.297	0.919	0.687	1.23	0.568	0.758	lm.nb	Autophagy Metabolic Stress
RELN-mRNA	-1.28	2.28	-5.74	3.18	0.411	0.0187	9.05	0.574	0.764	Wald	Matrix Remodeling and Metastasis NF-kappaB Signaling PI3K-Akt
SFXN1-mRNA	0.111	0.197	-0.275	0.497	1.08	0.826	1.41	0.574	0.764	lm.nb
EOMES-mRNA	0.146	0.26	-0.364	0.655	1.11	0.777	1.58	0.576	0.764	Wald	Lymphoid Compartment
API5-mRNA	0.0334	0.06	-0.0842	0.151	1.02	0.943	1.11	0.578	0.767	lm.nb
FUT4-mRNA	0.217	0.399	-0.564	0.999	1.16	0.676	2	0.586	0.776	Wald
ZEB2-mRNA	-0.043	0.0795	-0.199	0.113	0.971	0.871	1.08	0.589	0.777	lm.nb
DUSP5-mRNA	-0.0983	0.184	-0.459	0.262	0.934	0.728	1.2	0.594	0.778	lm.nb	MAPK
TWIST1-mRNA	-0.137	0.256	-0.639	0.365	0.909	0.642	1.29	0.594	0.778	Wald
BCL2L1-mRNA	-0.0547	0.103	-0.256	0.147	0.963	0.837	1.11	0.595	0.778	lm.nb	Apoptosis Autophagy JAK-STAT Signaling MAPK PI3K-Akt
PDGFRB-mRNA	-0.0946	0.178	-0.443	0.253	0.937	0.736	1.19	0.595	0.778	lm.nb	MAPK Metabolic Stress PI3K-Akt
CXCL14-mRNA	-0.24	0.452	-1.12	0.645	0.847	0.459	1.56	0.596	0.778	loglinear	Cytokine and Chemokine Signaling
RAD50-mRNA	-0.054	0.102	-0.253	0.145	0.963	0.839	1.11	0.596	0.778	lm.nb	Cell Proliferation DNA Damage Repair Metabolic Stress
FGF18-mRNA	-0.109	0.206	-0.512	0.294	0.927	0.701	1.23	0.597	0.778	Wald	Angiogenesis MAPK PI3K-Akt
APH1B-mRNA	0.133	0.253	-0.362	0.628	1.1	0.778	1.55	0.599	0.779	Wald	Notch Signaling
PF4-mRNA	-0.127	0.242	-0.602	0.348	0.916	0.659	1.27	0.601	0.779	Wald	Cytokine and Chemokine Signaling
PTGS2-mRNA	0.12	0.229	-0.329	0.569	1.09	0.796	1.48	0.602	0.779	Wald	Costimulatory Signaling Myeloid Compartment
TPM1-mRNA	0.0762	0.146	-0.21	0.362	1.05	0.865	1.29	0.602	0.779	lm.nb	Angiogenesis
TLR7-mRNA	0.133	0.257	-0.371	0.637	1.1	0.773	1.55	0.606	0.782	Wald
ROR2-mRNA	0.108	0.209	-0.302	0.518	1.08	0.811	1.43	0.607	0.782	Wald
TNFSF13-mRNA	0.0958	0.192	-0.281	0.473	1.07	0.823	1.39	0.619	0.795	lm.nb	NF-kappaB Signaling
CLEC4E-mRNA	0.108	0.218	-0.318	0.535	1.08	0.802	1.45	0.619	0.795	Wald	Immune Cell Adhesion and Migration Myeloid Compartment
CBLC-mRNA	0.101	0.207	-0.305	0.507	1.07	0.81	1.42	0.626	0.801	Wald	Cytotoxicity
ENTPD1-mRNA	0.0663	0.136	-0.2	0.333	1.05	0.87	1.26	0.626	0.801	lm.nb
THBS1-mRNA	0.108	0.224	-0.331	0.548	1.08	0.795	1.46	0.63	0.804	lm.nb	Angiogenesis Matrix Remodeling and Metastasis PI3K-Akt TGF-beta Signaling
SLC7A5-mRNA	-0.0881	0.183	-0.447	0.271	0.941	0.733	1.21	0.631	0.804	lm.nb	Metabolic Stress
GZMB-mRNA	1.14	2.4	-3.55	5.84	2.21	0.0851	57.2	0.634	0.804	Wald	Apoptosis Cytotoxicity Lymphoid Compartment Notch Signaling
ANGPTL4-mRNA	0.0972	0.205	-0.304	0.498	1.07	0.81	1.41	0.635	0.804	lm.nb	Angiogenesis
NEIL1-mRNA	-0.152	0.32	-0.78	0.476	0.9	0.582	1.39	0.635	0.804	Wald	DNA Damage Repair
TLR1-mRNA	0.126	0.266	-0.395	0.646	1.09	0.761	1.57	0.636	0.804	Wald	Myeloid Compartment
ATM-mRNA	0.0473	0.0999	-0.148	0.243	1.03	0.902	1.18	0.636	0.804	lm.nb	Cell Proliferation DNA Damage Repair Metabolic Stress
CPA3-mRNA	-0.139	0.294	-0.715	0.438	0.908	0.609	1.35	0.638	0.804	Wald
TNFRSF10C-mRNA	0.1	0.213	-0.318	0.518	1.07	0.802	1.43	0.639	0.805	Wald
PRR5-mRNA	-0.0855	0.184	-0.445	0.274	0.942	0.734	1.21	0.642	0.807	lm.nb	Costimulatory Signaling Metabolic Stress
SMAP1-mRNA	-0.0377	0.0819	-0.198	0.123	0.974	0.872	1.09	0.645	0.81	lm.nb
TNFSF9-mRNA	-0.127	0.278	-0.671	0.417	0.916	0.628	1.34	0.648	0.811	Wald	Costimulatory Signaling
KIR2DL3-mRNA	0.106	0.233	-0.35	0.563	1.08	0.784	1.48	0.649	0.811	Wald	Antigen Presentation Cytotoxicity Lymphoid Compartment
ITGB3-mRNA	-0.218	0.483	-1.16	0.729	0.86	0.446	1.66	0.653	0.813	loglinear	Immune Cell Adhesion and Migration Matrix Remodeling and Metastasis PI3K-Akt
CASP3-mRNA	0.0472	0.105	-0.158	0.252	1.03	0.896	1.19	0.653	0.813	lm.nb	Apoptosis MAPK Matrix Remodeling and Metastasis
BRCA2-mRNA	-0.0479	0.107	-0.257	0.161	0.967	0.837	1.12	0.654	0.813	lm.nb	Cell Proliferation DNA Damage Repair
ROCK1-mRNA	-0.0317	0.0716	-0.172	0.109	0.978	0.888	1.08	0.658	0.817	lm.nb	Apoptosis Cytokine and Chemokine Signaling Immune Cell Adhesion and Migration TGF-beta Signaling
ITGA6-mRNA	-0.0753	0.173	-0.414	0.264	0.949	0.75	1.2	0.664	0.823	lm.nb	Immune Cell Adhesion and Migration Matrix Remodeling and Metastasis PI3K-Akt
CXCL5-mRNA	-0.978	2.3	-5.49	3.53	0.508	0.0223	11.6	0.671	0.831	Wald	Cytokine and Chemokine Signaling Myeloid Compartment
PDGFA-mRNA	-0.0938	0.223	-0.532	0.344	0.937	0.692	1.27	0.675	0.834	Wald	MAPK Matrix Remodeling and Metastasis PI3K-Akt
ALDOC-mRNA	-0.0765	0.183	-0.436	0.283	0.948	0.739	1.22	0.677	0.835	lm.nb
PDGFB-mRNA	0.108	0.261	-0.405	0.62	1.08	0.755	1.54	0.681	0.838	Wald	Angiogenesis MAPK Matrix Remodeling and Metastasis PI3K-Akt
CCL21-mRNA	0.198	0.488	-0.759	1.16	1.15	0.591	2.23	0.686	0.843	loglinear	Cytokine and Chemokine Signaling
RPTOR-mRNA	0.0399	0.0995	-0.155	0.235	1.03	0.898	1.18	0.689	0.845	lm.nb	Autophagy Metabolic Stress PI3K-Akt
SLC2A1-mRNA	-0.162	0.406	-0.957	0.634	0.894	0.515	1.55	0.69	0.846	Wald	Hypoxia Metabolic Stress
BAX-mRNA	-0.03	0.0765	-0.18	0.12	0.979	0.883	1.09	0.695	0.85	lm.nb	Apoptosis
BMP2-mRNA	-0.116	0.299	-0.703	0.471	0.923	0.614	1.39	0.699	0.853	Wald	Hedgehog Signaling Matrix Remodeling and Metastasis TGF-beta Signaling
ADORA2A-mRNA	0.131	0.34	-0.536	0.798	1.09	0.69	1.74	0.701	0.854	Wald	Costimulatory Signaling
BATF3-mRNA	0.114	0.307	-0.487	0.715	1.08	0.714	1.64	0.71	0.863	Wald	Antigen Presentation
CDKN2B-mRNA	0.0845	0.229	-0.364	0.533	1.06	0.777	1.45	0.712	0.864	lm.nb	Cell Proliferation Metabolic Stress TGF-beta Signaling
ULBP2-mRNA	-0.0984	0.268	-0.624	0.427	0.934	0.649	1.34	0.714	0.865	Wald	Antigen Presentation
CX3CR1-mRNA	0.0823	0.23	-0.369	0.534	1.06	0.774	1.45	0.721	0.873	Wald	Cytokine and Chemokine Signaling
MLH1-mRNA	-0.0223	0.0628	-0.146	0.101	0.985	0.904	1.07	0.723	0.873	lm.nb	Cell Proliferation DNA Damage Repair
IL22RA1-mRNA	-0.0951	0.27	-0.623	0.433	0.936	0.649	1.35	0.725	0.873	Wald	Cytokine and Chemokine Signaling Cytotoxicity JAK-STAT Signaling
WNT4-mRNA	0.0727	0.206	-0.331	0.477	1.05	0.795	1.39	0.725	0.873	Wald	Hedgehog Signaling Wnt Signaling
FCGRT-mRNA	0.0409	0.118	-0.19	0.272	1.03	0.876	1.21	0.729	0.876	lm.nb
ITGA2-mRNA	0.0568	0.167	-0.27	0.383	1.04	0.83	1.3	0.733	0.879	lm.nb	Immune Cell Adhesion and Migration Matrix Remodeling and Metastasis PI3K-Akt
MAP3K7-mRNA	-0.0229	0.0675	-0.155	0.109	0.984	0.898	1.08	0.735	0.879	lm.nb	Autophagy Costimulatory Signaling MAPK Wnt Signaling
DLL1-mRNA	0.0787	0.235	-0.381	0.538	1.06	0.768	1.45	0.738	0.879	Wald	Notch Signaling
NFATC2-mRNA	-0.0664	0.198	-0.455	0.322	0.955	0.73	1.25	0.738	0.879	lm.nb	Costimulatory Signaling Wnt Signaling
BNIP3-mRNA	0.0613	0.185	-0.301	0.424	1.04	0.812	1.34	0.74	0.879	lm.nb	Autophagy Epigenetic Regulation
PTCD2-mRNA	-0.116	0.351	-0.803	0.571	0.923	0.573	1.49	0.741	0.879	Wald
MFNG-mRNA	0.0824	0.25	-0.407	0.572	1.06	0.754	1.49	0.742	0.879	Wald	Notch Signaling
ITGB8-mRNA	0.1	0.305	-0.498	0.699	1.07	0.708	1.62	0.743	0.879	lm.nb	Immune Cell Adhesion and Migration Matrix Remodeling and Metastasis PI3K-Akt
PRF1-mRNA	0.786	2.39	-3.9	5.47	1.72	0.067	44.4	0.743	0.879	Wald	Cytotoxicity Lymphoid Compartment
ARID1A-mRNA	-0.0236	0.0721	-0.165	0.118	0.984	0.892	1.09	0.744	0.879	lm.nb	Epigenetic Regulation
PROM1-mRNA	-0.725	2.28	-5.19	3.74	0.605	0.0274	13.4	0.751	0.886	Wald
IL33-mRNA	-0.0659	0.208	-0.474	0.343	0.955	0.72	1.27	0.752	0.886	lm.nb	Cytokine and Chemokine Signaling
VEGFA-mRNA	-0.0642	0.207	-0.471	0.342	0.956	0.722	1.27	0.757	0.89	lm.nb	Angiogenesis Hypoxia MAPK Metabolic Stress PI3K-Akt
CCL20-mRNA	0.0664	0.216	-0.357	0.49	1.05	0.781	1.4	0.759	0.89	Wald	Cytokine and Chemokine Signaling Myeloid Compartment
RNLS-mRNA	-0.0771	0.252	-0.572	0.418	0.948	0.673	1.34	0.76	0.89	Wald
GLUD1-mRNA	-0.0388	0.127	-0.288	0.21	0.973	0.819	1.16	0.761	0.89	lm.nb
HDAC4-mRNA	-0.0324	0.107	-0.242	0.178	0.978	0.845	1.13	0.762	0.89	lm.nb	Epigenetic Regulation Notch Signaling
BBS1-mRNA	-0.0282	0.0934	-0.211	0.155	0.981	0.864	1.11	0.763	0.89	lm.nb
BAD-mRNA	-0.0352	0.117	-0.265	0.195	0.976	0.832	1.14	0.765	0.89	lm.nb	Apoptosis Autophagy MAPK PI3K-Akt
IRF2-mRNA	0.0367	0.123	-0.204	0.278	1.03	0.868	1.21	0.766	0.89	lm.nb	Interferon Signaling
TICAM1-mRNA	0.105	0.356	-0.593	0.803	1.08	0.663	1.74	0.768	0.892	Wald	Apoptosis
ERBB2-mRNA	-0.0464	0.161	-0.361	0.268	0.968	0.779	1.2	0.773	0.895	lm.nb	Hypoxia Metabolic Stress
KIF2C-mRNA	-0.0463	0.164	-0.368	0.275	0.968	0.775	1.21	0.778	0.899	lm.nb	Antigen Presentation Cell Proliferation
MAGEB2-mRNA	-0.65	2.3	-5.16	3.86	0.637	0.0279	14.5	0.778	0.899	Wald
CD19-mRNA	0.0821	0.295	-0.497	0.661	1.06	0.709	1.58	0.781	0.901	lm.nb	Lymphoid Compartment PI3K-Akt
ITGA1-mRNA	-0.0451	0.165	-0.368	0.278	0.969	0.775	1.21	0.785	0.902	lm.nb	Immune Cell Adhesion and Migration Lymphoid Compartment Matrix Remodeling and Metastasis PI3K-Akt
PRLR-mRNA	0.0611	0.226	-0.381	0.503	1.04	0.768	1.42	0.787	0.902	Wald	Cytotoxicity JAK-STAT Signaling PI3K-Akt
CCL7-mRNA	0.672	2.48	-4.18	5.53	1.59	0.055	46.1	0.787	0.902	Wald	Cytokine and Chemokine Signaling
GPSM3-mRNA	0.0363	0.134	-0.227	0.3	1.03	0.854	1.23	0.787	0.902	lm.nb
FAP-mRNA	0.0574	0.214	-0.362	0.477	1.04	0.778	1.39	0.789	0.902	lm.nb
NFKB1-mRNA	0.0189	0.0727	-0.124	0.161	1.01	0.918	1.12	0.795	0.908	lm.nb	Costimulatory Signaling Cytokine and Chemokine Signaling Hypoxia MAPK Metabolic Stress NF-kappaB Signaling PI3K-Akt
NECTIN2-mRNA	-0.0222	0.087	-0.193	0.148	0.985	0.875	1.11	0.799	0.909	lm.nb	Costimulatory Signaling Immune Cell Adhesion and Migration
DEFB134-mRNA	-0.613	2.4	-5.33	4.1	0.654	0.0249	17.1	0.799	0.909	Wald
IHH-mRNA	0.0522	0.208	-0.356	0.46	1.04	0.781	1.38	0.802	0.909	Wald	Hedgehog Signaling
MET-mRNA	0.0691	0.277	-0.473	0.611	1.05	0.72	1.53	0.803	0.909	lm.nb	MAPK Metabolic Stress PI3K-Akt
FCGR2A-mRNA	0.0385	0.156	-0.267	0.344	1.03	0.831	1.27	0.805	0.909	lm.nb
TNFRSF11A-mRNA	-0.0665	0.27	-0.596	0.463	0.955	0.661	1.38	0.806	0.909	Wald	NF-kappaB Signaling
DPP4-mRNA	-0.0595	0.244	-0.538	0.419	0.96	0.689	1.34	0.808	0.909	Wald	Costimulatory Signaling Lymphoid Compartment
TGFB2-mRNA	0.0572	0.235	-0.404	0.518	1.04	0.756	1.43	0.808	0.909	Wald	MAPK Matrix Remodeling and Metastasis TGF-beta Signaling
MAPK10-mRNA	-0.0544	0.226	-0.497	0.389	0.963	0.708	1.31	0.81	0.909	Wald	Autophagy MAPK Metabolic Stress Wnt Signaling
WDR76-mRNA	-0.0694	0.291	-0.639	0.5	0.953	0.642	1.41	0.812	0.909	Wald
MARCO-mRNA	0.0722	0.303	-0.521	0.666	1.05	0.697	1.59	0.812	0.909	lm.nb	Myeloid Compartment
BBC3-mRNA	0.0349	0.147	-0.253	0.323	1.02	0.839	1.25	0.812	0.909	lm.nb	Apoptosis Cytotoxicity
FGFR1-mRNA	-0.0457	0.193	-0.425	0.333	0.969	0.745	1.26	0.813	0.909	lm.nb	Angiogenesis MAPK Metabolic Stress PI3K-Akt
DLL4-mRNA	-0.0668	0.285	-0.626	0.492	0.955	0.648	1.41	0.815	0.909	Wald	Angiogenesis Myeloid Compartment Notch Signaling
LOXL2-mRNA	-0.0599	0.256	-0.561	0.442	0.959	0.678	1.36	0.815	0.909	Wald	Matrix Remodeling and Metastasis
NCAM1-mRNA	-0.103	0.457	-1	0.794	0.931	0.5	1.73	0.822	0.915	loglinear	Immune Cell Adhesion and Migration Interferon Signaling Matrix Remodeling and Metastasis
TNFRSF10D-mRNA	0.0511	0.229	-0.398	0.501	1.04	0.759	1.41	0.824	0.915	Wald
LTBP1-mRNA	0.0412	0.187	-0.326	0.408	1.03	0.798	1.33	0.826	0.915	lm.nb	Matrix Remodeling and Metastasis TGF-beta Signaling
CDKN1C-mRNA	-0.045	0.206	-0.448	0.358	0.969	0.733	1.28	0.827	0.915	lm.nb	Cell Proliferation
EGR1-mRNA	0.0394	0.181	-0.315	0.394	1.03	0.804	1.31	0.828	0.915	lm.nb	Costimulatory Signaling Interferon Signaling Lymphoid Compartment
IL2-mRNA	-0.0522	0.242	-0.527	0.423	0.964	0.694	1.34	0.83	0.915	Wald	Costimulatory Signaling Cytokine and Chemokine Signaling JAK-STAT Signaling PI3K-Akt
EPCAM-mRNA	-0.493	2.29	-4.98	3.99	0.711	0.0317	15.9	0.83	0.915	Wald
TNFRSF10B-mRNA	0.0282	0.138	-0.241	0.298	1.02	0.846	1.23	0.838	0.922	lm.nb	Apoptosis
IL6R-mRNA	0.0298	0.147	-0.258	0.318	1.02	0.836	1.25	0.839	0.923	lm.nb	Cytokine and Chemokine Signaling Hypoxia JAK-STAT Signaling PI3K-Akt
WNT11-mRNA	0.494	2.52	-4.45	5.44	1.41	0.0456	43.5	0.845	0.928	Wald	Hedgehog Signaling Wnt Signaling
GAS1-mRNA	-0.0567	0.295	-0.635	0.522	0.961	0.644	1.44	0.848	0.929	Wald	Hedgehog Signaling
TGFB3-mRNA	-0.0323	0.173	-0.371	0.307	0.978	0.773	1.24	0.852	0.93	lm.nb	MAPK Matrix Remodeling and Metastasis TGF-beta Signaling
AKT1-mRNA	0.0134	0.0722	-0.128	0.155	1.01	0.915	1.11	0.853	0.93	lm.nb	Apoptosis Autophagy Costimulatory Signaling Cytokine and Chemokine Signaling Hypoxia JAK-STAT Signaling MAPK Metabolic Stress PI3K-Akt
CD70-mRNA	-0.0389	0.21	-0.45	0.372	0.973	0.732	1.29	0.853	0.93	Wald	Costimulatory Signaling Lymphoid Compartment NF-kappaB Signaling
HDAC5-mRNA	0.0179	0.0966	-0.172	0.207	1.01	0.888	1.15	0.854	0.93	lm.nb	Epigenetic Regulation Notch Signaling
TNFRSF1A-mRNA	-0.0141	0.0839	-0.179	0.15	0.99	0.884	1.11	0.867	0.943	lm.nb	MAPK NF-kappaB Signaling
PECAM1-mRNA	-0.024	0.147	-0.313	0.265	0.983	0.805	1.2	0.871	0.945	lm.nb	Immune Cell Adhesion and Migration Matrix Remodeling and Metastasis
BRD4-mRNA	0.00979	0.0627	-0.113	0.133	1.01	0.925	1.1	0.876	0.945	lm.nb	Epigenetic Regulation
TNFRSF11B-mRNA	-0.0393	0.253	-0.535	0.456	0.973	0.69	1.37	0.877	0.945	Wald	NF-kappaB Signaling
TRAF1-mRNA	0.0324	0.209	-0.377	0.441	1.02	0.77	1.36	0.877	0.945	lm.nb
PPARGC1B-mRNA	-0.0192	0.125	-0.264	0.225	0.987	0.833	1.17	0.878	0.945	lm.nb
MKI67-mRNA	0.022	0.144	-0.26	0.304	1.02	0.835	1.23	0.879	0.945	lm.nb	Cell Proliferation
IGF2R-mRNA	0.0144	0.0951	-0.172	0.201	1.01	0.888	1.15	0.88	0.945	lm.nb	Cytotoxicity Interferon Signaling Lymphoid Compartment
HRAS-mRNA	0.0205	0.137	-0.247	0.288	1.01	0.843	1.22	0.881	0.945	lm.nb	Autophagy Cytokine and Chemokine Signaling JAK-STAT Signaling MAPK Metabolic Stress PI3K-Akt
BLK-mRNA	0.04	0.271	-0.492	0.572	1.03	0.711	1.49	0.883	0.945	Wald	Lymphoid Compartment
CHUK-mRNA	0.0202	0.138	-0.251	0.291	1.01	0.841	1.22	0.884	0.945	lm.nb	Costimulatory Signaling Cytokine and Chemokine Signaling MAPK NF-kappaB Signaling PI3K-Akt
PIK3R1-mRNA	0.0157	0.107	-0.195	0.226	1.01	0.874	1.17	0.884	0.945	lm.nb	Autophagy Costimulatory Signaling Cytokine and Chemokine Signaling Hypoxia Immune Cell Adhesion and Migration JAK-STAT Signaling MAPK Metabolic Stress PI3K-Akt
TCF3-mRNA	0.0191	0.135	-0.246	0.284	1.01	0.843	1.22	0.888	0.948	lm.nb
GZMM-mRNA	0.327	2.39	-4.36	5.02	1.25	0.0486	32.4	0.892	0.95	Wald	Cytotoxicity Lymphoid Compartment
FCAR-mRNA	0.321	2.39	-4.36	5	1.25	0.0488	31.9	0.893	0.95	Wald	Myeloid Compartment
RAD51C-mRNA	-0.0131	0.0984	-0.206	0.18	0.991	0.867	1.13	0.894	0.95	lm.nb	Cell Proliferation DNA Damage Repair
CTNNB1-mRNA	-0.014	0.115	-0.239	0.211	0.99	0.847	1.16	0.903	0.959	lm.nb	Apoptosis Immune Cell Adhesion and Migration Wnt Signaling
BNIP3L-mRNA	-0.0132	0.113	-0.235	0.208	0.991	0.85	1.16	0.907	0.961	lm.nb
CRABP2-mRNA	-0.034	0.301	-0.624	0.556	0.977	0.649	1.47	0.91	0.963	lm.nb	Myeloid Compartment
COMP-mRNA	0.0533	0.497	-0.922	1.03	1.04	0.528	2.04	0.915	0.967	loglinear	Matrix Remodeling and Metastasis PI3K-Akt
EPM2AIP1-mRNA	-0.0102	0.097	-0.2	0.18	0.993	0.87	1.13	0.916	0.967	lm.nb
CXCR4-mRNA	0.0203	0.207	-0.386	0.426	1.01	0.765	1.34	0.922	0.971	lm.nb	Cytokine and Chemokine Signaling Immune Cell Adhesion and Migration
CLEC5A-mRNA	-0.0243	0.25	-0.515	0.467	0.983	0.7	1.38	0.923	0.971	Wald	Immune Cell Adhesion and Migration Myeloid Compartment
THBD-mRNA	0.0211	0.228	-0.426	0.468	1.01	0.744	1.38	0.927	0.973	lm.nb	Antigen Presentation
SIRPA-mRNA	-0.0136	0.148	-0.305	0.277	0.991	0.81	1.21	0.927	0.973	lm.nb	Cytotoxicity Myeloid Compartment
CDC25C-mRNA	-0.0214	0.245	-0.501	0.458	0.985	0.707	1.37	0.93	0.974	Wald	Cell Proliferation
KIT-mRNA	0.0483	0.574	-1.08	1.17	1.03	0.474	2.25	0.933	0.974	loglinear	MAPK Metabolic Stress PI3K-Akt
CES3-mRNA	0.196	2.39	-4.49	4.89	1.15	0.0444	29.6	0.935	0.974	Wald	Angiogenesis
IFNGR2-mRNA	0.00888	0.109	-0.205	0.222	1.01	0.868	1.17	0.935	0.974	lm.nb	Hypoxia Interferon Signaling JAK-STAT Signaling
MAP3K12-mRNA	0.0224	0.3	-0.566	0.611	1.02	0.676	1.53	0.941	0.974	Wald	Epigenetic Regulation MAPK
CCL22-mRNA	0.0162	0.219	-0.413	0.445	1.01	0.751	1.36	0.941	0.974	Wald	Cytokine and Chemokine Signaling
SIGLEC5-mRNA	-0.0155	0.215	-0.438	0.407	0.989	0.738	1.33	0.943	0.974	Wald
GPR160-mRNA	-0.0192	0.27	-0.549	0.511	0.987	0.683	1.42	0.943	0.974	Wald
FCGR2B-mRNA	-0.0155	0.22	-0.448	0.417	0.989	0.733	1.33	0.944	0.974	lm.nb
PLA2G2A-mRNA	-0.0387	0.572	-1.16	1.08	0.974	0.447	2.12	0.946	0.974	loglinear	MAPK
DKK1-mRNA	-0.157	2.35	-4.75	4.44	0.897	0.0371	21.7	0.947	0.974	Wald	Wnt Signaling
HDAC11-mRNA	0.0247	0.37	-0.7	0.749	1.02	0.616	1.68	0.947	0.974	Wald	Epigenetic Regulation Notch Signaling
HK2-mRNA	0.00873	0.133	-0.251	0.269	1.01	0.84	1.2	0.948	0.974	lm.nb	Hypoxia Metabolic Stress
TAF3-mRNA	-0.0183	0.279	-0.565	0.528	0.987	0.676	1.44	0.948	0.974	Wald
RB1-mRNA	0.00517	0.0827	-0.157	0.167	1	0.897	1.12	0.95	0.975	lm.nb	Cell Proliferation Metabolic Stress
CCNB1-mRNA	-0.00679	0.128	-0.258	0.245	0.995	0.836	1.19	0.958	0.979	lm.nb	Cell Proliferation
CDH11-mRNA	0.01	0.19	-0.362	0.382	1.01	0.778	1.3	0.958	0.979	lm.nb
NT5E-mRNA	-0.0131	0.254	-0.51	0.484	0.991	0.702	1.4	0.959	0.979	lm.nb
PMS2-mRNA	-0.00458	0.0912	-0.183	0.174	0.997	0.881	1.13	0.96	0.979	lm.nb	DNA Damage Repair
EGFR-mRNA	0.0118	0.299	-0.574	0.597	1.01	0.672	1.51	0.968	0.984	Wald	Hypoxia MAPK Metabolic Stress PI3K-Akt
TSLP-mRNA	-0.00856	0.22	-0.439	0.422	0.994	0.737	1.34	0.969	0.984	Wald	Costimulatory Signaling JAK-STAT Signaling
NID2-mRNA	-0.00631	0.181	-0.361	0.348	0.996	0.779	1.27	0.972	0.984	lm.nb	Matrix Remodeling and Metastasis
SELL-mRNA	0.0102	0.307	-0.592	0.613	1.01	0.663	1.53	0.974	0.984	lm.nb	Immune Cell Adhesion and Migration
MYD88-mRNA	-0.00439	0.137	-0.273	0.264	0.997	0.828	1.2	0.974	0.984	lm.nb
CDKN2A-mRNA	-0.00793	0.248	-0.494	0.478	0.995	0.71	1.39	0.975	0.984	lm.nb	Cell Proliferation Metabolic Stress
CDC20-mRNA	-0.00515	0.171	-0.339	0.329	0.996	0.79	1.26	0.976	0.984	lm.nb	Antigen Presentation Cell Proliferation
CEACAM3-mRNA	-0.00641	0.227	-0.451	0.439	0.996	0.731	1.36	0.978	0.984	Wald
COL5A1-mRNA	0.00626	0.222	-0.428	0.441	1	0.743	1.36	0.978	0.984	lm.nb	Matrix Remodeling and Metastasis
HDC-mRNA	0.00595	0.256	-0.496	0.508	1	0.709	1.42	0.981	0.986	Wald
TNFSF4-mRNA	0.00575	0.256	-0.495	0.507	1	0.709	1.42	0.982	0.986	Wald	NF-kappaB Signaling
ADM-mRNA	-0.00361	0.181	-0.359	0.351	0.997	0.78	1.28	0.984	0.987	lm.nb
VHL-mRNA	0.009	0.611	-1.19	1.21	1.01	0.439	2.31	0.988	0.99	Wald	Antigen Presentation Hypoxia Metabolic Stress
MS4A2-mRNA	0.0193	2.39	-4.66	4.7	1.01	0.0394	26	0.994	0.994	Wald

## Sheet: S11 Pathway Score_nSolver
	Angiogenesis	Antigen Presentation	Apoptosis	Autophagy	Cell Proliferation	Costimulatory Signaling	Cytokine and Chemokine Signaling	Cytotoxicity	DNA Damage Repair	Epigenetic Regulation	Hedgehog Signaling	Hypoxia	Immune Cell Adhesion and Migration	Interferon Signaling	JAK-STAT Signaling	Lymphoid Compartment	MAPK	Matrix Remodeling and Metastasis	Metabolic Stress	Myeloid Compartment	NF-kappaB Signaling	Notch Signaling	PI3K-Akt	TGF-beta Signaling	Wnt Signaling
20220420_209920960723_FD16293920_01.RCC	0.33941	-5.84961	-3.07912	-0.961613	2.38489	-5.38549	-5.29011	-5.10528	2.09555	0.181142	-2.17052	-1.61759	-5.02049	-6.85188	-3.17369	-6.06066	-2.16712	0.436769	-1.45296	-4.21358	-3.78609	-0.111617	-1.79089	-0.799148	0.0126261
20220420_209920960723_FD16293928_02.RCC	-0.647659	2.16672	1.49959	-1.9654	0.552091	6.3041	3.44709	4.96252	-0.849771	-1.54726	-0.312263	0.143143	4.43061	4.45763	2.82762	7.71293	0.119642	-1.10186	0.395238	-2.16668	3.22793	0.691617	2.14073	-1.02916	1.2663
20220420_209920960723_FD16293936_03.RCC	2.48391	-1.80487	-1.04643	-1.20535	0.195865	-1.73468	-1.57361	-2.33679	0.13746	-0.171466	-0.707872	-0.395604	-1.51353	-1.76823	-1.16542	-2.45199	0.282534	2.20601	-0.781238	-0.915227	-1.62486	0.647906	1.04396	-0.035762	1.39336
20220420_209920960723_FD16293944_04.RCC	-1.94808	-1.13674	0.337065	-1.06445	1.55762	-2.29855	-2.61515	1.88085	0.778946	-0.91609	-0.454134	-2.03059	-2.36328	2.0067	-2.32742	-1.3567	-3.66596	-0.735835	-2.25792	-2.40317	-1.81003	-1.24046	-3.06808	-0.834501	0.11446
20220420_209920960723_FD16293945_07.RCC	-0.9678	-0.851667	-0.856445	-1.64616	-1.47656	-0.643681	-0.451589	1.39184	0.0402181	-1.64039	-0.985935	-1.29374	-0.802213	1.50317	-0.839739	-0.0859804	-2.90054	-1.78323	-2.40801	-0.345539	-1.23983	-1.44525	-1.93027	-1.06428	-0.307512
20220420_209920960723_FD16293953_08.RCC	-2.37299	-4.43862	-1.30805	-0.167927	-5.51553	-7.2162	-7.39328	-1.24971	-3.08005	-0.869303	-1.47038	-3.28175	-6.47011	-0.50822	-4.24626	-7.05606	-4.37513	-3.2633	-1.56954	-6.97247	-3.59602	-1.19986	-4.22074	-2.94857	-0.838691
20220420_209920960723_FD16293961_09.RCC	-0.609297	0.3252	-0.50489	-1.56803	2.95445	1.47853	1.25439	1.49954	2.43279	-0.333143	0.0641842	-0.828697	0.417439	-0.390437	0.464519	2.96762	-1.80266	-0.47888	-1.94421	0.848339	-0.508444	-0.558151	-0.597698	-0.816894	-1.07943
20220420_209920960723_FD16293983_10.RCC	-5.77783	-6.49425	-3.66079	-0.0301671	0.641713	-8.20812	-9.5788	-4.6721	1.75716	-0.76789	-2.04452	-4.89433	-9.29769	-5.27296	-6.41335	-8.67982	-6.96995	-6.18839	-4.29992	-8.22268	-4.68198	-3.62786	-7.71482	-2.98364	-1.82594
20220420_209920960723_FD16293984_11.RCC	0.415777	-0.705913	-0.137778	-0.97897	3.57024	-0.871691	-1.75753	-1.50037	2.08653	0.480952	-0.386254	-1.03534	-1.19486	-1.83797	-1.53326	-0.977717	-1.70772	-0.645615	-1.74917	-2.10971	-0.642781	0.469901	-1.95362	-1.29536	-0.928045
20220420_209920990723_FD16293898_05.RCC	-0.509766	2.67756	1.43368	-0.804221	-0.357701	6.73232	4.23268	1.58538	-0.265818	-0.827928	0.536829	0.826542	5.41972	1.64864	3.88451	6.98013	0.82143	-0.0282165	-0.108653	0.617084	3.37355	0.884106	2.33213	-0.829971	0.205418
20220420_209920990723_FD16293906_06.RCC	0.479455	4.1227	1.82815	-0.489553	0.956203	6.00628	4.78162	3.68427	0.458935	-0.961852	0.607204	1.42271	5.13077	3.54661	3.58647	6.57628	1.70511	0.656503	0.902129	4.19329	2.34226	0.424727	2.32017	0.0170891	0.422205
20220420_209920990723_FD16293914_07.RCC	-0.756446	-5.39023	-2.40083	-0.486074	0.856905	-6.11709	-5.5624	-4.45252	-0.137226	-0.534974	-3.27568	-1.78378	-5.58111	-5.05605	-3.96362	-8.30673	-2.37884	-0.739858	-1.56974	-2.67681	-3.30334	-1.93459	-2.50462	-2.56117	-0.495159
20220420_209920990723_FD16293922_08.RCC	0.298255	5.03138	1.95949	-0.501426	2.29924	4.93701	3.86816	3.3629	0.282062	0.0473377	1.55611	1.02908	5.14845	4.81297	2.5263	5.62171	1.85049	1.18697	0.913745	3.67606	2.52867	0.448765	2.32364	0.528919	1.1678
20220420_209920990723_FD16293930_09.RCC	-2.82683	1.73872	0.163196	0.44001	-0.644676	3.36315	1.67743	1.35789	-0.335375	-0.30056	-0.0704177	-0.255927	2.00109	2.49717	1.44315	3.12761	-1.07801	-3.83695	-0.307058	-1.15603	1.33049	-0.982863	-0.62376	-1.91425	-0.717826
20220420_209920990723_FD16293938_10.RCC	-3.20977	-3.50239	-2.96006	-0.415582	-0.957315	-4.26409	-3.90298	-2.47883	0.131854	-1.77853	-2.63771	-1.94242	-3.83802	-3.3304	-2.98307	-5.26617	-4.17543	-4.13792	-3.70032	-1.98362	-3.30836	-2.10517	-4.70448	-3.68447	-3.00788
20220420_209920990723_FD16293946_11.RCC	-0.739228	-4.36517	-1.98986	0.470238	-0.980994	-3.70696	-3.32612	-2.56544	0.369625	-0.711095	-0.562688	-1.68482	-4.6567	-3.27662	-2.66737	-4.70148	-1.0018	-2.15082	-0.128537	-4.32633	-2.32405	-0.166292	-2.76112	-0.509615	-0.604658
20220420_209920990723_FD16293969_01.RCC	-1.37595	4.48702	1.77218	-2.31284	-0.479029	5.4994	3.59541	3.28796	-0.317852	-1.29399	0.694535	0.148514	4.80419	4.57795	2.0964	5.62366	-0.646672	0.201409	-1.1768	2.00879	1.46047	-0.848685	1.19116	-0.732686	0.656688
20220420_209920990723_FD16293977_02.RCC	-0.702183	2.88837	1.14721	-0.223208	0.426297	2.56105	1.94486	3.01096	-0.286854	-0.715604	-0.579379	-0.237488	2.16455	3.21195	0.90795	3.92338	-1.32019	-1.70013	-1.48778	2.01508	1.22833	0.625627	-1.23276	-2.17795	-1.67057
20220420_209920990723_FD16293985_03.RCC	-0.463928	-2.03317	-1.50624	-0.295089	0.523984	-3.55514	-3.60167	-3.07865	0.811136	-0.652957	-1.51157	-1.88715	-3.23004	-3.25053	-3.14519	-4.66641	-2.10965	-1.68708	-1.33836	-1.47337	-2.27133	-0.495743	-2.93072	-1.60162	-2.47408
20220420_209920990723_FD16293986_04.RCC	1.72217	-0.519728	-0.0240208	-1.13238	-1.38476	0.673876	1.26051	-0.484178	-0.531365	-0.679864	-1.05616	0.609555	0.191832	-1.1639	0.801996	0.335999	0.293316	1.14199	0.383476	2.48812	-0.0301691	-0.289995	1.11043	-0.353066	-1.2221
20220428_209923260723_FD16293513_03.RCC	0.428372	4.65129	2.04655	-1.3184	-0.138607	5.48465	4.42487	3.23511	-0.26334	-0.518636	0.767844	1.56251	5.3357	3.24458	2.78863	5.63704	0.879125	1.0718	0.223808	4.96111	1.65866	0.482093	1.51439	0.101688	0.212009
20220428_209923260723_FD16293521_04.RCC	-0.172108	-0.949957	-0.0979972	-1.16042	-4.3833	-0.730252	-0.884637	-0.967615	-2.04382	-1.53181	-0.144617	-0.754935	-1.36971	-1.38188	-0.988061	-0.768903	-0.962368	0.281682	-0.392053	-1.4064	-1.14516	-0.297795	-0.376957	0.554945	-0.129754
20220428_209923260723_FD16293530_10.RCC	2.4981	4.68831	2.78284	-0.965273	-0.922303	6.87494	6.65799	4.9844	-0.36186	-1.03324	1.19525	2.51337	6.49774	5.14218	4.47112	7.31289	3.57873	3.75066	1.62781	6.97092	3.59048	1.03832	4.34945	1.36273	1.15618
20220428_209923260723_FD16293569_02.RCC	-2.6491	-4.42307	-2.17122	-1.10878	2.3579	-5.56216	-4.95622	-3.55736	2.42768	-0.812081	-2.52901	-2.46385	-5.73812	-4.62547	-3.16173	-5.57892	-4.39726	-5.02585	-3.25491	-1.4356	-3.6734	-3.12656	-4.80073	-2.36894	-2.92147
20220428_209923260723_FD16293585_06.RCC	2.9889	3.83017	2.63627	-1.11208	-2.51788	7.89931	5.84525	4.01326	-1.69522	-1.12795	1.48252	2.32372	6.82785	4.18216	4.59804	8.311	4.00061	4.05205	2.12868	2.91479	4.19561	1.56612	5.72984	1.90676	2.53836
20220428_209923260723_FD16293586_09.RCC	0.852678	-4.621	-2.32535	-1.57117	1.01718	-4.39826	-4.20136	-3.95472	0.834159	-0.930108	-2.22546	-1.1218	-3.82518	-5.12459	-2.79258	-5.34833	-1.49215	1.22302	-1.3363	-1.96457	-3.55021	-0.768855	-0.927371	-0.240445	0.275965
20220428_209923260723_FD16293593_07.RCC	1.73745	-0.507393	0.465208	-1.02609	0.186939	-1.45532	-2.74139	0.0354226	-0.889886	-0.836189	-0.420447	-1.04635	-1.18789	0.400875	-1.50526	-1.683	-0.50182	1.41492	-0.922596	-1.13022	-1.28351	0.113236	-0.000522003	0.838071	-0.234054
20220428_209923260723_FD16293594_11.RCC	0.820942	5.18328	2.56797	-1.69975	-3.20026	6.14537	4.50309	3.09641	-1.52746	-1.7906	0.880525	1.18009	5.45453	3.44816	3.15951	7.24344	0.950521	0.771802	-0.504421	3.13514	2.94174	0.334233	2.3469	0.337635	-0.318351
20220428_209923260723_FD16293601_08.RCC	-0.338213	-5.74476	-2.3091	-1.75171	1.78105	-4.94292	-5.26133	-2.5341	0.563766	-1.26846	-2.63951	-2.49751	-5.82519	-3.51745	-3.64157	-5.26075	-2.81102	-0.865664	-2.51397	-4.13944	-3.58917	-1.35829	-2.64046	-1.33596	-0.173198
20220428_209923260723_FD16293602_05.RCC	-0.671231	1.60955	1.09381	-1.41398	-0.112422	5.36837	3.03573	1.2946	-0.610662	-0.409852	0.184057	0.539182	3.95127	0.902197	2.43146	5.9338	0.411441	-0.785704	0.00991076	-1.35995	2.93606	0.782313	1.6331	-0.203014	0.0865382
20220428_209923260723_FD16293921_01.RCC	-2.24081	-10.6822	-4.27088	-1.42956	1.04756	-10.6712	-11.2232	-6.09693	0.187198	-0.679942	-2.5642	-3.02335	-10.5615	-7.99676	-6.45224	-11.0355	-5.541	-3.24939	-3.58238	-10.2333	-6.15408	-0.86275	-5.9989	-2.00067	-0.485959
20220428_209923390723_FD16293897_11.RCC	0.498809	-10.1094	-5.09864	-2.39713	1.82259	-9.22309	-8.90878	-7.02144	2.07854	-0.959192	-2.78133	-2.63202	-9.70917	-9.37055	-5.32378	-10.3621	-3.63502	0.377261	-2.23628	-5.79089	-5.91053	-1.74838	-2.37465	-0.130293	2.56464
20220428_209923390723_FD16293905_09.RCC	-0.358778	3.28109	1.52878	-0.501931	0.569254	3.90885	3.14333	2.62551	0.285061	-0.358867	0.36899	0.85716	3.16757	2.74181	2.15504	4.27359	0.0597208	-0.741334	-0.174429	3.50853	1.39998	-0.477044	0.984187	-0.245576	0.485093
20220428_209923390723_FD16293913_10.RCC	-4.39865	-2.87899	-1.95318	-0.350982	-0.364779	-3.55007	-4.51982	-2.01726	1.88419	-0.832801	-1.2771	-2.72873	-4.6158	-2.72996	-3.27328	-3.97996	-3.57413	-4.47299	-3.32985	-5.2852	-2.62584	-2.16391	-4.76482	-2.65231	-2.2453
20220428_209923390723_FD16293952_05.RCC	-0.98073	-5.14292	-1.71608	-0.169545	0.0929062	-5.5241	-5.17007	-4.03483	-0.0427274	-0.0995292	0.120051	-2.64404	-6.8239	-4.39388	-4.073	-7.0404	-2.48625	-1.77475	-1.18695	-5.2238	-2.98713	-0.78487	-3.46379	-0.69611	0.169653
20220428_209923390723_FD16293954_01.RCC	-1.45145	-4.5573	-2.49411	-1.08518	3.17969	-5.05973	-4.333	-1.76281	2.32365	-1.2949	-1.82823	-2.76937	-4.74404	-2.4031	-3.621	-5.9829	-3.034	-2.50637	-2.28558	-3.58041	-3.99023	-1.23894	-4.60207	-1.76105	-1.67854
20220428_209923390723_FD16293960_06.RCC	-0.0564234	2.25652	2.15814	1.229	-3.75815	3.04653	3.06517	1.87242	-2.91605	0.199506	1.85539	1.03393	2.3756	2.31673	1.72418	2.65475	2.09639	-0.190922	2.7208	3.5293	1.60097	0.608894	1.7789	1.03912	1.00779
20220428_209923390723_FD16293962_04.RCC	-4.14813	-5.8639	-2.95144	-1.42108	-1.03969	-4.164	-6.08628	-3.38893	0.499056	-0.289765	-1.63768	-3.09234	-6.11096	-4.50135	-3.77631	-4.66761	-4.99506	-4.82731	-3.40152	-8.73572	-3.2953	-1.29588	-5.14991	-2.11173	-1.56686
20220428_209923390723_FD16293968_07.RCC	-0.252092	1.84918	0.517091	0.281091	0.902092	2.33243	1.84098	0.639259	0.737828	-0.495461	-0.565405	0.152569	1.84192	0.539482	1.64329	2.18817	0.244326	-1.7051	0.0658521	4.31474	0.702037	-0.820288	-0.359979	-0.563297	-1.66526
20220428_209923390723_FD16293970_02.RCC	-4.05839	-4.02859	-1.96863	-0.330415	-0.563966	-3.52414	-5.10208	-2.90137	-0.442624	-1.11323	-2.05071	-2.81624	-4.9878	-4.34752	-3.09304	-3.46192	-4.92589	-5.2944	-3.11969	-5.7864	-2.48033	-2.38891	-4.33596	-3.25287	-1.25791
20220428_209923390723_FD16293976_08.RCC	0.794053	4.47088	2.08287	-0.587807	-0.985287	4.34332	3.4118	3.1926	-0.530696	-0.679103	1.59438	1.45856	4.04987	4.66679	2.2101	5.23068	0.672477	-0.297098	-0.0308524	3.11834	1.64946	0.0957318	1.5536	-0.0458416	0.697591
20220428_209923390723_FD16293978_03.RCC	-4.90126	-1.48506	-2.11661	0.762975	1.50612	-2.45657	-4.416	-2.78188	0.892189	-0.0798639	-1.00231	-2.37521	-2.94015	-2.97372	-2.47095	-2.73274	-4.47969	-5.91149	-3.68949	-5.02623	-2.08413	-1.72631	-5.57179	-2.96191	-2.16469
20220511_209923370723_FD16293514_06.RCC	2.79665	-0.560096	-0.0469449	-2.29206	-7.30961	-0.240438	0.0595503	-1.19101	-3.17425	-1.63991	0.246211	0.645132	0.376661	-1.34419	0.381342	0.200117	1.4494	2.63761	1.9849	2.07893	0.242178	0.798245	2.96019	1.20207	1.93249
20220511_209923370723_FD16293522_04.RCC	-1.58725	2.77456	1.47267	-1.76182	1.67136	7.04654	4.48609	3.75274	0.252456	-1.41767	-0.0286451	0.504688	5.36308	3.4992	3.3546	8.04865	0.109514	-0.827897	-1.11188	-0.774679	2.90555	-0.0792105	1.63064	-0.497831	0.60646
20220511_209923370723_FD16293538_11.RCC	1.30957	-2.14551	-0.47474	-2.35711	0.445735	-2.29525	-2.1995	-1.61181	-0.644496	-0.91585	-0.481669	-0.788079	-2.38042	-1.87257	-1.76638	-2.60718	-1.21599	1.41773	-1.82269	-1.91518	-1.96416	-0.141177	-0.0695212	0.214052	0.6765
20220511_209923370723_FD16293545_05.RCC	2.03195	4.8176	2.04514	-1.1139	2.3287	5.46098	2.89237	2.31694	0.150876	-0.326689	2.09282	1.64578	3.92598	3.60799	2.45063	4.11497	1.72429	1.87205	0.175669	1.81778	1.69706	0.863177	2.61701	1.54352	2.68946
20220511_209923370723_FD16293546_07.RCC	1.58023	5.36743	2.85862	-1.89204	0.558249	6.63157	6.78487	4.97073	0.0128726	-1.29841	1.00356	2.0524	6.31213	5.62441	4.14935	7.40057	2.38392	2.39601	0.493039	6.8268	3.0339	0.3046	3.60591	0.90065	1.28726
20220511_209923370723_FD16293553_01.RCC	1.2434	-2.04168	-0.289221	-1.23223	-8.92831	-1.11678	-1.06051	-1.90876	-3.96841	-1.52071	0.538115	0.738844	-2.30884	-2.87533	-0.173094	-1.731	1.10244	-0.092556	2.5955	-0.562472	-0.043839	0.487885	1.45522	0.926156	3.43963
20220511_209923370723_FD16293554_03.RCC	1.28414	1.05275	1.36426	-1.62308	-0.728506	0.869732	2.08741	3.75583	-1.28148	-1.48354	-0.362845	0.405317	1.62696	3.59857	1.06776	2.29498	0.615308	1.42403	-0.643845	3.59105	0.45127	0.68717	1.60161	-1.07042	0.0164738
20220511_209923370723_FD16293561_08.RCC	1.44901	3.66755	1.73796	-1.92737	-1.84871	3.97468	3.55603	3.29751	-0.467448	-0.896761	1.00612	0.998839	3.91075	3.85814	1.91676	4.9002	0.792448	1.9954	0.216719	2.81129	1.55204	0.434959	1.86415	1.2595	1.0905
20220511_209923370723_FD16293562_10.RCC	-0.466794	1.31621	1.1108	-1.16528	-1.74006	1.7108	0.804834	1.16192	-0.838673	-0.373262	0.0930451	0.00747605	1.32814	1.41596	0.1784	1.43947	-0.0115639	1.10645	-0.603123	-0.295527	0.080442	-0.146539	0.731639	0.443428	0.469565
20220511_209923370723_FD16293570_09.RCC	1.06119	-4.43908	-2.04951	-0.709488	-1.54105	-5.22489	-5.97976	-2.43005	-0.896488	-2.29164	-0.643805	-1.44485	-4.77227	-2.92483	-3.38181	-4.99981	-1.21187	-0.573757	-1.42688	-3.11454	-2.49024	0.395788	-2.03475	-0.202766	0.742036
20220511_209923370723_FD16293577_02.RCC	2.63335	1.61879	0.669918	-1.82332	1.33651	-0.0938906	-1.26401	-0.0741349	0.0788703	-0.252792	0.770936	-0.448807	0.356824	0.781652	-0.559407	-1.24524	1.29295	3.08462	-0.133756	-0.196878	-0.96915	0.146831	1.93403	1.7137	1.3278
20220511_209923380723_FD16293529_03.RCC	-1.20189	-0.794203	-0.47416	-1.48248	0.556815	-0.816112	-0.723737	-0.0651263	0.25601	-1.51132	-0.835809	0.231464	-1.4635	-0.316695	-0.642736	-1.51691	-1.1798	-1.13719	-1.42995	1.56349	-1.14664	-0.687608	-1.18476	-1.79636	-2.05679
20220511_209923380723_FD16293537_01.RCC	-0.768767	1.49887	0.43024	-1.46213	-0.255829	2.38956	0.826095	0.906306	-0.662364	-1.60909	-0.252505	-1.00386	1.9588	1.93274	0.738243	2.67786	-1.78941	-0.700936	-1.73825	-2.03286	1.22011	-0.203211	-0.260064	-0.975533	-0.646725
20220511_209923380723_FD16293578_02.RCC	-0.933543	-4.04991	-2.10969	-0.961969	0.263714	-5.46483	-5.35638	-1.82568	0.156679	-0.822789	-1.61536	-1.68705	-4.72542	-2.47957	-2.93096	-6.32619	-2.08675	-2.0251	-1.90488	-1.26758	-3.13551	-0.66118	-2.84984	-1.15486	-0.518158
20220511_209923380723_FD16293802_11.RCC	1.49088	3.26258	2.3046	-0.229399	0.790548	3.29067	4.07279	2.3761	-0.508957	0.347202	0.926576	2.11765	3.92642	3.18145	3.15148	2.47	3.65654	2.94375	2.26484	6.85413	2.51753	0.271517	4.28186	1.57531	1.58563
20220511_209923380723_FD16293810_10.RCC	-2.95134	-0.511457	-0.220849	1.61324	-0.219344	-2.21293	-1.86425	-0.95342	-0.586738	1.39552	1.83964	-0.0440866	-2.16906	-0.88118	-0.929431	-0.93667	-1.66034	-4.28035	0.747852	-2.54102	-0.239848	-0.984769	-2.4414	-0.353286	-0.0186072
20220511_209923380723_FD16293818_09.RCC	2.61225	0.781264	1.06938	0.279371	0.635488	1.59813	2.72854	1.30786	-0.507754	0.32014	1.84721	1.71151	1.52126	0.191857	1.4888	1.23957	2.93787	3.43719	1.92659	2.64668	1.08273	1.63352	2.77241	1.84332	2.68143
20220511_209923380723_FD16293826_08.RCC	0.819661	1.57337	0.297314	-0.271459	4.11746	3.84487	2.8742	1.77593	1.56827	1.34889	1.1965	0.931806	2.67702	-0.186007	2.03935	5.51753	1.17616	-0.126121	0.75778	0.957161	1.41474	1.74298	1.4714	-0.393188	0.87971
20220511_209923380723_FD16293834_07.RCC	-1.13353	-1.1858	-0.649935	0.871754	2.43816	0.0150232	-0.869963	-0.380381	1.66981	1.63867	0.948442	-0.391976	-0.849548	-1.06857	-0.448392	1.15189	-1.75454	-1.60849	-0.656025	-2.32864	0.353384	-0.894132	-1.34661	-0.515937	0.554843
20220511_209923380723_FD16293842_06.RCC	0.551371	1.52806	0.667207	0.505383	-0.480355	0.512572	0.464081	-0.558922	-0.849724	0.209684	-0.900395	0.959826	1.54361	0.273952	0.528702	0.17694	1.98487	0.759371	1.63059	1.55098	0.876294	-0.0663793	1.1825	0.468639	-0.648292
20220511_209923380723_FD16293850_05.RCC	2.86913	0.0211581	0.435094	-1.64417	1.45567	-0.347625	-0.198834	0.115691	0.0018731	0.154692	0.672703	0.580779	0.314877	0.713269	0.357404	-1.35557	0.316649	3.86598	-0.0173712	2.88789	-0.939531	0.303642	2.24439	0.32719	1.80318
20220511_209923380723_FD16293858_04.RCC	-0.588907	-2.41901	-1.55893	-0.91952	1.31077	1.61367	-0.289659	-2.84783	1.69943	-0.252927	-1.49339	-0.808068	-0.492563	-4.472	-0.237814	0.864003	-1.95656	-1.95177	-1.51532	-2.80281	-0.743754	-1.03832	-0.995613	-1.88526	-0.72424
20220518_209923150723_FD00490672_11.RCC	-1.21882	-5.03157	-2.65021	0.0250527	1.98035	-3.6525	-4.83382	-4.66872	2.56135	1.19728	1.1987	-2.62918	-5.44919	-6.7597	-3.06737	-4.2078	-1.7632	-1.20752	-0.996415	-6.36523	-1.62335	0.400941	-2.45284	0.607693	0.817144
20220518_209923150723_FD00490680_10.RCC	0.325351	-8.08649	-3.96313	-1.46395	3.25786	-8.01576	-6.68959	-6.964	3.03929	-1.09253	-3.08307	-2.80627	-7.61139	-9.53268	-3.76821	-7.99643	-2.72672	-0.610925	-2.6224	-5.54618	-3.50622	0.281883	-3.24242	-0.853267	-2.05546
20220518_209923150723_FD00490688_09.RCC	1.46758	-5.43093	-2.40577	-0.462674	1.40917	-5.64586	-4.46105	-5.02415	1.13762	-0.845018	-0.968631	-1.0156	-5.07061	-6.20163	-1.76324	-6.68298	-0.681674	1.07725	-0.895586	-0.48641	-1.97699	-0.598641	0.0623045	1.19222	1.20129
20220518_209923150723_FD00490696_08.RCC	2.28595	0.512171	1.4895	-0.449342	-1.41909	1.09336	1.81612	1.19365	-1.47215	-0.706655	0.844867	0.890475	1.61854	0.168778	1.36764	1.07305	3.15351	3.33021	1.26168	1.64551	0.710726	1.32552	2.58843	0.789448	1.58022
20220518_209923150723_FD00490704_07.RCC	-0.988665	0.774959	0.243267	-0.822894	1.06092	0.935949	1.19814	2.08023	0.72238	-1.17744	0.774467	-0.527727	0.754858	1.47808	0.566638	1.42344	-0.421378	-0.652855	-1.18712	1.36295	0.395727	0.152493	-0.561298	-0.627545	-0.531442
20220518_209923150723_FD00490712_06.RCC	-1.48171	-5.4308	-3.4129	0.500509	5.4914	-7.01659	-5.85657	-5.81109	2.91739	0.832904	-2.95741	-1.61412	-4.90827	-7.07666	-4.52378	-8.20372	-3.30333	-3.16732	-2.72093	-2.92527	-3.75819	-0.630435	-5.34522	-2.20006	-4.28692
20220518_209923150723_FD00490720_05.RCC	2.58481	5.41936	2.96354	-0.0760314	-1.36113	7.57766	7.77353	4.41424	-1.49704	1.00493	2.81853	2.93147	7.47298	3.61774	5.58516	9.58264	4.3479	3.56577	4.42694	4.27086	5.52753	2.17448	6.00599	2.3711	3.0474
20220518_209923150723_FD00490728_04.RCC	-1.96801	-1.76441	-1.84856	0.715564	1.90509	-1.56183	-2.27472	-1.71919	1.44438	0.102233	-0.136789	-1.73412	-2.33949	-3.069	-1.44691	-0.665812	-2.44042	-2.82625	-2.73194	-3.49532	-1.41829	-0.506634	-3.20535	-1.98978	-1.70453
20220518_209923150723_FD00490736_03.RCC	0.859331	-2.25672	-1.4316	0.367825	-0.399575	-1.00931	-1.45087	-3.26558	0.55214	0.632702	-0.166898	-0.138449	-2.15709	-3.5407	-1.16613	-2.42826	0.750563	1.39727	0.220075	-3.12934	-0.986497	0.102525	-0.287467	0.78568	1.18481
20220518_209923150723_FD00490744_02.RCC	0.174309	2.91752	1.84292	-0.367979	2.25481	3.85995	4.63339	4.08328	1.56912	0.293289	1.61549	0.913731	3.34995	2.1923	3.26229	6.0914	0.650284	0.284511	-0.241918	3.05416	2.5784	1.93012	0.900277	-0.192252	0.941969
20220518_209923150723_FD00490752_01.RCC	2.0613	-1.85375	-0.518944	-1.66432	1.23283	-3.16178	-3.5234	-0.951933	0.375068	-0.680467	-0.282476	-1.42032	-1.95766	0.0418133	-1.65833	-5.43617	0.51218	2.1119	-1.05574	-0.210951	-2.45851	-0.383978	0.33868	0.998458	1.01431
20220518_209923210723_FD00490641_08.RCC	2.94602	2.56128	1.54131	0.809885	-0.375376	2.52951	3.12988	2.14842	-1.4234	1.62193	2.09241	2.28258	3.02965	2.70436	2.30563	2.72433	3.00225	2.05833	3.05971	4.8116	2.02374	1.81595	2.43515	0.922715	1.28423
20220518_209923210723_FD00490649_07.RCC	4.2821	7.56287	3.7094	-0.0610918	-2.81769	7.82005	7.00027	5.78907	-1.96514	0.139372	3.84684	3.72744	8.586	6.29518	5.22526	8.88004	5.37727	6.54253	4.48058	5.10677	4.33534	2.394	6.73903	4.59151	4.24
20220518_209923210723_FD00490671_11.RCC	0.0330525	-2.84737	-1.94242	0.302808	2.21859	-2.62951	-2.2371	-3.15405	1.81134	-0.4896	-0.657451	-0.841882	-2.34557	-4.40891	-1.28899	-2.55021	-1.58844	-0.104326	-1.85893	-2.4591	-1.74873	-0.405592	-1.95281	-0.416184	-0.848059
20220518_209923210723_FD00490679_10.RCC	3.0254	-4.15093	-2.21778	-0.83893	-0.634298	-2.97496	-2.59281	-1.46507	-0.189768	-0.250369	-0.747043	-0.12729	-3.4763	-3.11676	-0.815184	-2.89177	0.0833037	3.35301	0.863459	-0.514464	-2.1577	-0.129579	1.66917	2.03972	2.82532
20220518_209923210723_FD00490687_09.RCC	0.831955	1.32007	0.881431	0.942516	-3.91121	2.3918	2.37714	1.08753	-2.22821	0.962614	2.45897	1.11418	1.76206	1.02485	1.33004	1.5554	2.4574	1.23143	3.15439	0.698574	1.74555	1.8453	1.63879	1.11171	2.24745
20220518_209923210723_FD00490711_06.RCC	-1.38535	4.31753	1.57348	1.56878	0.381856	4.39786	4.29508	4.16163	-0.460578	0.748284	2.37022	0.840532	3.41774	5.25761	2.52336	4.83796	2.32703	-1.20444	1.8017	2.29697	3.15734	-0.0248306	0.63911	-0.0339522	0.316416
20220518_209923210723_FD00490719_05.RCC	2.45983	-1.40771	-0.546963	-0.0305564	-1.56105	-2.92999	-1.94204	-2.21184	-2.46795	0.74806	-0.0881163	0.733815	-0.944543	-2.08892	-0.932728	-4.96674	1.76956	3.31052	1.41428	-0.264129	-1.23253	0.172062	2.01036	1.34583	2.45579
20220518_209923210723_FD00490727_04.RCC	2.59753	2.1007	0.262965	-0.107474	3.13456	-0.167878	0.508385	3.1266	0.669348	1.46106	2.26024	0.224221	1.00867	4.931	0.46107	-0.0200999	2.56777	2.58692	1.44094	0.928724	-0.747316	1.27007	2.6085	1.69745	2.15725
20220518_209923210723_FD00490735_03.RCC	0.184197	4.5129	2.17223	1.07195	0.819056	4.95187	4.39854	3.53162	0.312921	0.232166	1.68238	1.34302	4.42414	3.93998	3.14519	5.9135	1.72808	1.00624	1.77523	2.78262	3.31313	0.586754	1.93058	0.904474	1.25584
20220518_209923210723_FD00490743_02.RCC	-0.328648	1.67899	1.25378	0.729526	-1.34097	1.15662	1.46022	4.36013	-1.78362	0.38595	-0.216639	0.119703	0.892805	5.06464	1.68501	3.50201	0.116169	-0.836789	0.67744	-0.449156	1.32442	0.692029	0.155351	-0.31794	-0.0808043
20220519_209923110723_FD00490670_11.RCC	-2.02218	-3.82073	-2.42509	-0.630417	0.948533	-4.38665	-4.90827	-3.28904	0.66449	-1.40901	-1.79047	-2.15231	-4.35969	-3.61566	-3.69466	-5.56345	-3.05371	-1.17484	-1.52495	-4.90129	-3.39361	-1.51128	-2.99444	-1.16159	-1.35789
20220519_209923110723_FD00490678_10.RCC	-4.13018	-6.38236	-3.46712	-0.25331	-2.95003	-8.11865	-8.3469	-5.65492	-0.215511	-0.598595	-2.45155	-4.26645	-7.926	-6.03381	-6.62526	-7.91907	-6.32945	-6.35347	-3.93538	-8.22707	-4.99061	-0.830884	-7.61912	-2.7764	-3.08849
20220519_209923110723_FD00490686_09.RCC	0.917604	-2.15914	-0.685331	-1.49465	0.4342	-1.68317	-1.13293	-2.12434	0.27397	-1.49928	-0.731345	-0.676408	-1.02086	-2.70337	-1.01912	-2.63749	0.19498	2.13217	-1.10315	1.05312	-1.45709	-0.203445	0.0771652	-0.467906	-0.0641062
20220519_209923110723_FD00490694_08.RCC	-1.35392	-5.19708	-1.48257	-0.181173	-4.70824	-5.07429	-5.28961	-3.84145	-1.40119	0.0286674	-0.683944	-2.75719	-6.02745	-4.51224	-4.18346	-6.1788	-2.81639	-1.47311	-2.0361	-6.06166	-3.10241	-0.668596	-3.33156	-0.768663	-0.651366
20220519_209923110723_FD00490702_07.RCC	2.4572	4.46892	1.88653	0.460942	1.16087	4.69722	4.60156	4.00469	-0.0173216	0.133321	2.03937	1.15025	5.09276	4.64861	2.74768	5.44715	2.14422	2.80638	1.1221	4.89965	2.44824	0.789817	3.20391	1.05114	2.22289
20220519_209923110723_FD00490710_06.RCC	-0.913972	3.52055	1.34754	1.68602	2.87081	2.98363	2.31279	5.38215	1.10709	1.5234	1.40404	-0.903668	2.90368	5.83218	1.37488	5.46132	-1.29661	-2.54998	-1.07656	1.15573	2.19304	0.719951	-1.41944	-0.316474	-1.52321
20220519_209923110723_FD00490718_05.RCC	-1.98157	4.20678	2.61513	-0.419451	-2.05221	3.2227	2.10636	3.31587	-1.92406	0.22594	0.98429	-0.261016	3.32685	3.93255	1.5387	4.99392	-0.396018	-0.465342	-0.187664	0.787222	1.94201	1.06719	-0.0644119	-0.349172	0.445949
20220519_209923110723_FD00490726_04.RCC	0.516102	6.60135	2.66705	0.608836	3.11698	6.1018	5.75543	5.09569	0.908866	1.2278	2.49185	1.60562	6.68571	6.34971	3.90231	7.30003	1.43876	1.09926	0.72333	6.17733	3.54966	-0.0108905	2.54485	0.168844	-0.211168
20220519_209923110723_FD00490734_03.RCC	1.80663	-2.47689	-0.866528	0.461907	-1.55938	-1.56998	-1.11086	-2.47344	-0.9203	0.954933	0.752276	0.470266	-1.68429	-3.17281	-1.15356	-2.57052	1.10778	2.54217	1.09742	0.0478192	-0.679152	1.23865	0.704039	1.8095	1.54233
20220519_209923110723_FD00490742_02.RCC	0.206055	-4.29814	-2.04107	0.693919	3.05537	-6.50976	-4.03431	-1.94837	1.64374	0.570569	-0.487756	-1.43619	-5.45563	-2.9164	-1.99658	-6.0261	-1.78898	0.896768	-0.988343	-1.53293	-2.98227	0.588346	-1.54174	0.931972	-0.632115
20220519_209923110723_FD00490750_01.RCC	0.29271	4.18774	1.62313	1.49621	1.06641	4.69857	3.85902	3.48573	0.859248	1.32358	2.69384	1.49569	4.45239	3.84824	3.15934	5.61524	2.06372	2.22614	1.62292	1.9363	3.37247	1.02262	2.23083	1.35779	1.05428
20220519_209923140723_FD00490669_11.RCC	0.882612	3.60338	1.988	1.14399	0.285888	4.38987	4.60968	2.85449	0.355745	0.249837	1.37469	2.09943	4.52641	2.16081	2.80272	5.22243	2.59161	1.52425	1.49869	3.62644	2.32404	1.57216	1.9642	1.1336	0.78573
20220519_209923140723_FD00490685_09.RCC	-0.950632	-4.01074	-1.77234	0.786434	4.52508	-3.15473	-2.29936	-1.31214	2.60982	-0.106851	-1.08854	-1.29336	-3.74541	-2.53134	-2.29997	-3.7161	-1.19572	-1.59288	-1.20316	-2.6234	-2.35182	-0.267373	-2.24399	-0.810896	-1.01674
20220519_209923140723_FD00490701_07.RCC	-1.51041	-5.38966	-4.30621	3.06024	2.72955	-5.52238	-5.36095	-4.45761	3.43013	1.31827	-3.53579	-1.15499	-4.51322	-4.58493	-2.90366	-5.29762	-3.46274	-3.57865	-2.30303	-4.01855	-3.78566	-1.64028	-4.25836	-1.15718	-4.48193
20220519_209923140723_FD00490709_06.RCC	-1.26089	-1.90745	-1.55566	-0.506433	-0.0449493	-1.72467	-1.38795	-2.00129	0.985302	-0.975425	-1.91384	-2.15543	-1.52476	-2.37403	-1.97234	-1.21841	-3.34497	-1.79521	-2.60381	-1.87332	-1.34774	-0.667722	-2.92042	-2.27193	-2.81614
20220519_209923140723_FD00490717_05.RCC	-0.34642	-0.0795176	-0.268202	-0.140512	-1.5639	0.33778	-0.780241	-0.764176	-0.318857	-0.473817	-1.02799	-0.521457	0.0055148	-0.24929	-0.331017	0.748466	-2.0998	-1.97532	-1.25305	-3.19919	-0.336731	0.699854	-1.48758	-2.11584	-1.9293
20220519_209923140723_FD00490733_03.RCC	1.46361	-2.67401	-1.47433	-2.16744	1.27299	-2.15708	-1.95607	-0.415285	0.324762	-0.466265	-1.14178	-0.424955	-1.12469	-0.971315	-0.944692	-3.36234	0.294212	2.44375	-0.289442	1.65259	-2.02933	0.178334	2.12978	-0.000932776	1.82337
20220519_209923140723_FD00490741_02.RCC	-0.970872	-7.36712	-3.24767	-0.326844	2.00259	-7.96427	-6.64238	-3.85515	2.40723	0.904542	-2.18992	-3.31558	-7.28146	-5.12031	-4.92694	-8.54794	-3.631	-2.10198	-2.83888	-5.95577	-4.41076	-1.29077	-4.80597	-2.13237	-2.46822
20220519_209923140723_FD00490749_01.RCC	1.1873	1.09418	1.24758	-1.2465	1.95431	3.30537	2.88258	3.21075	0.141789	-0.182414	0.453093	1.0236	2.28584	1.48951	2.10255	4.89006	0.629204	1.51191	0.11251	1.6162	1.24217	1.28086	2.37802	0.257796	1.54387
20220520_209923160723_FD00490668_11.RCC	1.64911	5.98648	3.31715	0.793712	0.029038	6.66356	7.50874	7.78283	-0.796798	0.804997	1.97836	2.26174	6.7725	7.32398	4.45789	9.82186	3.32286	1.57797	2.10725	6.71468	4.65603	1.40825	3.1668	0.64815	0.800372
20220520_209923160723_FD00490684_09.RCC	-1.96843	-4.90553	-3.07184	-0.626478	1.97973	-6.65562	-5.93957	-6.18014	2.34433	-0.596605	-1.69405	-2.06889	-5.95616	-6.63208	-4.52921	-8.89526	-3.30821	-2.71785	-2.40142	-2.00419	-3.83502	-1.40958	-3.7771	-1.92883	-2.18771
20220520_209923160723_FD00490692_08.RCC	2.93723	-2.4299	-1.10412	0.0488786	0.308719	-4.20234	-2.2202	-2.35347	-0.252163	0.976098	0.335828	1.13677	-2.33696	-1.64171	-0.567502	-5.74998	2.51037	3.99177	2.17458	0.64905	-1.74477	1.11366	2.54514	2.45118	2.66493
20220520_209923160723_FD00490700_07.RCC	3.15719	1.4118	1.51761	0.82827	-5.19882	1.91544	1.48438	-0.324449	-1.75841	1.4038	2.76901	2.20187	1.57431	-0.131966	0.750558	1.44067	3.10621	3.36951	4.25382	-0.218015	1.4335	3.00968	3.13407	2.61018	3.09264
20220520_209923160723_FD00490708_06.RCC	1.53139	-3.63837	-1.37858	1.49426	1.52294	-4.18015	-2.53267	-3.1489	0.845894	1.32784	-0.0451758	0.951145	-3.3007	-3.37715	-1.11272	-5.598	2.11272	1.70703	1.70566	-0.987142	-0.5562	2.0239	0.673849	0.73595	1.21519
20220520_209923160723_FD00490716_05.RCC	1.25932	-1.20254	0.281078	0.274214	-0.815078	-0.699069	-0.970964	0.214533	0.224416	-0.188398	0.951214	0.236198	-1.68719	-0.267835	-1.16534	-1.04661	0.422747	0.733256	0.435927	-2.5268	0.100405	0.606863	0.028727	0.472181	-0.000467802
20220520_209923160723_FD00490724_04.RCC	4.05392	-0.622292	0.456768	0.133102	-2.23755	-0.189524	1.11138	-0.920215	-1.71118	0.244649	1.32055	1.47367	0.324654	-1.91492	1.08261	-1.08534	2.92014	5.04747	1.9574	2.76792	0.596187	1.61056	3.5304	2.81067	2.80418
20220520_209923160723_FD00490732_03.RCC	-1.01058	-2.9032	-1.39701	0.894879	2.58127	-0.859766	-1.53355	-2.55065	1.99441	0.223141	-0.106385	-1.17444	-2.49482	-3.48525	-1.29663	-1.89252	-1.45629	-1.9242	-1.43233	-3.60058	-1.48961	-0.0751331	-2.4936	0.0785595	-0.676848
20220520_209923160723_FD00490740_02.RCC	2.15101	4.82199	2.24158	-0.625737	0.715803	4.31183	4.01598	1.99804	-0.862848	0.410203	0.998722	1.70172	5.11884	3.83512	2.69861	3.77369	3.52056	3.07049	0.665241	5.40192	2.29544	-0.0675398	4.52742	1.06881	1.74938
20220520_209923160723_FD00490748_01.RCC	-2.7651	-4.93878	-1.94794	0.285013	-0.482122	-5.6705	-5.65383	-2.53973	0.126235	-1.46479	-1.49251	-3.26321	-6.01077	-3.57637	-4.11522	-6.35968	-4.1726	-4.16116	-3.11679	-4.42926	-2.50223	-1.15432	-5.0782	-2.77333	-2.58546
20220520_209923190723_FD00490667_10.RCC	-2.6569	1.30593	0.0239529	4.91308	-6.13174	-3.28461	0.0714529	0.300627	-5.34547	2.96114	1.35914	1.3806	-1.57186	1.98321	-1.25891	-3.7418	2.58568	-0.459452	5.66512	-3.16701	0.375164	0.340951	-0.363764	1.10496	-1.32125
20220520_209923190723_FD00490675_09.RCC	0.389425	0.807281	0.557831	3.35996	-2.33811	-2.07786	1.88428	-2.59372	-1.03743	3.2655	0.292599	2.63555	-1.28457	-0.420077	2.11894	-5.65443	3.29507	0.599584	5.31846	5.3408	0.656364	0.579655	1.07389	2.33356	-3.65742
20220520_209923190723_FD00490691_07.RCC	1.54896	5.98017	1.91774	1.08322	-1.67951	5.51616	5.05855	4.38334	-0.0709641	0.902428	-0.126224	2.73052	5.89096	7.35437	3.66059	6.11493	2.49369	2.37801	2.7705	2.11978	3.93744	-0.798763	3.43185	1.48655	-1.26191
20220520_209923190723_FD00490699_06.RCC	2.01598	3.55973	1.83898	-0.18224	-0.170493	4.36642	4.0758	4.53811	-0.372832	0.192425	1.02786	1.30818	4.426	5.31193	2.56063	5.57299	2.11481	2.67273	1.02694	2.84913	2.72338	0.458836	3.47812	1.22241	1.2227
20220520_209923190723_FD00490707_05.RCC	2.82393	-0.0456303	0.0335934	1.23096	0.228266	-2.06203	-0.612201	-1.50806	-0.197398	0.531182	0.125369	1.5096	0.621164	0.748854	0.114311	-4.52457	2.75154	2.83723	1.80261	3.93997	-0.924676	0.216122	2.59865	1.82878	1.63996
20220520_209923190723_FD00490715_04.RCC	1.0043	-1.04187	-0.401764	0.2352	-4.24601	0.0145961	0.105178	-1.58435	-1.85849	-0.522625	0.135747	0.335832	-0.376399	-1.41062	-0.361535	-1.33111	0.888672	0.576092	1.76068	-0.178744	-0.835193	0.785625	0.467839	0.785701	0.796809
20220520_209923190723_FD00490731_03.RCC	-0.144362	0.324197	0.590333	-1.93921	1.22068	3.874	3.02864	0.00862306	0.291434	-0.941853	-0.407579	0.0413479	3.18483	-0.334843	2.28541	3.77327	0.376007	-0.473843	0.145522	0.868457	2.26353	0.444163	1.48378	-1.033	-0.590841
20220520_209923190723_FD00490739_02.RCC	-0.358964	0.625183	-0.00372584	1.53532	-0.848638	0.797193	1.45886	-1.50634	-0.0693209	0.997518	-0.227757	1.62578	1.64818	-0.165332	0.927511	0.448317	1.64715	-0.0646119	1.04398	1.70977	1.22829	0.621736	0.906996	0.575416	-1.52136
20220520_209923190723_FD00490746_11.RCC	0.619974	3.07116	1.89288	1.39779	0.983682	4.34509	3.37761	1.91928	-0.512942	1.04056	0.196017	1.56873	4.67387	2.57057	3.06085	5.16987	2.40989	1.42944	2.07261	1.94312	3.85439	1.36044	2.58849	0.0371208	-1.14303
20220531_209923120723_FD00490759_08.RCC	0.857496	2.40231	1.42199	-1.40359	0.763673	3.55405	3.55358	5.69871	0.45684	-0.675043	-0.3589	0.342985	2.36756	5.65717	2.10282	4.94827	0.981201	-0.170817	-0.0758259	2.29394	1.15918	0.355578	0.762573	-0.100177	-1.77068
20220531_209923120723_FD00490767_06.RCC	0.141463	5.50288	2.44459	-1.66296	0.341535	5.20328	4.0362	2.87564	0.453242	-0.347521	1.16567	0.402366	5.06263	3.59888	2.43159	5.91488	1.20054	0.564032	-0.529461	2.60876	2.39824	-0.0719739	1.4736	0.153216	-0.162448
20220531_209923120723_FD00490775_05.RCC	5.26782	2.22627	2.00276	-0.949545	-6.94725	3.15762	5.07143	0.725799	-4.07792	-1.17788	1.36183	3.82547	3.75093	0.51756	3.39152	1.86398	5.92397	5.53608	4.46612	6.72666	1.33025	1.68457	5.63661	3.03931	3.15248
20220531_209923120723_FD00490783_04.RCC	0.894513	5.11078	2.53177	-1.56934	-3.0688	6.11667	4.69334	3.12425	-1.44691	-1.72265	1.14756	1.22814	5.43659	3.4251	3.27501	7.29008	1.01155	0.842816	-0.475752	3.26188	2.90962	0.392326	2.52737	0.327499	0.140184
20220531_209923120723_FD00490791_03.RCC	-1.61465	1.69914	1.0922	0.291194	2.03859	1.54265	1.09908	1.62082	0.711817	0.00161696	0.429439	0.36718	0.79853	1.77168	0.862613	2.6048	-0.974565	-3.17334	-1.25987	0.100651	1.51652	0.797008	-1.41952	-2.21949	-1.11682
20220531_209923120723_FD00490797_07.RCC	-0.220569	-7.35559	-2.10667	0.500806	-0.767555	-8.96898	-7.8652	-4.70335	-0.546501	1.08574	-2.68709	-2.07566	-8.42251	-5.87338	-4.74894	-9.22623	-2.84074	-2.41423	-1.76852	-6.27433	-3.9109	-0.348058	-3.67671	-0.89698	-2.8983
20220531_209923120723_FD00490798_10.RCC	-0.746421	-3.21183	-2.64805	0.264226	2.76216	-3.95101	-3.97691	-5.04529	1.30196	0.355405	-1.1359	-1.3204	-3.27529	-4.7216	-2.77414	-6.42325	-0.955938	-1.41331	-1.1191	-4.21529	-2.08685	-0.325891	-2.29678	-0.894904	-0.868992
20220531_209923120723_FD00490799_02.RCC	-0.256263	3.55938	1.31708	0.0501255	-2.68087	4.31469	2.46277	3.01822	-2.06394	-1.53223	-0.178393	1.35823	4.15047	3.98363	2.35265	4.65041	0.909169	0.402565	0.379748	3.71613	1.35195	-0.171326	1.75533	-0.218354	1.19401
20220531_209923120723_FD00490806_09.RCC	2.30081	0.682991	1.59034	-0.281041	-1.80444	1.09374	1.50867	1.22604	-1.38199	-0.466428	0.455956	1.03811	1.56624	0.294343	1.24012	1.2555	3.29305	3.31617	1.3546	1.17786	0.772408	1.44599	2.61013	0.844661	1.22761
20220531_209923120723_FD00490807_01.RCC	-2.04939	-1.26	-1.18019	0.558259	-1.0849	-2.82848	-3.95612	-1.67419	-0.600632	-0.814915	-0.600242	-0.49112	-2.42141	-0.261868	-2.45755	-2.50967	-1.93256	-2.0723	-0.16797	-3.39002	-1.65371	-2.02473	-2.09642	-1.21625	0.188394
20220531_209923130723_FD00490757_10.RCC	-0.0732617	0.22479	0.995106	0.700357	0.0561322	-0.926464	0.328215	-0.40315	-0.683322	0.725921	1.41534	1.00295	-0.736178	0.131501	0.407099	0.171207	-0.0482382	-0.160231	1.9844	-0.16823	1.50097	0.138474	0.0339675	-0.464663	0.243111
20220531_209923130723_FD00490758_04.RCC	-0.13842	2.07593	-0.517219	2.86267	1.44964	0.839404	-0.218096	-0.402205	-0.603947	2.03812	0.769416	1.12666	1.96726	2.59681	-0.328538	-0.100336	2.09159	0.722141	2.806	-1.77659	1.23621	-1.76444	2.32295	2.22565	0.995654
20220531_209923130723_FD00490765_09.RCC	-4.45537	-4.06889	-2.17834	-1.25616	-0.341642	-5.57732	-6.24029	-4.27572	0.441604	-0.751434	-1.84245	-2.94265	-6.23635	-4.70516	-4.10028	-5.3285	-4.01223	-6.08585	-3.38439	-4.69859	-3.24244	-1.36868	-4.96533	-3.16355	-2.0225
20220531_209923130723_FD00490766_03.RCC	-2.03814	0.0861145	-0.853985	1.71622	1.31225	2.5325	2.53311	-2.23623	0.728582	0.650722	-0.370813	-0.334188	1.36444	-2.49096	1.50914	2.56306	-0.333476	-3.04976	-0.123321	0.70335	3.29305	0.273767	-1.29694	-1.08518	-2.04955
20220531_209923130723_FD00490774_02.RCC	2.28901	0.649905	1.50952	-0.255833	-1.6217	0.982396	1.80497	1.02563	-1.40387	-0.531181	0.0126144	1.04616	1.65045	0.358489	1.4127	0.994041	3.28618	3.34932	1.30878	1.57354	0.525206	1.19573	2.78674	0.732675	1.15592
20220531_209923130723_FD00490781_11.RCC	0.467696	5.20684	2.47636	-1.70787	-3.13933	6.15548	4.69896	3.18204	-1.58415	-1.71027	0.950028	1.07621	5.41891	3.47663	3.20107	7.40147	0.976518	0.780608	-0.473579	3.3252	2.92096	0.425658	2.44954	0.345403	-0.388513
20220531_209923130723_FD00490782_01.RCC	-2.51515	-6.67256	-3.5646	2.03752	0.428011	-9.12394	-7.36049	-6.0259	0.944612	0.911049	-2.09266	-2.96995	-8.58366	-7.70931	-6.51817	-9.48758	-3.67458	-3.96897	-1.93197	-6.62896	-3.66919	-1.92041	-5.2239	-1.80506	-1.27386
20220531_209923130723_FD00490789_08.RCC	2.66255	6.72312	2.19689	1.95244	1.58285	4.34963	5.5893	2.73045	-0.647577	3.32729	2.2967	2.78214	6.21179	7.00407	3.60484	4.33353	4.2046	4.65566	3.14639	5.10889	3.66794	0.85865	4.91009	3.02805	1.61375
20220531_209923130723_FD00490805_06.RCC	-2.47902	0.972971	-0.770053	3.42687	-1.96729	-2.70134	0.0527898	0.576639	-1.14266	1.29386	-0.459247	0.465705	-2.8237	1.48326	-0.901038	-2.22223	-0.000479123	-0.838237	2.90968	-3.79126	1.94706	-1.89829	-1.52462	1.8968	-3.18763
20220531_209923130723_FD00490813_05.RCC	3.53654	0.266743	0.556517	0.532666	0.522348	-1.08526	-0.352369	0.138673	-0.0470489	1.17701	0.447745	1.03761	-1.05952	-0.894693	0.445245	-1.55918	2.18372	3.5925	2.20727	4.26709	0.791449	2.28512	2.97697	1.77128	2.07509
20220601_209923330723_FD00490764_08.RCC	1.90551	-1.26824	-0.665107	-0.638836	3.10769	-1.13239	-0.992181	-3.05016	2.00939	0.487394	-1.16914	0.231629	-0.922553	-2.95631	-1.03024	-2.31365	0.773098	2.0345	0.0503194	0.0773004	-1.82136	0.286793	0.708249	1.04362	1.76353
20220601_209923330723_FD00490772_09.RCC	-0.808307	6.77677	2.446	3.59973	-0.632689	4.80438	5.41751	4.22901	-0.0122181	2.46348	2.04277	3.8828	6.33891	4.06599	3.48427	7.16779	2.33974	1.03868	6.58721	4.18907	4.39033	0.592135	2.83978	3.1233	1.09708
20220601_209923330723_FD00490780_07.RCC	3.05887	7.88071	3.76171	1.86919	-0.606529	7.73044	7.49097	5.0563	-0.31668	1.97399	3.69395	3.67259	8.03141	6.67811	5.26287	8.37364	5.85454	4.6987	3.84685	5.02662	4.96303	2.38364	5.25697	3.44228	2.92107
20220601_209923330723_FD00490795_11.RCC	-5.09644	-1.10972	-1.36467	2.93298	2.08221	-3.5671	-1.29842	3.89787	-1.12341	-0.636991	0.999109	0.00712331	-1.78092	4.4777	-1.10931	-0.0730398	-4.31983	-6.32022	-1.8701	-0.874288	-2.28835	-6.61112	-3.61966	-1.0486	-3.31765
20220601_209923330723_FD00490803_10.RCC	0.55257	-1.95123	0.100597	0.870899	2.39696	-1.10682	0.952423	-1.40666	1.99925	0.94009	0.0115058	0.0934549	-1.15211	-2.15295	-0.0116457	-1.96811	0.246707	0.405783	0.72574	1.96036	-0.860677	0.795772	-1.02182	-0.00456942	-0.258533
20220601_209923330723_FD00490804_02.RCC	-7.03529	0.532363	-1.00318	2.1189	-0.317628	-3.53846	-4.84525	-2.7364	-0.0148625	1.56942	-0.572831	-1.00025	-3.67877	0.667162	-3.44457	-3.46031	-3.804	-7.044	-1.76891	-3.33536	-1.48464	-1.81745	-6.13617	-2.85019	-3.3536
20220601_209923330723_FD00490812_01.RCC	-6.63881	-6.1289	-4.01572	1.57247	1.70225	-8.68456	-7.75528	-7.41924	2.231	0.714598	-2.40278	-4.0032	-9.04014	-7.29857	-6.31101	-11.1467	-6.48415	-10.5218	-5.14836	-5.66814	-6.24684	-3.8408	-9.42577	-5.0731	-4.20943
20220601_209923340723_FD00490762_11.RCC	0.0248841	3.04732	1.99712	0.182463	2.21101	4.2818	4.65503	4.25434	1.65396	0.590427	1.65578	1.08808	3.47443	2.30262	3.45023	6.48494	0.769723	0.250173	0.0213872	3.04621	2.8671	1.61388	1.11197	0.0941177	0.63014
20220601_209923340723_FD00490770_10.RCC	1.78746	-0.986615	-0.53214	1.00401	-5.08212	-1.91149	-0.586067	-2.49396	-1.68348	0.395453	1.21856	1.09291	-1.02033	-1.91055	-0.427111	-3.11292	1.9989	2.07181	1.98952	-2.26799	-0.317069	1.34005	1.52481	2.40634	1.7698
20220601_209923340723_FD00490779_02.RCC	1.1091	6.76778	4.05946	3.34928	0.578338	6.73711	7.98561	7.10129	-0.260583	1.98039	0.0155879	3.75545	7.52747	7.21809	5.73573	8.74399	6.6693	4.08115	4.40022	7.19205	4.76892	0.0303064	5.48231	2.90057	0.175603
20220601_209923340723_FD00490786_08.RCC	0.999187	2.51123	1.09884	2.749	-0.322854	3.05385	4.04111	0.755691	-0.368993	1.86157	2.33215	2.21147	2.87866	2.5985	3.24439	1.81144	3.73547	2.6947	3.93744	0.210576	3.02908	1.71223	2.60623	2.65773	1.54331
20220601_209923340723_FD00490794_07.RCC	0.666045	8.94948	4.54198	0.965395	-0.0181671	9.83041	9.47792	8.17948	0.376282	0.595031	1.25033	3.24525	10.257	8.58944	6.13192	12.6741	4.18012	2.64099	2.8572	6.59023	5.64466	1.40392	5.1162	2.00766	0.852037
20220601_209923340723_FD00490814_04.RCC	-2.08263	-4.46138	-3.11067	-0.275893	2.16431	-6.38718	-5.57727	-5.96589	2.41766	-0.315744	-1.40191	-1.99555	-5.65152	-6.19385	-4.35909	-8.01988	-3.11991	-2.54528	-2.12478	-1.97799	-3.55956	-1.38687	-3.55531	-1.61654	-1.60532
20220602_209923360723_FD00490737_02.RCC	1.16009	-0.105769	0.711579	-0.912209	-0.510397	-0.713241	0.271028	-1.91601	-0.585979	-0.702774	-0.619208	0.697497	1.33856	-1.19466	0.637957	-1.99826	0.737579	1.33122	0.866269	3.24649	-0.249519	0.349925	1.28395	0.198144	-0.0625997
20220602_209923360723_FD00490745_01.RCC	-3.35374	5.32625	1.69811	3.01975	0.696678	0.56317	0.660252	4.86064	-0.953642	2.17166	-0.49364	-1.82552	1.94278	5.55988	-1.91181	3.06183	-2.00971	-1.38597	-3.86742	1.98369	1.94199	-3.03592	-2.81718	-1.13694	-3.30424
20220602_209923360723_FD00490753_10.RCC	-0.408347	3.58039	1.56961	2.92777	0.620231	1.19527	2.43622	0.149074	0.991356	1.89354	0.330185	1.30363	2.10348	2.51634	1.46663	1.13685	1.93401	0.278668	1.30096	2.49395	2.10169	-0.00877931	0.712745	1.61102	-0.835493
20220602_209923360723_FD00490768_09.RCC	0.470296	-2.93634	-1.54077	1.14938	1.43268	-4.79559	-3.14257	-3.89465	1.77492	1.20536	-1.05849	0.118753	-3.65524	-3.11471	-2.357	-6.05512	0.755332	1.51302	0.18445	-3.80399	-1.22814	0.134478	-0.654656	1.29496	0.657333
20220602_209923360723_FD00490792_06.RCC	-1.39658	-3.14135	-2.13338	1.21104	2.2827	-1.69224	-1.01885	-3.43658	2.30088	1.52715	-2.56531	-0.411137	-1.60997	-3.12774	-1.60149	-2.27862	-1.54355	-2.32616	-1.6213	-0.489185	-1.71276	-0.280883	-3.06682	-1.0268	-2.39606
20220602_209923360723_FD00490800_05.RCC	0.9159	2.6952	0.576145	2.39457	-3.82627	0.384163	4.18276	0.141201	-0.85022	2.60376	1.51714	3.32954	2.42595	3.58621	2.57109	-0.821642	4.1724	2.02901	4.31926	4.7065	0.288814	1.46259	3.04457	2.6842	1.64336
20220602_209923360723_FD00490808_04.RCC	2.45969	5.30062	3.14191	-0.144009	-1.54384	7.38691	7.3855	4.23439	-1.65175	0.583134	2.062	2.7689	7.36403	3.51157	5.07047	9.46354	4.6513	3.44323	4.28984	3.84191	5.55742	1.89212	5.92607	2.3033	2.87466
20220602_209923360723_FD00490815_11.RCC	-1.41206	-3.9374	-2.19169	-0.882159	1.91926	-4.38069	-3.23766	-4.88439	1.84433	-0.86575	-2.39613	-1.91009	-3.61378	-5.60932	-2.67924	-4.9972	-2.99533	-1.89553	-2.68566	-1.63827	-3.14735	-0.0906301	-3.84748	-1.67011	-1.85364
20220602_209923360723_FD00490816_03.RCC	1.14372	6.02954	4.73375	2.3396	-1.91724	6.67813	5.74685	7.31906	-2.53257	-0.175352	1.04005	1.71551	5.58247	7.945	4.04314	7.86205	4.15472	1.29313	0.48248	4.71404	2.64591	-0.806615	3.52047	3.21939	0.152296

## Sheet: S12 nSolver Wilcoxon 25 sigs
Table S12. Wilcoxon test 25 pathway scores from nSolver Advanced analysis between response statuses
	Larger_side*	P_values*	adj_p	FDR≤0.05	median(Responder)	median(Non-responder)
Antigen Presentation	R	0.000169844	0.00372323	TRUE	1.59146	-1.20254
Apoptosis	R	0.000924627	0.00372323	TRUE	0.566988	-0.685331
Costimulatory Signaling	R	0.000892518	0.00372323	TRUE	1.04629	-1.69224
Cytokine and Chemokine Signaling	R	0.000774145	0.00372323	TRUE	1.25745	-1.13293
Cytotoxicity	R	0.00112771	0.00372323	TRUE	1.10045	-1.46507
Immune Cell Adhesion and Migration	R	0.00134036	0.00372323	TRUE	1.44108	-1.18789
Interferon Signaling	R	0.000670489	0.00372323	TRUE	1.63743	-1.64171
JAKSTAT Signaling	R	0.00132511	0.00372323	TRUE	0.832305	-1.01912
Lymphoid Compartment	R	0.000525924	0.00372323	TRUE	1.14372	-2.27862
Hedgehog Signaling	R	0.00151919	0.00379798	TRUE	0.399214	-0.407579
Myeloid Compartment	R	0.00307279	0.00640164	TRUE	1.25934	-1.13022
NFkappaB Signaling	R	0.00288147	0.00640164	TRUE	1.18965	-1.22814
Hypoxia	R	0.0222729	0.0428325	TRUE	0.504724	-0.334188
DNA Damage Repair	NR	0.0690118	0.123235	FALSE	-0.275097	0.126235
MAPK	R	0.084313	0.140522	FALSE	0.760143	-0.333476
PI3KAkt	R	0.114545	0.178976	FALSE	0.945592	-0.000522003
Metabolic Stress	R	0.146216	0.215023	FALSE	0.12076	-0.603123
Notch Signaling	R	0.239365	0.332452	FALSE	0.337592	-0.0675398
TGFbeta Signaling	R	0.27527	0.362198	FALSE	0.0979029	-0.353286
Cell Proliferation	NR	0.450062	0.562578	FALSE	0.2687	0.428011
Autophagy	R	0.498834	0.593851	FALSE	-0.181707	-0.25331
Matrix Remodeling and Metastasis	R	0.677171	0.769513	FALSE	0.343538	-0.0282165
Angiogenesis	R	0.760802	0.813475	FALSE	0.238453	-0.144362
Epigenetic Regulation	R	0.780936	0.813475	FALSE	-0.173409	-0.188398
Wnt Signaling	R	0.85765	0.85765	FALSE	0.170345	0.0126261
* R: responder, NR: non-responder; P_values: Mann Whitney Wilcoxon test p-value
