# Supplementary material for: Cross-platform comparison of immune signatures in immunotherapy-treated patients with advanced melanoma using a rank-based scoring approach
Source: J Transl Med. 2023 Apr 13;21:257. doi: 10.1186/s12967-023-04092-9 (PMC10103529; doi:10.1186/s12967-023-04092-9)
Supplement: Supplementary file 5 — Additional file 5: Table S13. Cross-platform Spearman correlations of 35 overlapping samples counts data; Table S14, S15. Gene rank consistency tables of 20 HKGs and all 762 overlapping genes. [file 12967_2023_4092_MOESM5_ESM.xls]

## Sheet: S13 log2Exp Cor Cross platforms
Table S13. per sample Spearman correlation (r) between 35 overlapping samples on log2-transformed counts
Overlapping_WTS_Sample_ID	log2(normalised counts) in NS to log2(normalised counts+1) in WTS
S29	0.568145
S30	0.677869
S1	0.705871
S2	0.709491
S17	0.724283
S20	0.734354
S9	0.734516
S27	0.735395
S24	0.736345
S8	0.738497
S28	0.742414
S12	0.74371
S18	0.743819
S14	0.743865
S11	0.746962
S34	0.7506
S32	0.750792
S21	0.753113
S13	0.757294
S10	0.763034
S33	0.772289
S16	0.774573
S3	0.786371
S7	0.791791
S35	0.792286
S23	0.797054
S4	0.800777
S25	0.802852
S6	0.813783
S5	0.833653
S31	0.83372
S15	0.850802
S22	0.851641
S26	0.853536
S19	0.855796

## Sheet: S14 Avg consistency scores 20HK
	TMUB2	TBP	MRPL19	DNAJC14	STK11IP	G6PD	TBC1D10B	PSMC4	OAZ1	NRDE2	TLK2	GUSB	ABCF1	UBB	SF3A1	ERCC3	TFRC	SDHA	PUM1	POLR2A	consistency	median_relative_rank_WTS	median_relative_rank_NS	genes	consistency_0.7
TMUB2	NA	0.0662651	0.313253	0.445783	0	0.198795	0	0.349398	1	0.0240964	0.542169	0.120482	0.620482	1	1	0.728916	0.680723	0.831325	0.909639	0.975904	0.51617	0.578598	0.727273	TMUB2	FALSE
TBP	0.0662651	NA	0.837349	0.753012	0.0180723	0.572289	0.13253	0.879518	1	0.373494	0.921687	0.457831	0.957831	1	1	0.981928	0.945783	0.963855	0.987952	1	0.728916	0.646813	0.592208	TBP	TRUE
MRPL19	0.313253	0.837349	NA	0.548193	0	0.295181	0.0120482	0.524096	1	0.108434	0.753012	0.156627	0.801205	1	1	0.879518	0.795181	0.873494	0.945783	0.987952	0.622701	0.706597	0.690909	MRPL19	FALSE
DNAJC14	0.445783	0.753012	0.548193	NA	0	0.210843	0	0.439759	0.993976	0.156627	0.590361	0.180723	0.620482	0.993976	0.987952	0.698795	0.716867	0.771084	0.795181	0.96988	0.572289	0.727856	0.723377	DNAJC14	FALSE
STK11IP	0	0.0180723	0	0	NA	0.993976	0.879518	1	1	0.993976	1	0.993976	1	1	1	1	1	1	1	1	0.783133	0.745975	0.32987	STK11IP	TRUE
G6PD	0.198795	0.572289	0.295181	0.210843	0.993976	NA	0.0542169	0.740964	1	0.361446	0.855422	0.313253	0.819277	1	0.993976	0.86747	0.885542	0.891566	0.927711	0.993976	0.682942	0.765888	0.620779	G6PD	FALSE
TBC1D10B	0	0.13253	0.0120482	0	0.879518	0.0542169	NA	0.993976	1	0.795181	1	0.86747	1	1	1	0.987952	0.987952	0.981928	1	1	0.720672	0.765933	0.462338	TBC1D10B	TRUE
PSMC4	0.349398	0.879518	0.524096	0.439759	1	0.740964	0.993976	NA	1	0.138554	0.692771	0.180723	0.76506	0.993976	1	0.789157	0.819277	0.843373	0.921687	0.987952	0.740013	0.819482	0.697403	PSMC4	TRUE
OAZ1	1	1	1	0.993976	1	1	1	1	NA	0	0	0	0	0.951807	0.0301205	0	0.0120482	0	0	0.0542169	0.475904	0.821007	0.955844	OAZ1	FALSE
NRDE2	0.0240964	0.373494	0.108434	0.156627	0.993976	0.361446	0.795181	0.138554	0	NA	0.963855	0.53012	0.951807	1	0.993976	0.987952	0.933735	0.981928	0.993976	0.993976	0.646481	0.888819	0.577922	NRDE2	FALSE
TLK2	0.542169	0.921687	0.753012	0.590361	1	0.855422	1	0.692771	0	0.963855	NA	0.10241	0.554217	1	0.981928	0.698795	0.650602	0.771084	0.873494	0.957831	0.732086	0.909629	0.737662	TLK2	TRUE
GUSB	0.120482	0.457831	0.156627	0.180723	0.993976	0.313253	0.86747	0.180723	0	0.53012	0.10241	NA	0.879518	1	1	0.921687	0.933735	0.927711	0.975904	1	0.607483	0.914921	0.585714	GUSB	FALSE
ABCF1	0.620482	0.957831	0.801205	0.620482	1	0.819277	1	0.76506	0	0.951807	0.554217	0.879518	NA	0.993976	0.981928	0.596386	0.638554	0.650602	0.76506	0.951807	0.765694	0.923801	0.746753	ABCF1	TRUE
UBB	1	1	1	0.993976	1	1	1	0.993976	0.951807	1	1	1	0.993976	NA	0.0180723	0.0060241	0.0060241	0	0.0060241	0.0180723	0.683576	0.927883	0.985714	UBB	FALSE
SF3A1	1	1	1	0.987952	1	0.993976	1	1	0.0301205	0.993976	0.981928	1	0.981928	0.0180723	NA	0.0361446	0.204819	0.0903614	0.0421687	0.560241	0.680089	0.932412	0.884416	SF3A1	FALSE
ERCC3	0.728916	0.981928	0.879518	0.698795	1	0.86747	0.987952	0.789157	0	0.987952	0.698795	0.921687	0.596386	0.0060241	0.0361446	NA	0.560241	0.626506	0.753012	0.921687	0.68643	0.934386	0.768831	ERCC3	FALSE
TFRC	0.680723	0.945783	0.795181	0.716867	1	0.885542	0.987952	0.819277	0.0120482	0.933735	0.650602	0.933735	0.638554	0.0060241	0.204819	0.560241	NA	0.481928	0.572289	0.807229	0.66487	0.943939	0.790909	TFRC	FALSE
SDHA	0.831325	0.963855	0.873494	0.771084	1	0.891566	0.981928	0.843373	0	0.981928	0.771084	0.927711	0.650602	0	0.0903614	0.626506	0.481928	NA	0.566265	0.891566	0.69182	0.948603	0.802597	SDHA	FALSE
PUM1	0.909639	0.987952	0.945783	0.795181	1	0.927711	1	0.921687	0	0.993976	0.873494	0.975904	0.76506	0.0060241	0.0421687	0.753012	0.572289	0.566265	NA	0.909639	0.733989	0.957528	0.809091	PUM1	TRUE
POLR2A	0.975904	1	0.987952	0.96988	1	0.993976	1	0.987952	0.0542169	0.993976	0.957831	1	0.951807	0.0180723	0.560241	0.921687	0.807229	0.891566	0.909639	NA	0.841154	0.992555	0.887013	POLR2A	TRUE

## Sheet: S15 Avg consistency scores all
	CBLC	CSF2	CSF3	CTAG1B	CXCL5	CXCL6	IHH	IL11	IL2	IL22RA1	KIR2DL3	MAGEA4	MAGEB2	PDZK1IP1	PF4	PNOC	S100A12	SERPINB5	TSLP	VTCN1	WNT3A	WNT7B	MAGEA1	SOX11	TCL1A	TNFSF18	CCL7	FGF9	KIR3DL1	EIF5AL1	KIR3DL2	REN	CCL22	FGF18	DEFB134	WNT11	CD70	TNFSF9	FZD9	CEACAM3	GZMM	MAGEC2	SPIB	TPSAB1/B2	CNTFR	CXCR2	RASAL1	WNT10A	CXCR3
CBLC	NA	0.634731	0.383234	0.502994	0.694611	0.401198	0.502994	0.622754	0.658683	0.988024	0.682635	0.586826	0.694611	0.640719	0.724551	0.54491	0.508982	0.724551	0.616766	0.443114	0.42515	0.437126	0.874251	0.532934	0.592814	0.508982	0.568862	0.419162	0.461078	0.383234	0.39521	0.39521	0.712575	0.682635	0.616766	0.526946	0.778443	0.772455	0.832335	0.718563	0.694611	0.616766	0.892216	0.964072	0.652695	0.724551	0.874251	0.802395	0.826347
CSF2	0.634731	NA	0.185629	0.377246	0.598802	0.209581	0.317365	0.520958	0.461078	0.916168	0.57485	0.479042	0.54491	0.473054	0.688623	0.365269	0.329341	0.592814	0.461078	0.257485	0.221557	0.263473	0.886228	0.401198	0.48503	0.341317	0.39521	0.263473	0.233533	0.185629	0.197605	0.203593	0.550898	0.562874	0.48503	0.39521	0.694611	0.760479	0.808383	0.640719	0.586826	0.538922	0.862275	0.922156	0.538922	0.640719	0.706587	0.610778	0.760479
CSF3	0.383234	0.185629	NA	1	1	1	1	1	1	1	1	1	1	1	1	1	1	1	1	1	1	1	1	1	1	1	1	1	1	1	1	1	1	1	1	1	1	1	1	1	1	1	1	1	1	1	1	1	1
CTAG1B	0.502994	0.377246	1	NA	0.784431	0.766467	0.778443	0.790419	0.778443	0.796407	0.784431	0.814371	0.796407	0.784431	0.784431	0.784431	0.784431	0.796407	0.784431	0.772455	0.772455	0.766467	0.808383	0.790419	0.784431	0.772455	0.784431	0.766467	0.772455	0.766467	0.766467	0.772455	0.778443	0.778443	0.784431	0.796407	0.790419	0.784431	0.790419	0.790419	0.784431	0.838323	0.796407	0.832335	0.790419	0.790419	0.784431	0.784431	0.790419
CXCL5	0.694611	0.598802	1	0.784431	NA	0.167665	0.317365	0.467066	0.437126	0.820359	0.508982	0.48503	0.526946	0.39521	0.562874	0.287425	0.323353	0.51497	0.413174	0.245509	0.233533	0.293413	0.826347	0.389222	0.413174	0.251497	0.359281	0.233533	0.233533	0.179641	0.191617	0.179641	0.491018	0.497006	0.437126	0.341317	0.616766	0.646707	0.754491	0.54491	0.508982	0.520958	0.778443	0.904192	0.502994	0.520958	0.640719	0.57485	0.688623
CXCL6	0.401198	0.209581	1	0.766467	0.167665	NA	0.952096	0.994012	0.97006	0.988024	0.982036	0.97006	0.976048	0.952096	0.982036	0.976048	0.97006	0.964072	0.976048	0.946108	0.952096	0.946108	0.982036	0.964072	0.982036	0.97006	0.982036	0.952096	0.958084	0.946108	0.946108	0.946108	0.982036	0.982036	0.976048	0.958084	0.988024	0.982036	0.982036	0.994012	0.982036	0.958084	0.994012	1	0.958084	0.97006	0.97006	0.982036	0.982036
IHH	0.502994	0.317365	1	0.778443	0.317365	0.952096	NA	0.706587	0.688623	0.994012	0.766467	0.640719	0.724551	0.57485	0.796407	0.48503	0.497006	0.712575	0.688623	0.39521	0.377246	0.431138	0.958084	0.57485	0.556886	0.502994	0.592814	0.365269	0.449102	0.323353	0.311377	0.323353	0.718563	0.772455	0.688623	0.586826	0.820359	0.862275	0.868263	0.778443	0.718563	0.610778	0.892216	0.958084	0.652695	0.784431	0.922156	0.760479	0.856287
IL11	0.622754	0.520958	1	0.790419	0.467066	0.994012	0.706587	NA	0.538922	0.784431	0.586826	0.526946	0.598802	0.556886	0.652695	0.449102	0.45509	0.652695	0.532934	0.419162	0.383234	0.39521	0.772455	0.491018	0.550898	0.42515	0.479042	0.383234	0.401198	0.341317	0.341317	0.353293	0.616766	0.592814	0.610778	0.502994	0.670659	0.664671	0.778443	0.640719	0.628743	0.610778	0.754491	0.904192	0.640719	0.676647	0.664671	0.628743	0.694611
IL2	0.658683	0.461078	1	0.778443	0.437126	0.97006	0.688623	0.538922	NA	0.964072	0.694611	0.592814	0.622754	0.473054	0.754491	0.437126	0.401198	0.598802	0.51497	0.299401	0.293413	0.329341	0.94012	0.45509	0.562874	0.377246	0.51497	0.305389	0.323353	0.245509	0.257485	0.263473	0.616766	0.622754	0.538922	0.449102	0.772455	0.832335	0.832335	0.718563	0.652695	0.568862	0.898204	0.958084	0.586826	0.670659	0.760479	0.676647	0.802395
IL22RA1	0.988024	0.916168	1	0.796407	0.820359	0.988024	0.994012	0.784431	0.964072	NA	0.101796	0.191617	0.263473	0.167665	0.0958084	0.107784	0.0598802	0.311377	0.0538922	0.0179641	0	0.011976	0.502994	0.0958084	0.257485	0.0598802	0.149701	0.0299401	0.0239521	0	0	0.00598802	0.173653	0.0778443	0.179641	0.0479042	0.257485	0.155689	0.461078	0.269461	0.251497	0.359281	0.45509	0.844311	0.197605	0.107784	0.0658683	0.197605	0.329341
KIR2DL3	0.682635	0.57485	1	0.784431	0.508982	0.982036	0.766467	0.586826	0.694611	0.101796	NA	0.491018	0.592814	0.449102	0.688623	0.347305	0.359281	0.568862	0.449102	0.251497	0.209581	0.281437	0.886228	0.371257	0.461078	0.323353	0.407186	0.233533	0.209581	0.185629	0.185629	0.203593	0.526946	0.51497	0.520958	0.389222	0.682635	0.694611	0.802395	0.622754	0.562874	0.532934	0.820359	0.916168	0.54491	0.628743	0.742515	0.57485	0.736527
MAGEA4	0.586826	0.479042	1	0.814371	0.48503	0.97006	0.640719	0.526946	0.592814	0.191617	0.491018	NA	0.640719	0.520958	0.730539	0.48503	0.479042	0.640719	0.57485	0.449102	0.449102	0.419162	0.826347	0.520958	0.538922	0.45509	0.556886	0.39521	0.443114	0.383234	0.377246	0.383234	0.634731	0.628743	0.592814	0.538922	0.646707	0.712575	0.718563	0.622754	0.60479	0.622754	0.760479	0.820359	0.568862	0.628743	0.712575	0.616766	0.682635
MAGEB2	0.694611	0.54491	1	0.796407	0.526946	0.976048	0.724551	0.598802	0.622754	0.263473	0.592814	0.640719	NA	0.467066	0.568862	0.39521	0.431138	0.580838	0.491018	0.371257	0.323353	0.353293	0.718563	0.42515	0.526946	0.389222	0.467066	0.347305	0.365269	0.299401	0.299401	0.311377	0.562874	0.51497	0.502994	0.443114	0.622754	0.634731	0.730539	0.580838	0.622754	0.586826	0.784431	0.856287	0.51497	0.622754	0.580838	0.610778	0.742515
PDZK1IP1	0.640719	0.473054	1	0.784431	0.39521	0.952096	0.57485	0.556886	0.473054	0.167665	0.449102	0.520958	0.467066	NA	0.694611	0.616766	0.646707	0.886228	0.652695	0.592814	0.598802	0.592814	0.772455	0.640719	0.640719	0.640719	0.658683	0.60479	0.610778	0.586826	0.586826	0.580838	0.676647	0.652695	0.706587	0.628743	0.700599	0.682635	0.760479	0.688623	0.670659	0.742515	0.754491	0.976048	0.664671	0.694611	0.676647	0.658683	0.706587
PF4	0.724551	0.688623	1	0.784431	0.562874	0.982036	0.796407	0.652695	0.754491	0.0958084	0.688623	0.730539	0.568862	0.694611	NA	0.335329	0.305389	0.491018	0.359281	0.215569	0.179641	0.215569	0.88024	0.293413	0.467066	0.293413	0.407186	0.197605	0.185629	0.155689	0.167665	0.167665	0.502994	0.51497	0.461078	0.347305	0.634731	0.640719	0.748503	0.580838	0.550898	0.520958	0.772455	0.91018	0.508982	0.532934	0.622754	0.580838	0.688623
PNOC	0.54491	0.365269	1	0.784431	0.287425	0.976048	0.48503	0.449102	0.437126	0.107784	0.347305	0.48503	0.39521	0.616766	0.335329	NA	0.718563	0.766467	0.730539	0.694611	0.664671	0.670659	0.88024	0.706587	0.886228	0.748503	0.778443	0.670659	0.694611	0.652695	0.658683	0.664671	0.844311	0.778443	0.790419	0.730539	0.91018	0.832335	0.892216	0.832335	0.898204	0.796407	0.964072	0.964072	0.748503	0.796407	0.820359	0.898204	0.964072
S100A12	0.508982	0.329341	1	0.784431	0.323353	0.97006	0.497006	0.45509	0.401198	0.0598802	0.359281	0.479042	0.431138	0.646707	0.305389	0.718563	NA	0.832335	0.772455	0.724551	0.706587	0.730539	0.874251	0.748503	0.814371	0.742515	0.790419	0.712575	0.730539	0.700599	0.688623	0.688623	0.856287	0.784431	0.784431	0.814371	0.838323	0.856287	0.886228	0.826347	0.826347	0.850299	0.904192	0.976048	0.832335	0.898204	0.820359	0.832335	0.856287
SERPINB5	0.724551	0.592814	1	0.796407	0.51497	0.964072	0.712575	0.652695	0.598802	0.311377	0.568862	0.640719	0.580838	0.886228	0.491018	0.766467	0.832335	NA	0.401198	0.251497	0.275449	0.227545	0.694611	0.389222	0.449102	0.329341	0.407186	0.251497	0.287425	0.227545	0.227545	0.209581	0.42515	0.48503	0.431138	0.341317	0.57485	0.580838	0.628743	0.550898	0.497006	0.502994	0.646707	0.892216	0.419162	0.479042	0.586826	0.497006	0.54491
TSLP	0.616766	0.461078	1	0.784431	0.413174	0.976048	0.688623	0.532934	0.51497	0.0538922	0.449102	0.57485	0.491018	0.652695	0.359281	0.730539	0.772455	0.401198	NA	0.377246	0.323353	0.383234	0.928144	0.520958	0.532934	0.383234	0.526946	0.341317	0.335329	0.281437	0.281437	0.293413	0.670659	0.646707	0.610778	0.473054	0.772455	0.796407	0.874251	0.724551	0.688623	0.57485	0.886228	0.94012	0.658683	0.748503	0.790419	0.712575	0.790419
VTCN1	0.443114	0.257485	1	0.772455	0.245509	0.946108	0.39521	0.419162	0.299401	0.0179641	0.251497	0.449102	0.371257	0.592814	0.215569	0.694611	0.724551	0.251497	0.377246	NA	0.862275	0.892216	0.94012	0.88024	0.886228	0.898204	0.874251	0.874251	0.850299	0.838323	0.838323	0.844311	0.946108	0.94012	0.928144	0.916168	0.946108	0.946108	0.982036	0.91018	0.922156	0.91018	0.97006	0.994012	0.916168	0.958084	0.97006	0.976048	0.958084
WNT3A	0.42515	0.221557	1	0.772455	0.233533	0.952096	0.377246	0.383234	0.293413	0	0.209581	0.449102	0.323353	0.598802	0.179641	0.664671	0.706587	0.275449	0.323353	0.862275	NA	0.826347	0.994012	0.868263	0.886228	0.868263	0.886228	0.766467	0.856287	0.754491	0.748503	0.760479	0.928144	0.952096	0.91018	0.892216	0.964072	0.982036	0.982036	0.94012	0.916168	0.886228	0.982036	0.994012	0.886228	0.952096	0.97006	0.958084	0.976048
WNT7B	0.437126	0.263473	1	0.766467	0.293413	0.946108	0.431138	0.39521	0.329341	0.011976	0.281437	0.419162	0.353293	0.592814	0.215569	0.670659	0.730539	0.227545	0.383234	0.892216	0.826347	NA	0.97006	0.844311	0.808383	0.838323	0.820359	0.796407	0.802395	0.754491	0.748503	0.766467	0.934132	0.91018	0.88024	0.862275	0.916168	0.916168	0.952096	0.892216	0.898204	0.832335	0.934132	0.994012	0.922156	0.946108	0.97006	0.952096	0.928144
MAGEA1	0.874251	0.886228	1	0.808383	0.826347	0.982036	0.958084	0.772455	0.94012	0.502994	0.886228	0.826347	0.718563	0.772455	0.88024	0.88024	0.874251	0.694611	0.928144	0.94012	0.994012	0.97006	NA	0.0838323	0.233533	0.0778443	0.155689	0.0359281	0.0239521	0.00598802	0.00598802	0.011976	0.251497	0.161677	0.209581	0.101796	0.293413	0.245509	0.431138	0.251497	0.209581	0.359281	0.479042	0.724551	0.215569	0.221557	0.203593	0.287425	0.371257
SOX11	0.532934	0.401198	1	0.790419	0.389222	0.964072	0.57485	0.491018	0.45509	0.0958084	0.371257	0.520958	0.42515	0.640719	0.293413	0.706587	0.748503	0.389222	0.520958	0.88024	0.868263	0.844311	0.0838323	NA	0.616766	0.526946	0.646707	0.491018	0.526946	0.437126	0.443114	0.437126	0.664671	0.706587	0.652695	0.580838	0.796407	0.808383	0.796407	0.730539	0.706587	0.658683	0.850299	0.934132	0.670659	0.724551	0.790419	0.712575	0.814371
TCL1A	0.592814	0.48503	1	0.784431	0.413174	0.982036	0.556886	0.550898	0.562874	0.257485	0.461078	0.538922	0.526946	0.640719	0.467066	0.886228	0.814371	0.449102	0.532934	0.886228	0.886228	0.808383	0.233533	0.616766	NA	0.580838	0.646707	0.556886	0.57485	0.54491	0.54491	0.54491	0.664671	0.664671	0.634731	0.592814	0.694611	0.700599	0.814371	0.664671	0.700599	0.718563	0.976048	0.922156	0.664671	0.640719	0.670659	0.652695	0.784431
TNFSF18	0.508982	0.341317	1	0.772455	0.251497	0.97006	0.502994	0.42515	0.377246	0.0598802	0.323353	0.45509	0.389222	0.640719	0.293413	0.748503	0.742515	0.329341	0.383234	0.898204	0.868263	0.838323	0.0778443	0.526946	0.580838	NA	0.838323	0.706587	0.724551	0.682635	0.682635	0.676647	0.862275	0.88024	0.832335	0.772455	0.958084	0.91018	0.952096	0.91018	0.892216	0.826347	0.964072	0.982036	0.820359	0.892216	0.886228	0.898204	0.952096
CCL7	0.568862	0.39521	1	0.784431	0.359281	0.982036	0.592814	0.479042	0.51497	0.149701	0.407186	0.556886	0.467066	0.658683	0.407186	0.778443	0.790419	0.407186	0.526946	0.874251	0.886228	0.820359	0.155689	0.646707	0.646707	0.838323	NA	0.45509	0.520958	0.449102	0.443114	0.443114	0.688623	0.628743	0.658683	0.556886	0.778443	0.760479	0.826347	0.778443	0.742515	0.712575	0.898204	0.952096	0.664671	0.706587	0.706587	0.760479	0.826347
FGF9	0.419162	0.263473	1	0.766467	0.233533	0.952096	0.365269	0.383234	0.305389	0.0299401	0.233533	0.39521	0.347305	0.60479	0.197605	0.670659	0.712575	0.251497	0.341317	0.874251	0.766467	0.796407	0.0359281	0.491018	0.556886	0.706587	0.45509	NA	0.838323	0.802395	0.802395	0.808383	0.928144	0.922156	0.886228	0.904192	0.922156	0.946108	0.994012	0.928144	0.904192	0.88024	0.964072	0.988024	0.946108	0.952096	0.958084	0.91018	0.928144
KIR3DL1	0.461078	0.233533	1	0.772455	0.233533	0.958084	0.449102	0.401198	0.323353	0.0239521	0.209581	0.443114	0.365269	0.610778	0.185629	0.694611	0.730539	0.287425	0.335329	0.850299	0.856287	0.802395	0.0239521	0.526946	0.57485	0.724551	0.520958	0.838323	NA	0.658683	0.652695	0.652695	0.904192	0.898204	0.838323	0.820359	0.94012	0.946108	0.952096	0.934132	0.898204	0.838323	0.976048	0.988024	0.856287	0.934132	0.922156	0.904192	0.964072
EIF5AL1	0.383234	0.185629	1	0.766467	0.179641	0.946108	0.323353	0.341317	0.245509	0	0.185629	0.383234	0.299401	0.586826	0.155689	0.652695	0.700599	0.227545	0.281437	0.838323	0.754491	0.754491	0.00598802	0.437126	0.54491	0.682635	0.449102	0.802395	0.658683	NA	0.958084	0.952096	0.982036	0.982036	0.976048	0.982036	0.994012	1	0.994012	0.994012	0.976048	0.982036	1	1	0.982036	0.994012	1	0.988024	0.988024
KIR3DL2	0.39521	0.197605	1	0.766467	0.191617	0.946108	0.311377	0.341317	0.257485	0	0.185629	0.377246	0.299401	0.586826	0.167665	0.658683	0.688623	0.227545	0.281437	0.838323	0.748503	0.748503	0.00598802	0.443114	0.54491	0.682635	0.443114	0.802395	0.652695	0.958084	NA	0.964072	0.988024	0.976048	0.976048	0.97006	0.994012	0.994012	1	0.988024	0.994012	0.982036	1	1	0.982036	0.982036	0.988024	1	1
REN	0.39521	0.203593	1	0.772455	0.179641	0.946108	0.323353	0.353293	0.263473	0.00598802	0.203593	0.383234	0.311377	0.580838	0.167665	0.664671	0.688623	0.209581	0.293413	0.844311	0.760479	0.766467	0.011976	0.437126	0.54491	0.676647	0.443114	0.808383	0.652695	0.952096	0.964072	NA	0.988024	0.988024	0.988024	0.982036	0.982036	0.988024	1	0.988024	0.982036	0.97006	0.988024	0.994012	0.994012	1	0.994012	0.988024	0.982036
CCL22	0.712575	0.550898	1	0.778443	0.491018	0.982036	0.718563	0.616766	0.616766	0.173653	0.526946	0.634731	0.562874	0.676647	0.502994	0.844311	0.856287	0.42515	0.670659	0.946108	0.928144	0.934132	0.251497	0.664671	0.664671	0.862275	0.688623	0.928144	0.904192	0.982036	0.988024	0.988024	NA	0.550898	0.538922	0.365269	0.658683	0.634731	0.778443	0.60479	0.568862	0.550898	0.88024	0.958084	0.520958	0.54491	0.664671	0.670659	0.742515
FGF18	0.682635	0.562874	1	0.778443	0.497006	0.982036	0.772455	0.592814	0.622754	0.0778443	0.51497	0.628743	0.51497	0.652695	0.51497	0.778443	0.784431	0.48503	0.646707	0.94012	0.952096	0.91018	0.161677	0.706587	0.664671	0.88024	0.628743	0.922156	0.898204	0.982036	0.976048	0.988024	0.550898	NA	0.550898	0.407186	0.730539	0.712575	0.826347	0.664671	0.646707	0.592814	0.820359	0.97006	0.532934	0.598802	0.676647	0.688623	0.718563
DEFB134	0.616766	0.48503	1	0.784431	0.437126	0.976048	0.688623	0.610778	0.538922	0.179641	0.520958	0.592814	0.502994	0.706587	0.461078	0.790419	0.784431	0.431138	0.610778	0.928144	0.91018	0.88024	0.209581	0.652695	0.634731	0.832335	0.658683	0.886228	0.838323	0.976048	0.976048	0.988024	0.538922	0.550898	NA	0.526946	0.688623	0.664671	0.844311	0.676647	0.646707	0.652695	0.814371	0.958084	0.646707	0.670659	0.688623	0.682635	0.718563
WNT11	0.526946	0.39521	1	0.796407	0.341317	0.958084	0.586826	0.502994	0.449102	0.0479042	0.389222	0.538922	0.443114	0.628743	0.347305	0.730539	0.814371	0.341317	0.473054	0.916168	0.892216	0.862275	0.101796	0.580838	0.592814	0.772455	0.556886	0.904192	0.820359	0.982036	0.97006	0.982036	0.365269	0.407186	0.526946	NA	0.862275	0.808383	0.88024	0.784431	0.772455	0.694611	0.904192	0.964072	0.766467	0.814371	0.862275	0.838323	0.88024
CD70	0.778443	0.694611	1	0.790419	0.616766	0.988024	0.820359	0.670659	0.772455	0.257485	0.682635	0.646707	0.622754	0.700599	0.634731	0.91018	0.838323	0.57485	0.772455	0.946108	0.964072	0.916168	0.293413	0.796407	0.694611	0.958084	0.778443	0.922156	0.94012	0.994012	0.994012	0.982036	0.658683	0.730539	0.688623	0.862275	NA	0.556886	0.700599	0.461078	0.473054	0.491018	0.802395	0.934132	0.449102	0.45509	0.532934	0.479042	0.658683
TNFSF9	0.772455	0.760479	1	0.784431	0.646707	0.982036	0.862275	0.664671	0.832335	0.155689	0.694611	0.712575	0.634731	0.682635	0.640719	0.832335	0.856287	0.580838	0.796407	0.946108	0.982036	0.916168	0.245509	0.808383	0.700599	0.91018	0.760479	0.946108	0.946108	1	0.994012	0.988024	0.634731	0.712575	0.664671	0.808383	0.556886	NA	0.730539	0.508982	0.419162	0.473054	0.754491	0.922156	0.42515	0.413174	0.532934	0.443114	0.580838
FZD9	0.832335	0.808383	1	0.790419	0.754491	0.982036	0.868263	0.778443	0.832335	0.461078	0.802395	0.718563	0.730539	0.760479	0.748503	0.892216	0.886228	0.628743	0.874251	0.982036	0.982036	0.952096	0.431138	0.796407	0.814371	0.952096	0.826347	0.994012	0.952096	0.994012	1	1	0.778443	0.826347	0.844311	0.88024	0.700599	0.730539	NA	0.347305	0.299401	0.479042	0.532934	0.790419	0.335329	0.335329	0.365269	0.311377	0.45509
CEACAM3	0.718563	0.640719	1	0.790419	0.54491	0.994012	0.778443	0.640719	0.718563	0.269461	0.622754	0.622754	0.580838	0.688623	0.580838	0.832335	0.826347	0.550898	0.724551	0.91018	0.94012	0.892216	0.251497	0.730539	0.664671	0.91018	0.778443	0.928144	0.934132	0.994012	0.988024	0.988024	0.60479	0.664671	0.676647	0.784431	0.461078	0.508982	0.347305	NA	0.538922	0.598802	0.802395	0.94012	0.461078	0.51497	0.568862	0.580838	0.712575
GZMM	0.694611	0.586826	1	0.784431	0.508982	0.982036	0.718563	0.628743	0.652695	0.251497	0.562874	0.60479	0.622754	0.670659	0.550898	0.898204	0.826347	0.497006	0.688623	0.922156	0.916168	0.898204	0.209581	0.706587	0.700599	0.892216	0.742515	0.904192	0.898204	0.976048	0.994012	0.982036	0.568862	0.646707	0.646707	0.772455	0.473054	0.419162	0.299401	0.538922	NA	0.586826	0.886228	0.952096	0.556886	0.562874	0.634731	0.616766	0.850299
MAGEC2	0.616766	0.538922	1	0.838323	0.520958	0.958084	0.610778	0.610778	0.568862	0.359281	0.532934	0.622754	0.586826	0.742515	0.520958	0.796407	0.850299	0.502994	0.57485	0.91018	0.886228	0.832335	0.359281	0.658683	0.718563	0.826347	0.712575	0.88024	0.838323	0.982036	0.982036	0.97006	0.550898	0.592814	0.652695	0.694611	0.491018	0.473054	0.479042	0.598802	0.586826	NA	0.664671	0.712575	0.60479	0.586826	0.580838	0.592814	0.622754
SPIB	0.892216	0.862275	1	0.796407	0.778443	0.994012	0.892216	0.754491	0.898204	0.45509	0.820359	0.760479	0.784431	0.754491	0.772455	0.964072	0.904192	0.646707	0.886228	0.97006	0.982036	0.934132	0.479042	0.850299	0.976048	0.964072	0.898204	0.964072	0.976048	1	1	0.988024	0.88024	0.820359	0.814371	0.904192	0.802395	0.754491	0.532934	0.802395	0.886228	0.664671	NA	0.754491	0.281437	0.251497	0.341317	0.209581	0.257485
TPSAB1/B2	0.964072	0.922156	1	0.832335	0.904192	1	0.958084	0.904192	0.958084	0.844311	0.916168	0.820359	0.856287	0.976048	0.91018	0.964072	0.976048	0.892216	0.94012	0.994012	0.994012	0.994012	0.724551	0.934132	0.922156	0.982036	0.952096	0.988024	0.988024	1	1	0.994012	0.958084	0.97006	0.958084	0.964072	0.934132	0.922156	0.790419	0.94012	0.952096	0.712575	0.754491	NA	0.11976	0.0778443	0.0898204	0.0479042	0.125749
CNTFR	0.652695	0.538922	1	0.790419	0.502994	0.958084	0.652695	0.640719	0.586826	0.197605	0.54491	0.568862	0.51497	0.664671	0.508982	0.748503	0.832335	0.419162	0.658683	0.916168	0.886228	0.922156	0.215569	0.670659	0.664671	0.820359	0.664671	0.946108	0.856287	0.982036	0.982036	0.994012	0.520958	0.532934	0.646707	0.766467	0.449102	0.42515	0.335329	0.461078	0.556886	0.60479	0.281437	0.11976	NA	0.610778	0.670659	0.610778	0.670659
CXCR2	0.724551	0.640719	1	0.790419	0.520958	0.97006	0.784431	0.676647	0.670659	0.107784	0.628743	0.628743	0.622754	0.694611	0.532934	0.796407	0.898204	0.479042	0.748503	0.958084	0.952096	0.946108	0.221557	0.724551	0.640719	0.892216	0.706587	0.952096	0.934132	0.994012	0.982036	1	0.54491	0.598802	0.670659	0.814371	0.45509	0.413174	0.335329	0.51497	0.562874	0.586826	0.251497	0.0778443	0.610778	NA	0.628743	0.616766	0.670659
RASAL1	0.874251	0.706587	1	0.784431	0.640719	0.97006	0.922156	0.664671	0.760479	0.0658683	0.742515	0.712575	0.580838	0.676647	0.622754	0.820359	0.820359	0.586826	0.790419	0.97006	0.97006	0.97006	0.203593	0.790419	0.670659	0.886228	0.706587	0.958084	0.922156	1	0.988024	0.994012	0.664671	0.676647	0.688623	0.862275	0.532934	0.532934	0.365269	0.568862	0.634731	0.580838	0.341317	0.0898204	0.670659	0.628743	NA	0.413174	0.586826
WNT10A	0.802395	0.610778	1	0.784431	0.57485	0.982036	0.760479	0.628743	0.676647	0.197605	0.57485	0.616766	0.610778	0.658683	0.580838	0.898204	0.832335	0.497006	0.712575	0.976048	0.958084	0.952096	0.287425	0.712575	0.652695	0.898204	0.760479	0.91018	0.904192	0.988024	1	0.988024	0.670659	0.688623	0.682635	0.838323	0.479042	0.443114	0.311377	0.580838	0.616766	0.592814	0.209581	0.0479042	0.610778	0.616766	0.413174	NA	0.814371
CXCR3	0.826347	0.760479	1	0.790419	0.688623	0.982036	0.856287	0.694611	0.802395	0.329341	0.736527	0.682635	0.742515	0.706587	0.688623	0.964072	0.856287	0.54491	0.790419	0.958084	0.976048	0.928144	0.371257	0.814371	0.784431	0.952096	0.826347	0.928144	0.964072	0.988024	1	0.982036	0.742515	0.718563	0.718563	0.88024	0.658683	0.580838	0.45509	0.712575	0.850299	0.622754	0.257485	0.125749	0.670659	0.670659	0.586826	0.814371	NA
EPCAM	0.898204	0.808383	1	0.778443	0.742515	0.988024	0.928144	0.718563	0.898204	0.167665	0.784431	0.748503	0.640719	0.760479	0.676647	0.838323	0.874251	0.640719	0.850299	0.982036	0.982036	0.958084	0.257485	0.850299	0.724551	0.928144	0.790419	0.952096	0.958084	0.994012	0.988024	1	0.694611	0.748503	0.718563	0.868263	0.580838	0.592814	0.371257	0.592814	0.652695	0.586826	0.389222	0.11976	0.652695	0.712575	0.520958	0.682635	0.479042
NOS2	0.39521	0.191617	1	0.772455	0.185629	0.946108	0.335329	0.341317	0.257485	0	0.197605	0.389222	0.305389	0.598802	0.167665	0.658683	0.688623	0.221557	0.293413	0.844311	0.772455	0.760479	0.011976	0.437126	0.538922	0.676647	0.443114	0.826347	0.646707	0.952096	0.97006	0.958084	0.275449	0.293413	0.401198	0.473054	0.161677	0.0898204	0.161677	0.257485	0.329341	0.538922	0.0778443	0.0239521	0.365269	0.203593	0.0958084	0.299401	0.185629
CCNA1	0.700599	0.562874	1	0.784431	0.526946	0.976048	0.772455	0.580838	0.646707	0.125749	0.580838	0.646707	0.57485	0.682635	0.473054	0.784431	0.796407	0.497006	0.700599	0.928144	0.976048	0.922156	0.221557	0.748503	0.670659	0.892216	0.712575	0.946108	0.916168	0.994012	0.976048	0.988024	0.54491	0.634731	0.616766	0.796407	0.371257	0.365269	0.269461	0.497006	0.520958	0.568862	0.191617	0.0538922	0.550898	0.526946	0.359281	0.532934	0.371257
TNFRSF4	0.413174	0.227545	1	0.778443	0.215569	0.946108	0.401198	0.365269	0.293413	0.00598802	0.221557	0.419162	0.329341	0.598802	0.167665	0.676647	0.706587	0.275449	0.299401	0.850299	0.814371	0.808383	0.00598802	0.497006	0.556886	0.712575	0.461078	0.856287	0.742515	0.964072	0.982036	0.964072	0.287425	0.305389	0.437126	0.538922	0.179641	0.0898204	0.173653	0.269461	0.359281	0.538922	0.0838323	0.0359281	0.39521	0.227545	0.0958084	0.317365	0.197605
TNFRSF18	0.461078	0.263473	1	0.766467	0.233533	0.958084	0.431138	0.39521	0.323353	0.0419162	0.227545	0.45509	0.359281	0.60479	0.239521	0.688623	0.712575	0.335329	0.359281	0.856287	0.820359	0.820359	0.0179641	0.520958	0.54491	0.730539	0.491018	0.862275	0.754491	0.97006	0.988024	0.97006	0.293413	0.389222	0.45509	0.568862	0.173653	0.101796	0.179641	0.293413	0.323353	0.538922	0.0778443	0.0299401	0.413174	0.251497	0.11976	0.317365	0.185629
RORC	0.508982	0.389222	1	0.772455	0.347305	0.964072	0.51497	0.51497	0.45509	0.101796	0.39521	0.508982	0.461078	0.646707	0.365269	0.754491	0.778443	0.335329	0.491018	0.928144	0.862275	0.862275	0.149701	0.550898	0.622754	0.790419	0.550898	0.862275	0.778443	0.97006	0.97006	0.976048	0.401198	0.45509	0.556886	0.646707	0.311377	0.257485	0.281437	0.419162	0.473054	0.586826	0.161677	0.0479042	0.51497	0.335329	0.227545	0.39521	0.311377
HNF1A	0.39521	0.209581	1	0.766467	0.185629	0.958084	0.341317	0.353293	0.263473	0.00598802	0.215569	0.389222	0.317365	0.586826	0.167665	0.670659	0.706587	0.239521	0.299401	0.838323	0.760479	0.778443	0.0239521	0.461078	0.562874	0.688623	0.461078	0.814371	0.664671	0.952096	0.964072	0.964072	0.275449	0.305389	0.419162	0.48503	0.161677	0.101796	0.191617	0.269461	0.341317	0.54491	0.0778443	0.0299401	0.383234	0.215569	0.101796	0.305389	0.191617
FCAR	0.616766	0.467066	1	0.784431	0.401198	0.988024	0.652695	0.508982	0.586826	0.185629	0.45509	0.562874	0.51497	0.676647	0.45509	0.784431	0.862275	0.473054	0.57485	0.898204	0.898204	0.844311	0.173653	0.634731	0.664671	0.826347	0.688623	0.91018	0.844311	1	0.994012	0.976048	0.520958	0.54491	0.598802	0.730539	0.371257	0.353293	0.305389	0.449102	0.54491	0.562874	0.191617	0.0778443	0.48503	0.467066	0.329341	0.45509	0.329341
WNT5B	0.664671	0.598802	1	0.778443	0.461078	0.976048	0.730539	0.598802	0.646707	0.167665	0.580838	0.580838	0.51497	0.688623	0.508982	0.808383	0.802395	0.449102	0.652695	0.934132	0.94012	0.886228	0.221557	0.730539	0.658683	0.904192	0.670659	0.934132	0.892216	1	0.988024	0.988024	0.491018	0.556886	0.598802	0.766467	0.377246	0.419162	0.269461	0.479042	0.48503	0.580838	0.179641	0.0598802	0.550898	0.467066	0.359281	0.45509	0.299401
CCNO	0.760479	0.658683	1	0.790419	0.634731	0.97006	0.772455	0.712575	0.706587	0.365269	0.652695	0.646707	0.646707	0.736527	0.634731	0.802395	0.820359	0.580838	0.736527	0.976048	0.964072	0.94012	0.329341	0.760479	0.718563	0.922156	0.730539	0.958084	0.904192	0.994012	0.988024	0.994012	0.628743	0.676647	0.736527	0.796407	0.57485	0.60479	0.479042	0.616766	0.652695	0.60479	0.407186	0.149701	0.640719	0.622754	0.568862	0.622754	0.532934
CST2	0.664671	0.54491	1	0.820359	0.491018	0.988024	0.628743	0.586826	0.592814	0.335329	0.538922	0.60479	0.562874	0.730539	0.520958	0.802395	0.820359	0.502994	0.622754	0.922156	0.922156	0.886228	0.311377	0.694611	0.736527	0.868263	0.712575	0.91018	0.856287	0.988024	0.988024	0.976048	0.580838	0.586826	0.658683	0.748503	0.45509	0.45509	0.401198	0.550898	0.57485	0.592814	0.311377	0.167665	0.57485	0.502994	0.413174	0.550898	0.45509
MMP7	0.688623	0.502994	1	0.790419	0.467066	0.958084	0.646707	0.580838	0.57485	0.179641	0.502994	0.592814	0.532934	0.682635	0.473054	0.760479	0.820359	0.407186	0.60479	0.97006	0.946108	0.934132	0.233533	0.664671	0.664671	0.862275	0.640719	0.91018	0.850299	0.982036	0.964072	0.982036	0.526946	0.550898	0.622754	0.796407	0.377246	0.347305	0.335329	0.467066	0.538922	0.586826	0.245509	0.0538922	0.568862	0.48503	0.365269	0.520958	0.377246
CXCL3	0.754491	0.712575	1	0.784431	0.592814	1	0.796407	0.730539	0.724551	0.281437	0.700599	0.664671	0.646707	0.718563	0.622754	0.868263	0.916168	0.568862	0.748503	0.964072	0.97006	0.904192	0.305389	0.772455	0.754491	0.934132	0.838323	0.946108	0.946108	0.994012	0.994012	0.988024	0.634731	0.688623	0.700599	0.814371	0.568862	0.54491	0.401198	0.640719	0.670659	0.610778	0.293413	0.101796	0.586826	0.640719	0.491018	0.60479	0.449102
TWIST2	0.39521	0.185629	1	0.766467	0.191617	0.946108	0.353293	0.335329	0.251497	0	0.203593	0.383234	0.311377	0.580838	0.167665	0.658683	0.688623	0.221557	0.299401	0.844311	0.772455	0.766467	0.00598802	0.437126	0.54491	0.682635	0.45509	0.802395	0.646707	0.958084	0.97006	0.958084	0.263473	0.293413	0.42515	0.491018	0.149701	0.0838323	0.161677	0.251497	0.323353	0.538922	0.0718563	0.0239521	0.365269	0.209581	0.0778443	0.299401	0.185629
IFNG	0.832335	0.88024	1	0.790419	0.754491	0.988024	0.904192	0.718563	0.928144	0.323353	0.868263	0.766467	0.736527	0.760479	0.772455	0.922156	0.862275	0.628743	0.862275	0.946108	0.976048	0.94012	0.365269	0.844311	0.766467	0.946108	0.850299	0.934132	0.982036	1	1	0.994012	0.760479	0.772455	0.730539	0.856287	0.718563	0.658683	0.502994	0.712575	0.766467	0.622754	0.42515	0.137725	0.688623	0.676647	0.664671	0.754491	0.57485
CCL20	0.718563	0.676647	1	0.796407	0.580838	0.988024	0.778443	0.724551	0.670659	0.293413	0.640719	0.640719	0.664671	0.736527	0.622754	0.862275	0.88024	0.550898	0.682635	0.946108	0.952096	0.892216	0.281437	0.730539	0.682635	0.946108	0.814371	0.934132	0.922156	0.988024	0.988024	0.982036	0.616766	0.676647	0.754491	0.820359	0.520958	0.526946	0.347305	0.592814	0.628743	0.580838	0.299401	0.0898204	0.610778	0.610778	0.479042	0.586826	0.431138
TNFRSF8	0.538922	0.341317	1	0.766467	0.269461	0.976048	0.502994	0.461078	0.419162	0.0958084	0.329341	0.51497	0.371257	0.622754	0.299401	0.736527	0.742515	0.359281	0.449102	0.862275	0.850299	0.802395	0.0958084	0.568862	0.586826	0.766467	0.586826	0.856287	0.796407	0.982036	0.988024	0.97006	0.377246	0.407186	0.473054	0.616766	0.203593	0.191617	0.203593	0.347305	0.389222	0.550898	0.0778443	0.0299401	0.443114	0.335329	0.209581	0.359281	0.203593
TNF	0.964072	0.922156	1	0.814371	0.862275	0.994012	0.946108	0.868263	0.964072	0.670659	0.928144	0.790419	0.838323	0.838323	0.916168	0.994012	0.97006	0.706587	0.97006	0.988024	0.988024	0.982036	0.616766	0.904192	0.886228	0.97006	0.958084	0.976048	0.988024	1	1	1	0.94012	0.946108	0.91018	0.97006	0.916168	0.91018	0.670659	0.892216	0.928144	0.688623	0.670659	0.257485	0.832335	0.928144	0.892216	0.952096	0.904192
CCL13	0.784431	0.676647	1	0.790419	0.57485	0.988024	0.754491	0.712575	0.670659	0.341317	0.652695	0.658683	0.628743	0.748503	0.646707	0.874251	0.856287	0.497006	0.754491	0.982036	0.952096	0.952096	0.359281	0.754491	0.718563	0.946108	0.742515	0.934132	0.934132	0.976048	0.988024	0.988024	0.676647	0.706587	0.748503	0.88024	0.526946	0.538922	0.419162	0.634731	0.670659	0.628743	0.365269	0.0718563	0.664671	0.646707	0.526946	0.682635	0.532934
PRKAA2	0.556886	0.42515	1	0.778443	0.431138	0.958084	0.568862	0.491018	0.467066	0.0958084	0.413174	0.51497	0.443114	0.616766	0.359281	0.706587	0.760479	0.383234	0.491018	0.904192	0.868263	0.850299	0.0778443	0.622754	0.616766	0.814371	0.580838	0.904192	0.790419	0.97006	0.97006	0.976048	0.431138	0.443114	0.520958	0.652695	0.317365	0.293413	0.257485	0.413174	0.437126	0.562874	0.215569	0.0658683	0.48503	0.377246	0.269461	0.419162	0.299401
NCR1	0.754491	0.712575	1	0.790419	0.586826	0.994012	0.814371	0.652695	0.748503	0.293413	0.676647	0.664671	0.688623	0.676647	0.610778	0.916168	0.844311	0.532934	0.742515	0.94012	0.952096	0.898204	0.347305	0.766467	0.760479	0.922156	0.814371	0.916168	0.94012	1	1	0.976048	0.658683	0.694611	0.670659	0.832335	0.634731	0.526946	0.437126	0.652695	0.748503	0.634731	0.197605	0.113772	0.646707	0.628743	0.461078	0.688623	0.45509
IL34	0.898204	0.784431	1	0.808383	0.706587	0.988024	0.898204	0.760479	0.814371	0.383234	0.778443	0.724551	0.730539	0.796407	0.730539	0.922156	0.886228	0.556886	0.862275	0.994012	0.982036	0.976048	0.45509	0.844311	0.772455	0.964072	0.820359	0.958084	0.97006	0.994012	0.988024	0.994012	0.814371	0.832335	0.790419	0.958084	0.700599	0.670659	0.461078	0.760479	0.778443	0.652695	0.359281	0.101796	0.724551	0.766467	0.646707	0.802395	0.598802
BATF3	0.964072	0.952096	1	0.808383	0.916168	1	0.964072	0.868263	0.976048	0.628743	0.952096	0.820359	0.826347	0.814371	0.91018	0.982036	0.952096	0.718563	0.976048	0.988024	0.994012	0.988024	0.616766	0.916168	0.850299	1	0.952096	0.97006	0.994012	1	1	1	0.91018	0.946108	0.886228	0.976048	0.91018	0.94012	0.646707	0.904192	0.934132	0.664671	0.634731	0.209581	0.820359	0.886228	0.856287	0.922156	0.814371
GNG4	0.60479	0.491018	1	0.784431	0.45509	0.976048	0.676647	0.550898	0.580838	0.161677	0.473054	0.586826	0.508982	0.658683	0.45509	0.754491	0.790419	0.479042	0.622754	0.898204	0.904192	0.874251	0.161677	0.682635	0.646707	0.850299	0.676647	0.952096	0.838323	0.982036	0.976048	0.982036	0.508982	0.526946	0.562874	0.688623	0.39521	0.359281	0.299401	0.42515	0.491018	0.556886	0.281437	0.107784	0.502994	0.461078	0.329341	0.443114	0.383234
CLECL1	0.898204	0.856287	1	0.802395	0.808383	0.994012	0.928144	0.802395	0.844311	0.497006	0.838323	0.754491	0.808383	0.778443	0.778443	0.97006	0.928144	0.616766	0.904192	0.97006	0.97006	0.946108	0.520958	0.856287	0.934132	0.988024	0.922156	0.976048	0.982036	1	1	0.988024	0.850299	0.850299	0.832335	0.892216	0.826347	0.772455	0.598802	0.856287	0.916168	0.652695	0.57485	0.245509	0.724551	0.790419	0.730539	0.904192	0.856287
CES3	0.778443	0.712575	1	0.790419	0.60479	0.988024	0.820359	0.670659	0.748503	0.263473	0.676647	0.688623	0.652695	0.706587	0.622754	0.820359	0.88024	0.502994	0.772455	0.952096	0.964072	0.946108	0.293413	0.766467	0.718563	0.916168	0.706587	0.97006	0.91018	0.988024	0.976048	0.994012	0.610778	0.682635	0.694611	0.874251	0.461078	0.54491	0.401198	0.562874	0.652695	0.622754	0.317365	0.161677	0.670659	0.610778	0.479042	0.580838	0.437126
SOCS1	0.946108	0.922156	1	0.808383	0.892216	1	0.946108	0.892216	0.934132	0.634731	0.916168	0.796407	0.856287	0.826347	0.886228	0.994012	0.958084	0.694611	0.958084	0.994012	0.988024	1	0.592814	0.892216	0.94012	1	0.958084	0.988024	0.988024	0.994012	1	1	0.928144	0.94012	0.91018	0.982036	0.91018	0.892216	0.694611	0.916168	0.952096	0.676647	0.730539	0.299401	0.844311	0.904192	0.832335	0.952096	0.964072
IL24	0.479042	0.281437	1	0.784431	0.209581	0.958084	0.473054	0.413174	0.359281	0.0299401	0.257485	0.467066	0.377246	0.634731	0.245509	0.712575	0.754491	0.323353	0.39521	0.868263	0.826347	0.820359	0.0538922	0.54491	0.568862	0.760479	0.520958	0.856287	0.766467	0.964072	0.976048	0.97006	0.359281	0.39521	0.48503	0.592814	0.209581	0.137725	0.203593	0.323353	0.377246	0.550898	0.107784	0.0538922	0.413174	0.257485	0.149701	0.347305	0.215569
ICAM5	0.550898	0.431138	1	0.784431	0.377246	0.976048	0.610778	0.520958	0.520958	0.107784	0.431138	0.550898	0.48503	0.664671	0.401198	0.790419	0.772455	0.431138	0.568862	0.91018	0.904192	0.874251	0.107784	0.628743	0.640719	0.802395	0.60479	0.892216	0.820359	0.994012	0.988024	0.994012	0.437126	0.51497	0.556886	0.676647	0.353293	0.257485	0.245509	0.407186	0.48503	0.562874	0.179641	0.0598802	0.497006	0.39521	0.263473	0.443114	0.329341
ULBP2	0.898204	0.808383	1	0.790419	0.718563	0.994012	0.922156	0.730539	0.832335	0.215569	0.784431	0.742515	0.706587	0.754491	0.742515	0.856287	0.904192	0.634731	0.874251	0.964072	0.994012	0.97006	0.347305	0.826347	0.718563	0.952096	0.796407	0.958084	0.982036	1	0.988024	0.988024	0.724551	0.820359	0.760479	0.868263	0.610778	0.622754	0.383234	0.670659	0.652695	0.598802	0.341317	0.11976	0.664671	0.748503	0.586826	0.652695	0.520958
FAM124B	0.886228	0.826347	1	0.796407	0.736527	0.988024	0.94012	0.772455	0.916168	0.281437	0.838323	0.742515	0.736527	0.730539	0.766467	0.874251	0.874251	0.634731	0.892216	0.97006	0.994012	0.946108	0.413174	0.88024	0.760479	0.952096	0.808383	0.976048	0.994012	1	0.988024	1	0.754491	0.856287	0.754491	0.94012	0.682635	0.694611	0.39521	0.736527	0.712575	0.610778	0.39521	0.0778443	0.724551	0.790419	0.628743	0.718563	0.586826
BBC3	0.994012	0.994012	1	0.820359	0.976048	1	1	0.94012	1	0.946108	0.994012	0.868263	0.904192	0.94012	0.994012	1	0.994012	0.814371	1	0.988024	1	0.994012	0.832335	0.952096	0.94012	1	0.994012	1	1	1	1	1	0.994012	0.994012	0.994012	0.994012	0.97006	0.994012	0.976048	0.994012	0.994012	0.760479	0.898204	0.538922	0.97006	0.994012	0.97006	0.994012	0.97006
OTOA	0.407186	0.221557	1	0.772455	0.191617	0.946108	0.341317	0.347305	0.287425	0.011976	0.215569	0.39521	0.329341	0.592814	0.185629	0.670659	0.700599	0.245509	0.323353	0.838323	0.760479	0.772455	0.011976	0.45509	0.550898	0.718563	0.467066	0.820359	0.664671	0.952096	0.97006	0.976048	0.275449	0.317365	0.42515	0.508982	0.179641	0.107784	0.167665	0.269461	0.341317	0.538922	0.0898204	0.0299401	0.377246	0.227545	0.101796	0.323353	0.215569
PDCD1	0.886228	0.892216	1	0.796407	0.784431	0.994012	0.892216	0.784431	0.886228	0.39521	0.838323	0.748503	0.802395	0.742515	0.784431	0.958084	0.904192	0.598802	0.892216	0.958084	0.988024	0.94012	0.42515	0.856287	0.814371	0.976048	0.898204	0.952096	0.982036	1	1	0.994012	0.814371	0.796407	0.778443	0.898204	0.784431	0.718563	0.502994	0.778443	0.874251	0.628743	0.437126	0.167665	0.712575	0.748503	0.622754	0.844311	0.754491
BMP2	0.994012	0.994012	1	0.796407	0.916168	1	1	0.898204	1	0.826347	0.982036	0.826347	0.826347	0.868263	0.982036	0.982036	0.976048	0.730539	1	0.994012	1	0.994012	0.736527	0.934132	0.850299	0.994012	0.94012	0.982036	1	1	1	1	0.952096	0.97006	0.904192	0.994012	0.934132	0.97006	0.718563	0.91018	0.928144	0.664671	0.688623	0.269461	0.886228	0.982036	0.976048	0.964072	0.832335
TNFRSF17	0.694611	0.556886	1	0.790419	0.508982	0.982036	0.634731	0.580838	0.628743	0.299401	0.538922	0.57485	0.598802	0.670659	0.538922	0.958084	0.820359	0.473054	0.592814	0.904192	0.91018	0.844311	0.263473	0.688623	0.754491	0.904192	0.718563	0.898204	0.856287	0.982036	1	0.982036	0.616766	0.592814	0.634731	0.736527	0.508982	0.443114	0.413174	0.556886	0.682635	0.592814	0.215569	0.11976	0.586826	0.562874	0.413174	0.658683	0.461078
SIGLEC8	0.437126	0.269461	1	0.766467	0.209581	0.964072	0.39521	0.419162	0.317365	0.0598802	0.257485	0.437126	0.359281	0.622754	0.233533	0.700599	0.736527	0.269461	0.383234	0.850299	0.790419	0.772455	0.0658683	0.491018	0.550898	0.718563	0.497006	0.838323	0.706587	0.964072	0.97006	0.964072	0.299401	0.347305	0.437126	0.526946	0.185629	0.143713	0.179641	0.293413	0.347305	0.538922	0.0838323	0.0359281	0.413174	0.251497	0.143713	0.323353	0.191617
DKK1	0.706587	0.610778	1	0.778443	0.562874	0.97006	0.778443	0.658683	0.700599	0.191617	0.550898	0.628743	0.60479	0.712575	0.526946	0.790419	0.808383	0.532934	0.724551	0.94012	0.934132	0.91018	0.221557	0.772455	0.694611	0.91018	0.760479	0.928144	0.904192	1	0.994012	0.97006	0.646707	0.616766	0.700599	0.802395	0.479042	0.479042	0.359281	0.520958	0.598802	0.598802	0.293413	0.149701	0.57485	0.562874	0.431138	0.520958	0.461078
CDKN1C	0.976048	0.988024	1	0.814371	0.94012	1	0.982036	0.934132	0.994012	0.922156	0.982036	0.856287	0.88024	0.916168	0.982036	0.988024	0.994012	0.838323	1	0.994012	1	1	0.802395	0.946108	0.904192	1	0.97006	0.994012	1	1	1	1	0.982036	1	0.958084	0.994012	0.958084	0.988024	0.922156	0.97006	0.964072	0.766467	0.832335	0.491018	0.976048	0.982036	0.97006	0.964072	0.94012
SIGLEC5	0.592814	0.461078	1	0.784431	0.389222	0.976048	0.658683	0.526946	0.532934	0.11976	0.45509	0.538922	0.51497	0.670659	0.389222	0.790419	0.790419	0.419162	0.568862	0.904192	0.886228	0.868263	0.143713	0.670659	0.634731	0.820359	0.616766	0.892216	0.88024	0.994012	0.982036	0.976048	0.473054	0.502994	0.556886	0.724551	0.317365	0.239521	0.257485	0.419162	0.479042	0.568862	0.125749	0.0598802	0.508982	0.401198	0.263473	0.407186	0.257485
MS4A2	0.628743	0.419162	1	0.784431	0.443114	0.958084	0.622754	0.538922	0.51497	0.0419162	0.443114	0.568862	0.473054	0.646707	0.389222	0.730539	0.754491	0.359281	0.556886	0.928144	0.898204	0.934132	0.143713	0.634731	0.622754	0.796407	0.610778	0.886228	0.868263	0.976048	0.97006	0.976048	0.45509	0.45509	0.57485	0.724551	0.329341	0.275449	0.257485	0.413174	0.48503	0.580838	0.209581	0.0299401	0.532934	0.42515	0.293413	0.461078	0.323353
FZD8	0.928144	0.892216	1	0.802395	0.832335	1	0.94012	0.802395	0.928144	0.413174	0.88024	0.784431	0.784431	0.778443	0.838323	0.922156	0.892216	0.658683	0.934132	0.982036	1	0.97006	0.497006	0.91018	0.784431	0.982036	0.874251	0.97006	0.994012	1	0.994012	1	0.814371	0.94012	0.832335	0.97006	0.802395	0.784431	0.526946	0.820359	0.814371	0.640719	0.48503	0.155689	0.778443	0.844311	0.712575	0.784431	0.640719
CXCL2	0.964072	0.958084	1	0.832335	0.97006	1	0.976048	0.958084	0.976048	0.790419	0.97006	0.844311	0.868263	0.898204	0.94012	0.994012	1	0.766467	0.976048	0.994012	1	0.988024	0.688623	0.922156	0.934132	1	0.97006	0.982036	0.994012	1	1	1	0.976048	0.958084	0.958084	0.988024	0.946108	0.94012	0.838323	0.97006	0.958084	0.736527	0.874251	0.520958	0.88024	0.988024	0.916168	0.952096	0.946108
CX3CR1	0.844311	0.724551	1	0.784431	0.646707	0.982036	0.838323	0.718563	0.796407	0.341317	0.724551	0.688623	0.646707	0.718563	0.682635	0.868263	0.856287	0.538922	0.808383	0.982036	0.952096	0.976048	0.401198	0.802395	0.736527	0.91018	0.730539	0.958084	0.922156	0.988024	0.994012	0.994012	0.688623	0.766467	0.754491	0.88024	0.57485	0.60479	0.42515	0.682635	0.682635	0.616766	0.341317	0.0898204	0.676647	0.706587	0.580838	0.676647	0.562874
NKG7	0.988024	0.964072	1	0.862275	0.94012	1	0.982036	0.952096	0.982036	0.838323	0.976048	0.88024	0.91018	0.904192	0.952096	1	0.988024	0.790419	0.988024	0.988024	0.994012	0.988024	0.802395	0.934132	0.976048	0.988024	0.988024	0.988024	0.994012	1	1	1	0.976048	0.964072	0.934132	0.976048	0.982036	0.958084	0.820359	0.964072	0.97006	0.766467	0.94012	0.580838	0.904192	0.964072	0.934132	0.988024	0.994012
CD7	0.928144	0.922156	1	0.790419	0.856287	0.994012	0.94012	0.784431	0.958084	0.479042	0.922156	0.802395	0.832335	0.778443	0.874251	0.988024	0.922156	0.682635	0.928144	0.964072	1	0.946108	0.508982	0.886228	0.904192	0.97006	0.922156	0.97006	1	1	1	0.994012	0.874251	0.850299	0.820359	0.922156	0.862275	0.856287	0.57485	0.832335	0.922156	0.658683	0.586826	0.233533	0.754491	0.802395	0.742515	0.898204	0.898204
DUSP2	0.886228	0.862275	1	0.802395	0.808383	0.988024	0.922156	0.796407	0.892216	0.449102	0.868263	0.754491	0.802395	0.748503	0.826347	0.976048	0.928144	0.634731	0.922156	0.982036	0.982036	0.976048	0.508982	0.838323	0.874251	0.982036	0.904192	0.97006	0.988024	0.988024	1	1	0.844311	0.88024	0.844311	0.94012	0.808383	0.802395	0.550898	0.820359	0.904192	0.646707	0.497006	0.197605	0.760479	0.802395	0.706587	0.892216	0.724551
NDUFA4L2	0.994012	0.994012	1	0.802395	0.934132	1	0.994012	0.928144	1	0.916168	0.988024	0.850299	0.850299	0.946108	0.994012	0.994012	0.976048	0.778443	0.994012	0.988024	1	0.988024	0.766467	0.946108	0.856287	0.994012	0.976048	0.988024	1	1	1	1	0.946108	0.976048	0.946108	0.994012	0.94012	0.988024	0.778443	0.958084	0.964072	0.694611	0.814371	0.377246	0.934132	0.994012	0.982036	0.946108	0.862275
TBX21	0.766467	0.670659	1	0.784431	0.568862	0.982036	0.820359	0.622754	0.694611	0.101796	0.658683	0.664671	0.580838	0.682635	0.556886	0.856287	0.802395	0.532934	0.730539	0.922156	0.976048	0.916168	0.209581	0.766467	0.670659	0.904192	0.754491	0.916168	0.952096	0.982036	1	0.988024	0.586826	0.652695	0.646707	0.802395	0.449102	0.431138	0.311377	0.550898	0.562874	0.57485	0.197605	0.0898204	0.610778	0.538922	0.413174	0.520958	0.311377
F2RL1	0.838323	0.700599	1	0.796407	0.640719	0.988024	0.808383	0.736527	0.760479	0.305389	0.694611	0.688623	0.682635	0.730539	0.670659	0.862275	0.88024	0.51497	0.802395	0.988024	0.958084	0.982036	0.377246	0.736527	0.712575	0.946108	0.784431	0.94012	0.94012	0.982036	0.988024	0.994012	0.712575	0.724551	0.748503	0.892216	0.580838	0.598802	0.419162	0.658683	0.670659	0.616766	0.377246	0.0898204	0.712575	0.736527	0.586826	0.712575	0.51497
FAM30A	0.736527	0.616766	1	0.796407	0.550898	0.982036	0.694611	0.60479	0.658683	0.353293	0.598802	0.616766	0.676647	0.694611	0.556886	0.982036	0.856287	0.491018	0.640719	0.922156	0.916168	0.868263	0.305389	0.688623	0.796407	0.904192	0.748503	0.916168	0.868263	0.988024	1	0.982036	0.682635	0.664671	0.682635	0.772455	0.580838	0.479042	0.473054	0.60479	0.718563	0.610778	0.221557	0.149701	0.634731	0.598802	0.449102	0.700599	0.532934
BTLA	0.622754	0.479042	1	0.778443	0.42515	0.982036	0.57485	0.556886	0.532934	0.233533	0.461078	0.562874	0.580838	0.664671	0.45509	0.862275	0.820359	0.39521	0.520958	0.904192	0.886228	0.844311	0.209581	0.622754	0.676647	0.874251	0.664671	0.904192	0.820359	0.982036	0.988024	0.976048	0.538922	0.550898	0.598802	0.700599	0.413174	0.341317	0.341317	0.520958	0.586826	0.580838	0.131737	0.0958084	0.54491	0.461078	0.329341	0.538922	0.311377
ID4	0.982036	0.964072	1	0.820359	0.934132	1	0.97006	0.916168	0.982036	0.862275	0.958084	0.868263	0.91018	0.952096	0.958084	0.97006	1	0.826347	0.994012	0.994012	1	0.988024	0.790419	0.958084	0.898204	1	0.958084	0.994012	1	1	0.994012	1	0.976048	0.994012	0.976048	0.994012	0.946108	0.964072	0.892216	0.976048	0.97006	0.724551	0.802395	0.467066	0.946108	0.976048	0.94012	0.964072	0.904192
CD8B	0.886228	0.820359	1	0.802395	0.778443	0.994012	0.886228	0.772455	0.862275	0.502994	0.832335	0.766467	0.814371	0.778443	0.814371	0.982036	0.928144	0.616766	0.868263	0.964072	0.97006	0.952096	0.51497	0.850299	0.904192	0.982036	0.922156	0.958084	0.976048	0.994012	1	0.982036	0.838323	0.832335	0.814371	0.91018	0.838323	0.754491	0.592814	0.826347	0.922156	0.652695	0.610778	0.311377	0.754491	0.772455	0.688623	0.88024	0.904192
FCRL2	0.706587	0.592814	1	0.790419	0.508982	0.982036	0.700599	0.634731	0.646707	0.317365	0.562874	0.616766	0.634731	0.694611	0.532934	0.946108	0.838323	0.491018	0.616766	0.898204	0.922156	0.850299	0.287425	0.706587	0.832335	0.916168	0.766467	0.904192	0.898204	0.988024	1	0.976048	0.652695	0.616766	0.646707	0.772455	0.526946	0.461078	0.42515	0.60479	0.694611	0.610778	0.257485	0.161677	0.598802	0.586826	0.42515	0.670659	0.461078
IL1R2	0.976048	0.94012	1	0.796407	0.862275	1	0.946108	0.832335	0.976048	0.48503	0.934132	0.802395	0.802395	0.802395	0.886228	0.958084	0.982036	0.676647	0.952096	0.994012	0.994012	0.988024	0.532934	0.886228	0.814371	0.976048	0.91018	0.976048	1	1	1	1	0.94012	0.892216	0.868263	0.982036	0.886228	0.874251	0.562874	0.862275	0.892216	0.658683	0.54491	0.203593	0.808383	0.958084	0.838323	0.868263	0.742515
SNAI1	0.976048	0.988024	1	0.808383	0.904192	1	0.994012	0.928144	1	0.772455	0.994012	0.838323	0.832335	0.850299	1	0.976048	0.976048	0.724551	0.994012	0.994012	1	0.994012	0.670659	0.946108	0.862275	0.982036	0.94012	0.982036	1	1	1	1	0.892216	0.964072	0.934132	0.994012	0.922156	0.976048	0.736527	0.94012	0.922156	0.658683	0.706587	0.323353	0.862275	0.946108	0.928144	0.886228	0.826347
CLEC4E	0.48503	0.263473	1	0.766467	0.275449	0.964072	0.479042	0.431138	0.359281	0.0179641	0.281437	0.497006	0.401198	0.622754	0.215569	0.694611	0.724551	0.359281	0.419162	0.88024	0.838323	0.808383	0.0419162	0.562874	0.562874	0.730539	0.508982	0.88024	0.796407	0.988024	0.976048	0.97006	0.359281	0.371257	0.497006	0.57485	0.245509	0.131737	0.197605	0.317365	0.39521	0.550898	0.0838323	0.0239521	0.419162	0.251497	0.131737	0.335329	0.215569
MYCT1	0.964072	0.946108	1	0.796407	0.892216	0.994012	0.976048	0.838323	0.976048	0.550898	0.934132	0.796407	0.778443	0.826347	0.928144	0.952096	0.958084	0.688623	0.976048	0.988024	1	0.988024	0.550898	0.904192	0.820359	0.994012	0.904192	0.976048	1	1	0.994012	1	0.898204	0.94012	0.868263	0.976048	0.892216	0.898204	0.592814	0.862275	0.892216	0.640719	0.598802	0.155689	0.808383	0.916168	0.832335	0.850299	0.748503
TNFRSF10C	0.724551	0.652695	1	0.790419	0.580838	1	0.766467	0.646707	0.688623	0.251497	0.640719	0.60479	0.628743	0.694611	0.562874	0.850299	0.916168	0.526946	0.742515	0.916168	0.94012	0.892216	0.275449	0.760479	0.664671	0.91018	0.760479	0.928144	0.946108	1	0.982036	0.988024	0.580838	0.658683	0.688623	0.802395	0.526946	0.491018	0.371257	0.610778	0.628743	0.610778	0.251497	0.0958084	0.592814	0.598802	0.437126	0.57485	0.443114
FASLG	0.622754	0.526946	1	0.784431	0.491018	0.982036	0.664671	0.580838	0.592814	0.239521	0.508982	0.57485	0.586826	0.670659	0.497006	0.88024	0.790419	0.42515	0.616766	0.904192	0.904192	0.856287	0.239521	0.682635	0.712575	0.898204	0.742515	0.886228	0.874251	0.982036	1	0.976048	0.556886	0.586826	0.592814	0.730539	0.461078	0.371257	0.347305	0.526946	0.622754	0.586826	0.173653	0.0778443	0.54491	0.479042	0.359281	0.556886	0.293413
ADGRE1	0.51497	0.293413	1	0.772455	0.245509	0.976048	0.45509	0.419162	0.377246	0.0718563	0.305389	0.473054	0.389222	0.622754	0.257485	0.724551	0.754491	0.335329	0.377246	0.856287	0.88024	0.808383	0.0778443	0.556886	0.580838	0.772455	0.532934	0.88024	0.760479	0.976048	0.982036	0.976048	0.317365	0.39521	0.48503	0.622754	0.179641	0.173653	0.221557	0.305389	0.377246	0.556886	0.0718563	0.0419162	0.443114	0.299401	0.173653	0.353293	0.197605
LTB	0.958084	0.958084	1	0.808383	0.898204	0.994012	0.964072	0.856287	0.964072	0.706587	0.928144	0.820359	0.862275	0.862275	0.904192	0.994012	0.952096	0.724551	0.946108	0.976048	0.988024	0.982036	0.664671	0.898204	0.994012	0.988024	0.964072	0.982036	0.982036	1	1	0.988024	0.952096	0.928144	0.91018	0.976048	0.946108	0.886228	0.748503	0.886228	0.964072	0.694611	0.934132	0.39521	0.856287	0.91018	0.892216	0.952096	0.964072
S100A8	0.952096	0.91018	1	0.820359	0.916168	1	0.952096	0.916168	0.934132	0.796407	0.934132	0.832335	0.88024	0.946108	0.886228	0.982036	1	0.88024	0.958084	0.994012	0.988024	0.976048	0.682635	0.868263	0.868263	1	0.976048	0.982036	0.982036	1	1	1	0.934132	0.904192	0.94012	0.964072	0.88024	0.886228	0.772455	0.904192	0.904192	0.688623	0.754491	0.413174	0.874251	0.97006	0.862275	0.904192	0.868263
EDN1	0.904192	0.820359	1	0.796407	0.760479	0.994012	0.886228	0.808383	0.826347	0.437126	0.802395	0.724551	0.730539	0.778443	0.772455	0.88024	0.928144	0.598802	0.886228	0.994012	0.988024	0.988024	0.45509	0.826347	0.778443	0.964072	0.820359	0.97006	0.988024	1	0.982036	1	0.820359	0.826347	0.802395	0.94012	0.706587	0.724551	0.538922	0.790419	0.820359	0.628743	0.449102	0.11976	0.784431	0.832335	0.670659	0.790419	0.598802
TIGIT	0.94012	0.91018	1	0.814371	0.844311	0.994012	0.946108	0.856287	0.904192	0.664671	0.898204	0.796407	0.856287	0.832335	0.88024	0.988024	0.934132	0.682635	0.928144	0.976048	0.982036	0.982036	0.610778	0.88024	0.952096	0.988024	0.958084	0.976048	0.988024	1	1	0.994012	0.916168	0.904192	0.868263	0.958084	0.916168	0.850299	0.706587	0.874251	0.958084	0.700599	0.796407	0.377246	0.850299	0.856287	0.814371	0.94012	0.958084
CXCL11	0.820359	0.760479	1	0.784431	0.712575	0.988024	0.826347	0.754491	0.790419	0.449102	0.736527	0.706587	0.796407	0.754491	0.712575	0.94012	0.892216	0.562874	0.790419	0.952096	0.964072	0.928144	0.449102	0.820359	0.838323	0.958084	0.88024	0.94012	0.934132	0.982036	1	0.994012	0.754491	0.736527	0.778443	0.862275	0.706587	0.652695	0.51497	0.700599	0.850299	0.640719	0.497006	0.251497	0.706587	0.706587	0.598802	0.772455	0.724551
GLI1	0.634731	0.491018	1	0.778443	0.467066	0.97006	0.700599	0.586826	0.556886	0.0898204	0.491018	0.592814	0.51497	0.688623	0.437126	0.772455	0.790419	0.377246	0.664671	0.946108	0.934132	0.91018	0.185629	0.676647	0.616766	0.862275	0.646707	0.922156	0.898204	0.988024	0.976048	0.988024	0.502994	0.532934	0.60479	0.772455	0.365269	0.329341	0.239521	0.473054	0.479042	0.57485	0.227545	0.0419162	0.54491	0.443114	0.347305	0.467066	0.359281
CD40LG	0.826347	0.796407	1	0.790419	0.730539	0.982036	0.874251	0.718563	0.826347	0.377246	0.748503	0.694611	0.724551	0.712575	0.706587	0.946108	0.892216	0.592814	0.844311	0.97006	0.982036	0.964072	0.365269	0.796407	0.832335	0.958084	0.838323	0.94012	0.952096	0.994012	1	0.988024	0.826347	0.754491	0.784431	0.904192	0.736527	0.652695	0.502994	0.736527	0.856287	0.652695	0.305389	0.155689	0.730539	0.712575	0.622754	0.796407	0.646707
WNT5A	0.964072	0.886228	1	0.802395	0.844311	1	0.946108	0.856287	0.898204	0.520958	0.862275	0.772455	0.802395	0.796407	0.820359	0.964072	0.94012	0.658683	0.928144	0.994012	0.994012	0.994012	0.538922	0.904192	0.820359	0.988024	0.904192	0.964072	0.982036	1	1	1	0.862275	0.850299	0.862275	0.934132	0.802395	0.826347	0.616766	0.844311	0.88024	0.658683	0.538922	0.233533	0.778443	0.904192	0.820359	0.88024	0.706587
IL1A	0.449102	0.263473	1	0.772455	0.269461	0.952096	0.437126	0.383234	0.323353	0.0419162	0.275449	0.443114	0.389222	0.610778	0.239521	0.670659	0.742515	0.287425	0.347305	0.862275	0.820359	0.802395	0.0598802	0.491018	0.556886	0.730539	0.491018	0.832335	0.712575	0.97006	0.97006	0.976048	0.329341	0.377246	0.45509	0.562874	0.227545	0.161677	0.197605	0.305389	0.383234	0.54491	0.125749	0.0359281	0.407186	0.263473	0.143713	0.347305	0.239521
CD244	0.790419	0.772455	1	0.784431	0.646707	0.994012	0.826347	0.670659	0.772455	0.293413	0.700599	0.682635	0.694611	0.694611	0.664671	0.91018	0.874251	0.54491	0.796407	0.946108	0.958084	0.916168	0.365269	0.790419	0.742515	0.94012	0.796407	0.922156	0.928144	0.988024	1	0.976048	0.688623	0.700599	0.682635	0.850299	0.640719	0.580838	0.413174	0.658683	0.808383	0.622754	0.263473	0.101796	0.670659	0.664671	0.51497	0.682635	0.45509
CCL8	0.958084	0.958084	1	0.808383	0.904192	1	0.964072	0.91018	0.97006	0.736527	0.922156	0.820359	0.892216	0.892216	0.91018	0.976048	0.982036	0.700599	0.964072	0.988024	0.988024	0.994012	0.658683	0.892216	0.91018	0.994012	0.982036	0.97006	0.994012	1	1	0.994012	0.94012	0.958084	0.904192	0.988024	0.952096	0.898204	0.712575	0.928144	0.934132	0.682635	0.826347	0.365269	0.844311	0.94012	0.886228	0.94012	0.934132
ACVR1C	0.91018	0.832335	1	0.802395	0.760479	0.994012	0.898204	0.790419	0.904192	0.431138	0.850299	0.748503	0.712575	0.754491	0.814371	0.91018	0.928144	0.646707	0.91018	0.982036	0.988024	0.952096	0.449102	0.844311	0.754491	0.958084	0.862275	0.964072	0.976048	0.994012	0.994012	1	0.790419	0.850299	0.88024	0.94012	0.700599	0.778443	0.491018	0.748503	0.784431	0.640719	0.467066	0.173653	0.772455	0.826347	0.724551	0.784431	0.610778
WNT2	0.700599	0.580838	1	0.778443	0.562874	0.988024	0.730539	0.658683	0.670659	0.269461	0.598802	0.622754	0.610778	0.700599	0.550898	0.826347	0.814371	0.48503	0.688623	0.928144	0.916168	0.892216	0.287425	0.736527	0.694611	0.892216	0.736527	0.874251	0.892216	0.988024	0.988024	0.976048	0.634731	0.652695	0.694611	0.808383	0.520958	0.467066	0.371257	0.592814	0.676647	0.580838	0.293413	0.0538922	0.598802	0.580838	0.431138	0.598802	0.467066
TNFSF8	0.886228	0.850299	1	0.784431	0.802395	0.994012	0.922156	0.784431	0.886228	0.407186	0.844311	0.742515	0.808383	0.766467	0.790419	0.964072	0.934132	0.622754	0.892216	0.97006	0.976048	0.952096	0.48503	0.844311	0.862275	0.976048	0.892216	0.964072	0.988024	1	1	0.994012	0.856287	0.820359	0.814371	0.928144	0.820359	0.760479	0.550898	0.826347	0.892216	0.640719	0.461078	0.197605	0.736527	0.808383	0.670659	0.868263	0.748503
CLEC5A	0.892216	0.832335	1	0.784431	0.796407	1	0.958084	0.808383	0.886228	0.377246	0.844311	0.730539	0.760479	0.748503	0.772455	0.898204	0.922156	0.640719	0.91018	0.976048	0.982036	0.97006	0.407186	0.850299	0.808383	0.982036	0.904192	0.97006	0.988024	1	0.994012	0.988024	0.796407	0.844311	0.850299	0.916168	0.700599	0.772455	0.473054	0.766467	0.778443	0.622754	0.479042	0.161677	0.700599	0.802395	0.664671	0.712575	0.664671
CX3CL1	1	0.988024	1	0.844311	0.946108	1	1	0.946108	0.994012	0.934132	0.994012	0.856287	0.886228	0.946108	0.988024	1	1	0.820359	1	0.994012	1	0.994012	0.802395	0.952096	0.964072	1	0.988024	0.994012	1	1	1	1	1	0.988024	0.982036	1	0.976048	0.994012	0.94012	0.976048	0.994012	0.748503	0.898204	0.538922	0.988024	0.988024	0.976048	0.988024	0.958084
TNFSF4	0.94012	0.91018	1	0.802395	0.868263	1	0.946108	0.856287	0.952096	0.598802	0.904192	0.802395	0.832335	0.808383	0.898204	0.97006	0.964072	0.676647	0.946108	0.982036	0.988024	0.976048	0.568862	0.886228	0.892216	1	0.946108	0.988024	1	1	1	1	0.892216	0.922156	0.892216	0.952096	0.91018	0.850299	0.718563	0.916168	0.916168	0.646707	0.634731	0.287425	0.790419	0.886228	0.772455	0.88024	0.862275
LILRA5	0.814371	0.760479	1	0.790419	0.658683	1	0.856287	0.742515	0.832335	0.389222	0.772455	0.688623	0.730539	0.736527	0.742515	0.922156	0.898204	0.580838	0.796407	0.94012	0.952096	0.922156	0.413174	0.802395	0.814371	0.952096	0.904192	0.922156	0.94012	0.994012	1	0.988024	0.718563	0.766467	0.766467	0.862275	0.658683	0.658683	0.461078	0.706587	0.790419	0.616766	0.371257	0.155689	0.670659	0.718563	0.586826	0.694611	0.57485
CDKN2B	0.988024	0.982036	1	0.814371	0.898204	0.994012	0.982036	0.898204	0.994012	0.778443	0.97006	0.820359	0.838323	0.91018	0.952096	0.964072	0.964072	0.724551	0.988024	0.994012	1	0.994012	0.712575	0.94012	0.88024	1	0.952096	0.982036	1	1	0.994012	1	0.94012	0.958084	0.934132	0.97006	0.916168	0.934132	0.730539	0.916168	0.916168	0.670659	0.736527	0.317365	0.88024	0.952096	0.916168	0.916168	0.862275
IL10	0.826347	0.820359	1	0.790419	0.682635	0.988024	0.862275	0.700599	0.868263	0.227545	0.772455	0.694611	0.688623	0.700599	0.700599	0.88024	0.868263	0.598802	0.826347	0.94012	0.97006	0.94012	0.317365	0.808383	0.712575	0.928144	0.814371	0.958084	1	1	1	0.982036	0.694611	0.748503	0.736527	0.862275	0.634731	0.580838	0.371257	0.676647	0.700599	0.610778	0.353293	0.107784	0.652695	0.688623	0.526946	0.652695	0.431138
COL17A1	0.874251	0.688623	1	0.808383	0.646707	0.982036	0.850299	0.742515	0.766467	0.419162	0.682635	0.730539	0.670659	0.91018	0.598802	0.832335	0.88024	0.802395	0.796407	0.982036	0.952096	0.982036	0.39521	0.808383	0.706587	0.886228	0.724551	0.952096	0.934132	0.994012	0.976048	0.988024	0.712575	0.700599	0.784431	0.868263	0.562874	0.550898	0.508982	0.598802	0.646707	0.652695	0.449102	0.245509	0.748503	0.682635	0.598802	0.700599	0.538922
CLEC14A	1	0.97006	1	0.808383	0.922156	1	0.982036	0.916168	0.994012	0.820359	0.964072	0.832335	0.862275	0.904192	0.946108	0.982036	0.994012	0.754491	0.994012	0.994012	1	0.994012	0.724551	0.94012	0.898204	1	0.982036	0.988024	1	1	1	1	0.976048	1	0.97006	0.988024	0.952096	0.976048	0.802395	0.97006	0.976048	0.694611	0.748503	0.335329	0.928144	0.976048	0.934132	0.97006	0.928144
S100A9	0.97006	0.952096	1	0.826347	0.952096	1	0.976048	0.94012	0.97006	0.886228	0.946108	0.856287	0.904192	0.964072	0.934132	0.988024	1	0.898204	0.976048	0.988024	0.988024	0.988024	0.766467	0.928144	0.922156	0.994012	0.988024	0.994012	0.988024	1	1	1	0.964072	0.964072	0.952096	0.982036	0.928144	0.946108	0.826347	0.952096	0.928144	0.730539	0.838323	0.538922	0.91018	0.976048	0.94012	0.958084	0.946108
CDKN2A	0.988024	0.988024	1	0.808383	0.88024	0.994012	0.988024	0.88024	1	0.724551	0.982036	0.832335	0.838323	0.868263	0.976048	0.964072	0.964072	0.772455	0.988024	0.982036	1	0.988024	0.712575	0.91018	0.838323	0.988024	0.934132	0.976048	1	1	1	1	0.928144	0.946108	0.916168	0.976048	0.892216	0.946108	0.724551	0.832335	0.892216	0.700599	0.682635	0.359281	0.886228	0.928144	0.946108	0.922156	0.850299
CCR4	0.844311	0.742515	1	0.784431	0.700599	0.988024	0.838323	0.724551	0.796407	0.299401	0.742515	0.706587	0.754491	0.736527	0.706587	0.928144	0.898204	0.556886	0.808383	0.982036	0.976048	0.952096	0.401198	0.790419	0.814371	0.97006	0.832335	0.946108	0.964072	0.994012	0.988024	0.988024	0.838323	0.766467	0.772455	0.904192	0.700599	0.634731	0.48503	0.712575	0.796407	0.622754	0.365269	0.125749	0.682635	0.730539	0.586826	0.802395	0.640719
APLNR	0.91018	0.892216	1	0.802395	0.832335	0.988024	0.94012	0.862275	0.91018	0.634731	0.892216	0.784431	0.778443	0.838323	0.892216	0.958084	0.934132	0.706587	0.898204	0.976048	0.976048	0.97006	0.610778	0.886228	0.814371	0.958084	0.886228	0.964072	0.958084	0.988024	1	1	0.868263	0.892216	0.874251	0.94012	0.838323	0.856287	0.640719	0.814371	0.868263	0.664671	0.586826	0.227545	0.838323	0.850299	0.826347	0.856287	0.718563
PROM1	0.778443	0.598802	1	0.796407	0.550898	0.982036	0.808383	0.610778	0.712575	0.137725	0.598802	0.670659	0.57485	0.712575	0.508982	0.802395	0.826347	0.520958	0.712575	0.97006	0.946108	0.946108	0.245509	0.778443	0.712575	0.850299	0.706587	0.928144	0.916168	1	0.988024	0.994012	0.622754	0.652695	0.682635	0.808383	0.51497	0.407186	0.371257	0.532934	0.60479	0.586826	0.317365	0.107784	0.640719	0.54491	0.407186	0.562874	0.443114
TRAT1	0.856287	0.784431	1	0.796407	0.706587	0.988024	0.838323	0.754491	0.802395	0.42515	0.760479	0.712575	0.772455	0.748503	0.742515	0.964072	0.904192	0.580838	0.820359	0.97006	0.964072	0.946108	0.437126	0.808383	0.904192	0.976048	0.832335	0.946108	0.94012	0.994012	1	0.988024	0.790419	0.766467	0.766467	0.892216	0.778443	0.688623	0.562874	0.760479	0.892216	0.664671	0.461078	0.251497	0.706587	0.754491	0.610778	0.844311	0.772455
SIRPB2	0.868263	0.832335	1	0.790419	0.790419	0.994012	0.916168	0.790419	0.868263	0.45509	0.832335	0.730539	0.802395	0.754491	0.784431	0.976048	0.928144	0.616766	0.862275	0.97006	0.982036	0.94012	0.497006	0.838323	0.838323	0.976048	0.904192	0.964072	0.982036	1	1	1	0.820359	0.826347	0.808383	0.922156	0.784431	0.760479	0.57485	0.844311	0.88024	0.646707	0.502994	0.143713	0.736527	0.814371	0.640719	0.844311	0.718563
ADORA2A	0.946108	0.964072	1	0.790419	0.88024	0.994012	0.976048	0.850299	0.982036	0.550898	0.976048	0.808383	0.808383	0.784431	0.91018	1	0.934132	0.694611	0.976048	0.976048	1	0.97006	0.568862	0.892216	0.838323	0.994012	0.94012	0.982036	1	1	1	1	0.904192	0.934132	0.862275	0.952096	0.922156	0.916168	0.640719	0.904192	0.952096	0.658683	0.580838	0.239521	0.808383	0.886228	0.832335	0.898204	0.844311
TNFRSF11B	0.784431	0.760479	1	0.790419	0.760479	0.994012	0.88024	0.718563	0.856287	0.323353	0.778443	0.730539	0.670659	0.736527	0.694611	0.91018	0.892216	0.646707	0.826347	0.928144	0.97006	0.928144	0.287425	0.850299	0.736527	0.94012	0.820359	0.958084	0.964072	0.994012	0.994012	0.988024	0.736527	0.772455	0.754491	0.868263	0.640719	0.616766	0.389222	0.688623	0.778443	0.60479	0.317365	0.0958084	0.688623	0.658683	0.592814	0.706587	0.526946
SH2D1A	0.964072	0.964072	1	0.814371	0.91018	1	0.97006	0.850299	0.976048	0.646707	0.952096	0.814371	0.868263	0.832335	0.916168	0.994012	0.946108	0.712575	0.952096	0.97006	0.994012	0.976048	0.664671	0.898204	0.952096	0.988024	0.97006	0.982036	0.994012	1	1	0.994012	0.946108	0.916168	0.898204	0.964072	0.94012	0.904192	0.688623	0.892216	0.958084	0.694611	0.874251	0.401198	0.838323	0.904192	0.838323	0.958084	1
WNT4	0.652695	0.491018	1	0.784431	0.419162	0.97006	0.712575	0.556886	0.57485	0.0718563	0.48503	0.568862	0.51497	0.652695	0.431138	0.754491	0.784431	0.39521	0.622754	0.964072	0.934132	0.964072	0.155689	0.646707	0.658683	0.850299	0.652695	0.922156	0.862275	0.982036	0.976048	0.982036	0.508982	0.556886	0.592814	0.784431	0.383234	0.347305	0.275449	0.449102	0.51497	0.57485	0.245509	0.0538922	0.54491	0.449102	0.299401	0.502994	0.341317
LAG3	0.952096	0.952096	1	0.820359	0.892216	1	0.97006	0.88024	0.94012	0.658683	0.94012	0.802395	0.874251	0.832335	0.886228	0.994012	0.946108	0.712575	0.952096	0.976048	0.988024	0.982036	0.628743	0.892216	0.934132	0.988024	0.964072	0.982036	0.994012	1	1	1	0.916168	0.904192	0.868263	0.97006	0.946108	0.868263	0.706587	0.904192	0.97006	0.694611	0.760479	0.401198	0.838323	0.88024	0.832335	0.922156	0.964072
TREM1	0.688623	0.556886	1	0.796407	0.51497	1	0.712575	0.634731	0.634731	0.317365	0.57485	0.628743	0.622754	0.718563	0.562874	0.838323	0.886228	0.508982	0.646707	0.922156	0.934132	0.838323	0.299401	0.700599	0.712575	0.904192	0.796407	0.91018	0.91018	0.994012	0.988024	0.988024	0.586826	0.60479	0.688623	0.748503	0.497006	0.479042	0.365269	0.57485	0.622754	0.568862	0.269461	0.0898204	0.586826	0.580838	0.45509	0.556886	0.437126
CD79B	0.778443	0.730539	1	0.796407	0.658683	0.982036	0.820359	0.694611	0.778443	0.365269	0.730539	0.670659	0.718563	0.718563	0.676647	0.964072	0.868263	0.57485	0.784431	0.946108	0.958084	0.904192	0.347305	0.796407	0.850299	0.922156	0.790419	0.94012	0.952096	0.994012	1	0.982036	0.730539	0.706587	0.700599	0.868263	0.640719	0.556886	0.51497	0.676647	0.796407	0.622754	0.317365	0.173653	0.688623	0.664671	0.550898	0.718563	0.568862
LILRA1	0.868263	0.820359	1	0.784431	0.712575	0.994012	0.904192	0.742515	0.868263	0.311377	0.754491	0.706587	0.766467	0.724551	0.718563	0.904192	0.886228	0.610778	0.844311	0.958084	0.976048	0.934132	0.401198	0.832335	0.778443	0.964072	0.874251	0.946108	1	0.994012	1	0.994012	0.772455	0.772455	0.736527	0.892216	0.736527	0.658683	0.407186	0.790419	0.802395	0.622754	0.329341	0.107784	0.670659	0.730539	0.57485	0.718563	0.538922
PRLR	0.562874	0.42515	1	0.772455	0.383234	0.976048	0.586826	0.497006	0.497006	0.125749	0.42515	0.550898	0.479042	0.652695	0.401198	0.766467	0.796407	0.383234	0.54491	0.91018	0.904192	0.862275	0.161677	0.610778	0.628743	0.844311	0.610778	0.898204	0.826347	0.976048	0.97006	0.976048	0.437126	0.502994	0.586826	0.676647	0.317365	0.269461	0.287425	0.413174	0.491018	0.562874	0.167665	0.0419162	0.473054	0.383234	0.269461	0.431138	0.299401
SELE	0.922156	0.88024	1	0.790419	0.796407	0.994012	0.928144	0.796407	0.934132	0.389222	0.874251	0.766467	0.730539	0.766467	0.790419	0.922156	0.916168	0.640719	0.922156	0.988024	1	0.982036	0.45509	0.868263	0.766467	0.964072	0.874251	0.964072	0.994012	1	0.994012	1	0.820359	0.88024	0.820359	0.922156	0.796407	0.778443	0.479042	0.790419	0.814371	0.616766	0.419162	0.0958084	0.724551	0.796407	0.700599	0.754491	0.598802
IL6	0.952096	0.964072	1	0.820359	0.952096	1	0.97006	0.952096	0.982036	0.712575	0.976048	0.832335	0.856287	0.838323	0.94012	0.982036	0.988024	0.724551	0.97006	0.97006	0.994012	0.982036	0.652695	0.94012	0.892216	1	0.982036	0.976048	0.994012	1	1	1	0.934132	0.958084	0.958084	0.97006	0.94012	0.922156	0.772455	0.958084	0.946108	0.676647	0.748503	0.413174	0.832335	0.928144	0.868263	0.91018	0.868263
ISG15	1	1	1	0.856287	0.97006	1	1	0.994012	1	0.97006	1	0.862275	0.922156	0.952096	0.994012	1	1	0.868263	1	1	1	1	0.898204	0.97006	1	1	1	0.994012	1	1	1	1	1	0.994012	1	0.994012	0.988024	0.994012	0.97006	0.988024	0.982036	0.826347	0.976048	0.748503	0.976048	0.988024	0.994012	1	1
CD1C	0.916168	0.832335	1	0.790419	0.772455	0.988024	0.886228	0.754491	0.886228	0.473054	0.808383	0.748503	0.772455	0.796407	0.778443	0.958084	0.898204	0.60479	0.868263	0.982036	0.982036	0.964072	0.48503	0.826347	0.862275	0.97006	0.862275	0.964072	0.976048	0.994012	0.988024	1	0.898204	0.874251	0.832335	0.958084	0.796407	0.760479	0.550898	0.790419	0.886228	0.658683	0.431138	0.113772	0.808383	0.826347	0.688623	0.886228	0.724551
CPA3	0.856287	0.742515	1	0.796407	0.694611	0.988024	0.850299	0.754491	0.784431	0.45509	0.730539	0.718563	0.688623	0.850299	0.694611	0.898204	0.892216	0.550898	0.808383	0.994012	0.982036	0.964072	0.431138	0.802395	0.754491	0.946108	0.772455	0.946108	0.952096	0.988024	0.982036	0.988024	0.802395	0.814371	0.796407	0.916168	0.658683	0.634731	0.538922	0.712575	0.754491	0.628743	0.45509	0.0239521	0.766467	0.748503	0.622754	0.778443	0.598802
TGFB2	0.898204	0.796407	1	0.796407	0.796407	0.988024	0.892216	0.820359	0.868263	0.467066	0.808383	0.730539	0.754491	0.790419	0.778443	0.892216	0.91018	0.640719	0.916168	0.994012	0.994012	0.982036	0.437126	0.886228	0.748503	1	0.850299	0.97006	0.97006	0.994012	0.982036	1	0.778443	0.850299	0.808383	0.928144	0.688623	0.688623	0.568862	0.766467	0.808383	0.640719	0.497006	0.173653	0.802395	0.760479	0.676647	0.778443	0.640719
CD79A	0.898204	0.88024	1	0.796407	0.832335	0.988024	0.916168	0.802395	0.916168	0.586826	0.892216	0.790419	0.868263	0.820359	0.862275	0.988024	0.916168	0.694611	0.88024	0.958084	0.976048	0.946108	0.634731	0.868263	0.988024	0.976048	0.922156	0.97006	0.958084	1	1	0.994012	0.88024	0.844311	0.850299	0.928144	0.850299	0.784431	0.670659	0.826347	0.934132	0.694611	0.778443	0.419162	0.820359	0.802395	0.772455	0.88024	0.898204
AREG	0.682635	0.568862	1	0.796407	0.497006	0.982036	0.688623	0.646707	0.610778	0.263473	0.568862	0.60479	0.586826	0.694611	0.51497	0.808383	0.88024	0.45509	0.658683	0.958084	0.922156	0.916168	0.305389	0.694611	0.700599	0.874251	0.694611	0.916168	0.868263	0.976048	0.976048	1	0.580838	0.580838	0.640719	0.808383	0.473054	0.45509	0.389222	0.57485	0.646707	0.628743	0.323353	0.11976	0.622754	0.57485	0.437126	0.57485	0.473054
MMP1	0.700599	0.628743	1	0.796407	0.592814	0.988024	0.682635	0.724551	0.646707	0.365269	0.622754	0.622754	0.622754	0.742515	0.586826	0.850299	0.886228	0.520958	0.658683	0.91018	0.916168	0.898204	0.335329	0.694611	0.730539	0.886228	0.766467	0.892216	0.844311	0.976048	0.988024	0.982036	0.628743	0.688623	0.712575	0.766467	0.491018	0.497006	0.437126	0.60479	0.640719	0.60479	0.377246	0.191617	0.616766	0.60479	0.479042	0.598802	0.502994
BLK	0.922156	0.928144	1	0.790419	0.88024	0.988024	0.976048	0.772455	0.97006	0.39521	0.886228	0.802395	0.772455	0.754491	0.88024	0.97006	0.922156	0.682635	0.928144	0.964072	1	0.952096	0.467066	0.862275	0.826347	0.946108	0.898204	0.97006	0.994012	1	1	0.994012	0.856287	0.832335	0.808383	0.934132	0.820359	0.796407	0.526946	0.796407	0.892216	0.652695	0.443114	0.191617	0.772455	0.844311	0.796407	0.862275	0.724551
HSD11B1	0.898204	0.808383	1	0.796407	0.724551	1	0.898204	0.790419	0.844311	0.42515	0.808383	0.724551	0.760479	0.766467	0.766467	0.928144	0.928144	0.57485	0.874251	0.982036	0.976048	0.952096	0.473054	0.826347	0.808383	0.964072	0.898204	0.946108	0.97006	1	1	1	0.790419	0.820359	0.802395	0.934132	0.742515	0.676647	0.51497	0.784431	0.826347	0.634731	0.437126	0.131737	0.754491	0.778443	0.670659	0.832335	0.688623
SOX2	0.784431	0.694611	1	0.808383	0.682635	0.976048	0.808383	0.760479	0.718563	0.449102	0.724551	0.694611	0.676647	0.736527	0.658683	0.838323	0.838323	0.592814	0.754491	0.964072	0.922156	0.898204	0.42515	0.790419	0.730539	0.886228	0.736527	0.958084	0.856287	0.988024	0.988024	0.994012	0.652695	0.700599	0.742515	0.808383	0.598802	0.610778	0.491018	0.676647	0.658683	0.634731	0.48503	0.245509	0.682635	0.670659	0.598802	0.634731	0.562874
TNFRSF9	0.916168	0.898204	1	0.790419	0.832335	1	0.94012	0.820359	0.898204	0.491018	0.88024	0.790419	0.856287	0.784431	0.808383	0.988024	0.928144	0.622754	0.886228	0.952096	0.982036	0.952096	0.51497	0.88024	0.868263	0.988024	0.946108	0.976048	0.994012	1	1	0.988024	0.856287	0.850299	0.832335	0.934132	0.886228	0.766467	0.592814	0.832335	0.946108	0.664671	0.580838	0.275449	0.748503	0.796407	0.712575	0.904192	0.898204
IL1RN	0.892216	0.760479	1	0.808383	0.688623	1	0.850299	0.760479	0.802395	0.347305	0.772455	0.682635	0.700599	0.778443	0.712575	0.886228	0.934132	0.562874	0.844311	0.976048	0.97006	0.97006	0.419162	0.778443	0.772455	0.94012	0.88024	0.94012	0.958084	0.994012	1	0.994012	0.772455	0.796407	0.808383	0.904192	0.646707	0.652695	0.497006	0.718563	0.748503	0.616766	0.389222	0.137725	0.706587	0.766467	0.670659	0.742515	0.562874
TNFRSF10D	0.796407	0.676647	1	0.790419	0.598802	0.994012	0.784431	0.670659	0.730539	0.257485	0.682635	0.676647	0.646707	0.694611	0.640719	0.88024	0.868263	0.538922	0.766467	0.952096	0.97006	0.916168	0.293413	0.784431	0.694611	0.928144	0.784431	0.94012	0.958084	1	0.988024	0.988024	0.640719	0.688623	0.688623	0.862275	0.473054	0.479042	0.341317	0.622754	0.652695	0.610778	0.233533	0.0658683	0.634731	0.634731	0.467066	0.592814	0.383234
MFNG	0.94012	0.922156	1	0.808383	0.862275	0.994012	0.952096	0.814371	0.94012	0.550898	0.916168	0.772455	0.844311	0.790419	0.892216	1	0.946108	0.682635	0.934132	0.976048	0.982036	0.976048	0.586826	0.892216	0.886228	0.97006	0.916168	0.976048	1	1	1	1	0.928144	0.904192	0.874251	0.976048	0.904192	0.862275	0.628743	0.886228	0.934132	0.652695	0.616766	0.251497	0.790419	0.88024	0.832335	0.94012	0.898204
HDC	0.736527	0.60479	1	0.790419	0.532934	0.988024	0.730539	0.640719	0.658683	0.191617	0.57485	0.634731	0.550898	0.760479	0.550898	0.838323	0.832335	0.437126	0.706587	0.97006	0.946108	0.946108	0.275449	0.706587	0.682635	0.892216	0.682635	0.916168	0.88024	0.976048	0.976048	0.976048	0.592814	0.646707	0.652695	0.856287	0.45509	0.467066	0.329341	0.550898	0.580838	0.610778	0.263473	0.0359281	0.616766	0.556886	0.443114	0.592814	0.413174
TWIST1	0.928144	0.886228	1	0.802395	0.838323	0.982036	0.946108	0.826347	0.91018	0.502994	0.844311	0.790419	0.748503	0.808383	0.844311	0.892216	0.904192	0.682635	0.916168	0.982036	0.994012	0.988024	0.51497	0.892216	0.796407	0.964072	0.898204	0.988024	0.988024	1	1	0.994012	0.862275	0.916168	0.874251	0.964072	0.766467	0.814371	0.562874	0.820359	0.826347	0.634731	0.586826	0.197605	0.814371	0.850299	0.814371	0.814371	0.676647
GZMA	0.856287	0.754491	1	0.784431	0.736527	0.988024	0.832335	0.748503	0.814371	0.461078	0.760479	0.724551	0.772455	0.748503	0.754491	0.952096	0.91018	0.57485	0.814371	0.952096	0.946108	0.934132	0.461078	0.814371	0.862275	0.976048	0.874251	0.94012	0.94012	0.994012	1	0.982036	0.778443	0.778443	0.784431	0.892216	0.766467	0.688623	0.556886	0.796407	0.904192	0.658683	0.497006	0.221557	0.706587	0.730539	0.628743	0.826347	0.832335
CCL21	0.958084	0.928144	1	0.832335	0.874251	0.994012	0.946108	0.886228	0.94012	0.766467	0.91018	0.796407	0.844311	0.928144	0.88024	0.976048	0.958084	0.736527	0.946108	1	0.982036	0.988024	0.706587	0.892216	0.988024	0.976048	0.964072	0.982036	0.976048	0.994012	1	0.994012	0.97006	0.958084	0.922156	0.97006	0.892216	0.874251	0.778443	0.904192	0.934132	0.760479	0.862275	0.443114	0.904192	0.898204	0.856287	0.964072	0.916168
HLA-DRB5	0.586826	0.42515	1	0.814371	0.419162	0.952096	0.54491	0.538922	0.48503	0.335329	0.443114	0.568862	0.51497	0.748503	0.437126	0.742515	0.814371	0.473054	0.51497	0.898204	0.820359	0.832335	0.323353	0.60479	0.640719	0.772455	0.598802	0.874251	0.748503	0.994012	0.976048	0.976048	0.497006	0.48503	0.610778	0.640719	0.431138	0.383234	0.431138	0.479042	0.508982	0.646707	0.371257	0.311377	0.580838	0.449102	0.383234	0.520958	0.419162
PDGFB	0.898204	0.856287	1	0.796407	0.760479	0.994012	0.904192	0.790419	0.886228	0.39521	0.826347	0.736527	0.772455	0.784431	0.772455	0.916168	0.934132	0.60479	0.886228	0.988024	0.976048	0.976048	0.467066	0.838323	0.796407	0.982036	0.844311	0.964072	0.988024	1	0.988024	1	0.808383	0.838323	0.808383	0.934132	0.766467	0.742515	0.497006	0.820359	0.814371	0.634731	0.45509	0.11976	0.754491	0.808383	0.670659	0.790419	0.652695
ICAM2	0.976048	0.952096	1	0.814371	0.898204	1	0.976048	0.88024	0.97006	0.736527	0.952096	0.790419	0.838323	0.862275	0.91018	1	0.976048	0.712575	0.958084	0.994012	1	0.994012	0.622754	0.916168	0.982036	1	0.964072	0.988024	1	1	1	1	0.946108	0.964072	0.934132	0.988024	0.934132	0.94012	0.790419	0.928144	0.97006	0.694611	0.772455	0.365269	0.886228	0.946108	0.862275	0.952096	0.946108
GZMH	0.694611	0.610778	1	0.772455	0.54491	0.982036	0.754491	0.658683	0.676647	0.275449	0.622754	0.634731	0.646707	0.688623	0.580838	0.874251	0.844311	0.491018	0.688623	0.922156	0.934132	0.916168	0.275449	0.742515	0.754491	0.928144	0.766467	0.898204	0.91018	0.988024	1	0.976048	0.622754	0.664671	0.664671	0.760479	0.550898	0.449102	0.419162	0.550898	0.718563	0.586826	0.227545	0.0958084	0.586826	0.550898	0.443114	0.628743	0.45509
TNFAIP6	0.922156	0.874251	1	0.814371	0.820359	1	0.91018	0.916168	0.898204	0.586826	0.862275	0.760479	0.778443	0.814371	0.838323	0.91018	0.94012	0.676647	0.892216	0.982036	0.988024	0.982036	0.532934	0.874251	0.808383	0.988024	0.886228	0.964072	0.976048	0.994012	1	1	0.826347	0.928144	0.898204	0.946108	0.790419	0.832335	0.664671	0.88024	0.868263	0.658683	0.586826	0.185629	0.772455	0.868263	0.760479	0.796407	0.706587
CXCL8	0.838323	0.790419	1	0.814371	0.808383	1	0.856287	0.844311	0.808383	0.586826	0.796407	0.736527	0.802395	0.802395	0.784431	0.934132	0.958084	0.658683	0.826347	0.952096	0.958084	0.916168	0.51497	0.832335	0.844311	0.964072	0.946108	0.952096	0.964072	1	1	0.988024	0.778443	0.820359	0.850299	0.88024	0.712575	0.736527	0.646707	0.820359	0.796407	0.676647	0.556886	0.323353	0.742515	0.826347	0.706587	0.754491	0.688623
GZMK	0.982036	0.958084	1	0.820359	0.916168	1	0.976048	0.898204	0.976048	0.778443	0.964072	0.838323	0.892216	0.874251	0.946108	1	0.946108	0.730539	0.982036	0.988024	0.994012	0.982036	0.718563	0.91018	0.97006	0.988024	0.982036	0.988024	0.994012	1	1	1	0.97006	0.934132	0.91018	0.976048	0.958084	0.922156	0.730539	0.91018	0.97006	0.712575	0.886228	0.45509	0.898204	0.922156	0.88024	0.97006	0.994012
ARG1	0.550898	0.371257	1	0.778443	0.341317	0.946108	0.497006	0.497006	0.407186	0.11976	0.377246	0.491018	0.42515	0.742515	0.329341	0.700599	0.772455	0.227545	0.479042	0.94012	0.838323	0.898204	0.179641	0.532934	0.616766	0.736527	0.538922	0.844311	0.754491	0.964072	0.97006	0.97006	0.443114	0.437126	0.550898	0.640719	0.335329	0.269461	0.293413	0.407186	0.48503	0.57485	0.251497	0.0479042	0.532934	0.377246	0.293413	0.491018	0.347305
CXCL13	0.88024	0.88024	1	0.820359	0.850299	0.994012	0.91018	0.850299	0.916168	0.634731	0.868263	0.790419	0.850299	0.808383	0.844311	0.994012	0.946108	0.694611	0.892216	0.964072	0.982036	0.946108	0.598802	0.856287	0.958084	0.976048	0.952096	0.958084	0.976048	1	1	0.994012	0.904192	0.832335	0.850299	0.91018	0.868263	0.790419	0.658683	0.838323	0.934132	0.700599	0.760479	0.45509	0.796407	0.814371	0.772455	0.886228	0.91018
GPC4	0.892216	0.850299	1	0.808383	0.832335	0.994012	0.91018	0.832335	0.898204	0.556886	0.874251	0.772455	0.760479	0.766467	0.808383	0.916168	0.946108	0.658683	0.928144	0.976048	0.994012	0.988024	0.532934	0.91018	0.808383	0.982036	0.844311	0.988024	0.976048	1	0.994012	1	0.790419	0.886228	0.850299	0.964072	0.736527	0.760479	0.640719	0.844311	0.814371	0.646707	0.556886	0.275449	0.832335	0.820359	0.712575	0.736527	0.676647
MAPK10	0.790419	0.712575	1	0.790419	0.676647	0.994012	0.862275	0.700599	0.784431	0.227545	0.718563	0.700599	0.634731	0.688623	0.640719	0.862275	0.862275	0.580838	0.826347	0.946108	0.976048	0.934132	0.287425	0.814371	0.706587	0.916168	0.772455	0.946108	0.988024	0.988024	0.982036	0.988024	0.622754	0.706587	0.712575	0.868263	0.502994	0.556886	0.353293	0.616766	0.664671	0.610778	0.299401	0.0958084	0.694611	0.658683	0.467066	0.54491	0.479042
FGF13	0.784431	0.682635	1	0.796407	0.616766	0.982036	0.784431	0.730539	0.754491	0.335329	0.646707	0.700599	0.652695	0.724551	0.664671	0.868263	0.856287	0.556886	0.796407	0.946108	0.964072	0.916168	0.305389	0.766467	0.712575	0.94012	0.790419	0.958084	0.922156	0.976048	0.988024	0.994012	0.652695	0.748503	0.718563	0.874251	0.54491	0.538922	0.413174	0.616766	0.682635	0.610778	0.353293	0.11976	0.694611	0.676647	0.550898	0.616766	0.497006
BAD	1	1	1	0.832335	0.964072	1	1	0.97006	1	0.976048	1	0.856287	0.898204	0.946108	0.994012	1	1	0.820359	1	0.994012	1	1	0.832335	0.958084	0.946108	1	0.994012	0.994012	1	1	1	1	1	0.988024	0.994012	0.994012	0.976048	0.994012	0.958084	0.994012	0.988024	0.754491	0.898204	0.550898	0.958084	0.994012	0.988024	1	0.988024
CRABP2	0.964072	0.916168	1	0.826347	0.868263	0.988024	0.958084	0.886228	0.958084	0.802395	0.898204	0.820359	0.832335	0.958084	0.904192	0.94012	0.94012	0.844311	0.964072	0.994012	1	0.988024	0.676647	0.946108	0.844311	0.988024	0.928144	0.982036	1	1	0.994012	1	0.934132	0.976048	0.91018	1	0.868263	0.88024	0.712575	0.88024	0.916168	0.700599	0.670659	0.317365	0.916168	0.898204	0.874251	0.922156	0.766467
FSTL3	0.982036	0.934132	1	0.814371	0.91018	1	0.976048	0.946108	0.964072	0.706587	0.94012	0.808383	0.832335	0.898204	0.946108	0.952096	0.976048	0.700599	0.964072	0.994012	1	1	0.676647	0.892216	0.916168	0.994012	0.934132	0.988024	1	1	0.994012	1	0.94012	0.94012	0.922156	0.994012	0.886228	0.916168	0.754491	0.904192	0.928144	0.682635	0.712575	0.353293	0.874251	0.958084	0.904192	0.934132	0.886228
RNLS	0.898204	0.856287	1	0.790419	0.790419	0.994012	0.898204	0.790419	0.892216	0.502994	0.826347	0.754491	0.796407	0.790419	0.790419	0.886228	0.934132	0.634731	0.892216	0.994012	0.994012	0.97006	0.48503	0.838323	0.808383	0.982036	0.844311	0.988024	0.982036	1	0.988024	1	0.808383	0.856287	0.886228	0.934132	0.724551	0.748503	0.586826	0.784431	0.784431	0.652695	0.550898	0.227545	0.784431	0.826347	0.694611	0.760479	0.652695
AQP9	0.97006	0.934132	1	0.808383	0.904192	1	0.97006	0.91018	0.97006	0.57485	0.94012	0.808383	0.784431	0.838323	0.898204	0.952096	0.988024	0.670659	0.964072	0.994012	0.994012	0.976048	0.586826	0.88024	0.838323	0.994012	0.976048	0.964072	1	1	1	1	0.898204	0.88024	0.898204	0.964072	0.850299	0.88024	0.646707	0.850299	0.844311	0.646707	0.652695	0.275449	0.808383	0.958084	0.838323	0.88024	0.802395
GAS1	0.982036	0.976048	1	0.802395	0.934132	1	0.988024	0.916168	0.994012	0.820359	0.976048	0.832335	0.838323	0.886228	0.964072	0.964072	0.982036	0.724551	0.982036	0.988024	1	0.994012	0.688623	0.928144	0.874251	1	0.952096	0.982036	1	1	1	1	0.946108	0.988024	0.94012	0.994012	0.94012	0.976048	0.784431	0.922156	0.946108	0.682635	0.796407	0.317365	0.928144	0.976048	0.94012	0.946108	0.892216
CTSW	0.850299	0.820359	1	0.808383	0.748503	0.994012	0.88024	0.742515	0.850299	0.45509	0.820359	0.718563	0.814371	0.772455	0.748503	0.964072	0.91018	0.622754	0.820359	0.952096	0.97006	0.946108	0.467066	0.826347	0.844311	0.976048	0.886228	0.952096	0.964072	0.988024	1	0.976048	0.802395	0.802395	0.766467	0.886228	0.808383	0.706587	0.538922	0.772455	0.91018	0.658683	0.45509	0.191617	0.724551	0.748503	0.694611	0.856287	0.838323
ICOS	0.784431	0.700599	1	0.784431	0.616766	0.982036	0.808383	0.688623	0.748503	0.299401	0.688623	0.688623	0.736527	0.688623	0.634731	0.934132	0.874251	0.532934	0.790419	0.946108	0.97006	0.91018	0.353293	0.778443	0.766467	0.946108	0.802395	0.91018	0.97006	0.988024	0.994012	0.988024	0.742515	0.706587	0.718563	0.856287	0.640719	0.532934	0.413174	0.682635	0.778443	0.60479	0.227545	0.101796	0.640719	0.634731	0.467066	0.712575	0.526946
IL15	0.91018	0.838323	1	0.784431	0.820359	0.994012	0.898204	0.790419	0.91018	0.479042	0.850299	0.748503	0.808383	0.772455	0.802395	0.958084	0.916168	0.622754	0.892216	0.97006	0.982036	0.982036	0.502994	0.862275	0.832335	0.982036	0.886228	0.964072	0.976048	0.994012	1	0.994012	0.850299	0.868263	0.796407	0.952096	0.802395	0.778443	0.580838	0.838323	0.892216	0.628743	0.508982	0.131737	0.766467	0.784431	0.718563	0.868263	0.784431
SHC2	0.898204	0.820359	1	0.802395	0.814371	0.994012	0.904192	0.838323	0.874251	0.586826	0.844311	0.760479	0.778443	0.808383	0.826347	0.916168	0.922156	0.688623	0.892216	0.994012	1	0.97006	0.497006	0.886228	0.766467	0.988024	0.868263	0.982036	0.988024	1	0.994012	1	0.790419	0.898204	0.856287	0.958084	0.706587	0.790419	0.628743	0.784431	0.802395	0.658683	0.508982	0.233533	0.856287	0.802395	0.724551	0.772455	0.664671
LAMC2	0.88024	0.700599	1	0.790419	0.628743	0.988024	0.844311	0.694611	0.760479	0.245509	0.694611	0.688623	0.610778	0.778443	0.622754	0.868263	0.88024	0.508982	0.790419	0.988024	0.982036	0.958084	0.335329	0.802395	0.676647	0.934132	0.766467	0.958084	0.952096	0.994012	0.988024	0.994012	0.742515	0.724551	0.730539	0.898204	0.592814	0.550898	0.401198	0.646707	0.682635	0.60479	0.305389	0.0658683	0.694611	0.718563	0.580838	0.724551	0.491018
ADM	1	1	1	0.856287	0.988024	1	1	0.976048	0.994012	0.97006	0.994012	0.904192	0.934132	0.958084	0.994012	1	1	0.850299	1	0.994012	1	1	0.868263	0.952096	0.97006	1	1	0.994012	1	1	1	1	0.988024	1	0.994012	0.994012	0.994012	0.988024	0.922156	1	0.982036	0.772455	0.928144	0.646707	0.982036	1	0.988024	0.994012	0.988024
CCL18	0.982036	1	1	0.820359	0.934132	1	0.982036	0.892216	0.994012	0.820359	0.988024	0.838323	0.862275	0.892216	0.976048	0.994012	0.994012	0.778443	0.982036	0.982036	1	0.994012	0.712575	0.922156	0.934132	0.994012	0.994012	0.982036	1	1	1	1	0.952096	0.976048	0.946108	0.994012	0.958084	0.988024	0.790419	0.934132	0.958084	0.718563	0.772455	0.401198	0.88024	0.964072	0.94012	0.946108	0.946108
GPR160	0.928144	0.916168	1	0.802395	0.874251	0.994012	0.952096	0.838323	0.94012	0.610778	0.922156	0.772455	0.832335	0.808383	0.868263	0.988024	0.958084	0.682635	0.958084	0.994012	1	0.97006	0.562874	0.862275	0.892216	0.994012	0.952096	0.964072	0.988024	1	1	1	0.892216	0.904192	0.886228	0.958084	0.856287	0.862275	0.640719	0.88024	0.916168	0.652695	0.634731	0.197605	0.814371	0.886228	0.808383	0.904192	0.850299
NFAM1	0.94012	0.922156	1	0.796407	0.868263	0.994012	0.952096	0.856287	0.94012	0.538922	0.904192	0.772455	0.832335	0.826347	0.88024	0.988024	0.958084	0.664671	0.946108	0.97006	0.988024	0.964072	0.57485	0.874251	0.862275	0.988024	0.934132	0.976048	1	1	1	0.994012	0.922156	0.91018	0.88024	0.976048	0.916168	0.868263	0.628743	0.868263	0.928144	0.652695	0.634731	0.203593	0.796407	0.91018	0.802395	0.904192	0.886228
VEGFC	0.976048	0.928144	1	0.814371	0.928144	1	0.952096	0.916168	0.946108	0.646707	0.928144	0.778443	0.820359	0.844311	0.898204	0.97006	0.964072	0.688623	0.97006	0.994012	1	0.994012	0.598802	0.922156	0.904192	0.994012	0.952096	0.988024	1	1	1	1	0.928144	0.952096	0.91018	0.976048	0.928144	0.874251	0.688623	0.916168	0.922156	0.670659	0.628743	0.251497	0.856287	0.928144	0.868263	0.934132	0.88024
BCL6B	0.772455	0.700599	1	0.796407	0.616766	0.982036	0.796407	0.694611	0.778443	0.167665	0.664671	0.682635	0.616766	0.712575	0.598802	0.826347	0.856287	0.532934	0.778443	0.958084	0.994012	0.958084	0.257485	0.790419	0.694611	0.94012	0.706587	0.934132	0.94012	1	0.988024	0.994012	0.610778	0.700599	0.658683	0.862275	0.491018	0.508982	0.317365	0.57485	0.616766	0.598802	0.245509	0.0598802	0.634731	0.634731	0.48503	0.57485	0.443114
MGMT	1	1	1	0.826347	0.952096	1	1	0.958084	1	0.934132	1	0.856287	0.874251	0.916168	0.994012	1	0.988024	0.826347	1	0.994012	1	1	0.790419	0.952096	0.97006	0.994012	0.982036	0.994012	1	1	1	1	0.994012	1	0.982036	1	0.976048	1	0.91018	0.976048	0.994012	0.736527	0.91018	0.556886	0.964072	0.988024	1	0.994012	1
CD80	0.88024	0.904192	1	0.790419	0.838323	0.994012	0.946108	0.778443	0.904192	0.48503	0.91018	0.748503	0.826347	0.778443	0.802395	0.988024	0.94012	0.652695	0.886228	0.97006	0.988024	0.958084	0.497006	0.874251	0.856287	0.988024	0.958084	0.964072	0.994012	1	1	0.988024	0.868263	0.850299	0.814371	0.91018	0.874251	0.802395	0.592814	0.850299	0.922156	0.652695	0.526946	0.203593	0.766467	0.838323	0.736527	0.886228	0.850299
IL21R	0.826347	0.760479	1	0.796407	0.712575	0.982036	0.850299	0.712575	0.826347	0.365269	0.742515	0.682635	0.766467	0.712575	0.694611	0.97006	0.88024	0.586826	0.778443	0.94012	0.958084	0.928144	0.407186	0.820359	0.808383	0.946108	0.832335	0.928144	0.964072	0.988024	1	0.982036	0.778443	0.712575	0.748503	0.862275	0.724551	0.628743	0.48503	0.736527	0.832335	0.640719	0.287425	0.161677	0.670659	0.676647	0.628743	0.814371	0.670659
CXCL1	0.964072	0.952096	1	0.814371	0.928144	1	0.982036	0.928144	0.946108	0.730539	0.94012	0.826347	0.850299	0.850299	0.916168	0.97006	0.976048	0.748503	0.97006	0.994012	0.994012	0.982036	0.676647	0.916168	0.874251	0.994012	0.964072	0.964072	0.994012	1	1	0.994012	0.934132	0.91018	0.934132	0.97006	0.892216	0.898204	0.760479	0.904192	0.922156	0.706587	0.790419	0.413174	0.838323	0.922156	0.886228	0.91018	0.832335
CD5	0.952096	0.898204	1	0.808383	0.856287	0.994012	0.928144	0.796407	0.94012	0.508982	0.916168	0.796407	0.826347	0.808383	0.844311	0.994012	0.922156	0.658683	0.934132	0.982036	1	0.976048	0.556886	0.886228	0.958084	0.988024	0.922156	0.964072	0.988024	1	1	1	0.91018	0.892216	0.838323	0.928144	0.91018	0.832335	0.616766	0.868263	0.946108	0.664671	0.640719	0.263473	0.790419	0.844311	0.802395	0.922156	0.964072
LY9	0.850299	0.790419	1	0.790419	0.748503	0.988024	0.874251	0.736527	0.838323	0.431138	0.784431	0.718563	0.784431	0.760479	0.754491	0.988024	0.904192	0.598802	0.850299	0.97006	0.97006	0.946108	0.45509	0.808383	0.958084	0.97006	0.88024	0.952096	0.952096	0.994012	1	0.994012	0.832335	0.796407	0.838323	0.91018	0.778443	0.706587	0.580838	0.778443	0.892216	0.658683	0.467066	0.233533	0.712575	0.766467	0.616766	0.862275	0.778443
GNLY	0.892216	0.874251	1	0.820359	0.790419	1	0.904192	0.796407	0.898204	0.60479	0.874251	0.778443	0.838323	0.832335	0.826347	0.982036	0.922156	0.628743	0.862275	0.958084	0.982036	0.952096	0.592814	0.862275	0.928144	0.988024	0.94012	0.958084	0.964072	1	1	0.982036	0.88024	0.850299	0.838323	0.934132	0.844311	0.808383	0.664671	0.862275	0.94012	0.676647	0.628743	0.269461	0.766467	0.832335	0.724551	0.898204	0.856287
INHBA	0.94012	0.904192	1	0.820359	0.874251	1	0.958084	0.928144	0.922156	0.694611	0.904192	0.802395	0.808383	0.850299	0.868263	0.94012	0.94012	0.706587	0.94012	0.988024	0.988024	0.988024	0.616766	0.91018	0.886228	0.988024	0.922156	0.97006	0.994012	1	1	1	0.934132	0.946108	0.928144	0.97006	0.862275	0.832335	0.664671	0.874251	0.892216	0.676647	0.676647	0.329341	0.814371	0.874251	0.844311	0.892216	0.808383
CXorf36	0.958084	0.934132	1	0.802395	0.88024	1	0.952096	0.88024	0.964072	0.712575	0.934132	0.796407	0.832335	0.868263	0.898204	0.958084	0.982036	0.706587	0.94012	0.994012	1	0.994012	0.610778	0.91018	0.862275	1	0.94012	0.982036	0.994012	1	0.988024	1	0.94012	0.97006	0.904192	0.976048	0.904192	0.904192	0.712575	0.922156	0.928144	0.658683	0.676647	0.209581	0.88024	0.922156	0.856287	0.916168	0.838323
FOXP3	0.826347	0.790419	1	0.784431	0.736527	0.982036	0.886228	0.736527	0.850299	0.293413	0.754491	0.712575	0.730539	0.718563	0.700599	0.934132	0.874251	0.57485	0.844311	0.976048	0.982036	0.946108	0.39521	0.814371	0.766467	0.97006	0.862275	0.952096	0.97006	0.994012	1	0.988024	0.802395	0.754491	0.760479	0.88024	0.658683	0.60479	0.419162	0.706587	0.778443	0.598802	0.275449	0.0958084	0.682635	0.724551	0.57485	0.790419	0.568862
CCR2	0.904192	0.862275	1	0.808383	0.778443	0.994012	0.886228	0.760479	0.892216	0.431138	0.844311	0.760479	0.814371	0.760479	0.778443	0.976048	0.904192	0.60479	0.886228	0.976048	0.976048	0.964072	0.461078	0.856287	0.868263	0.982036	0.874251	0.958084	0.976048	1	1	0.994012	0.850299	0.838323	0.808383	0.91018	0.784431	0.742515	0.598802	0.802395	0.874251	0.640719	0.497006	0.149701	0.748503	0.778443	0.652695	0.874251	0.784431
PECAM1	0.994012	1	1	0.838323	0.964072	1	1	0.97006	1	0.964072	1	0.868263	0.916168	0.964072	0.994012	1	1	0.874251	1	0.994012	1	1	0.868263	0.964072	0.988024	1	1	0.994012	1	1	1	1	0.994012	0.994012	0.994012	0.994012	0.994012	1	0.958084	0.994012	0.988024	0.778443	0.97006	0.700599	0.97006	0.994012	0.982036	0.988024	0.988024
GIMAP6	0.988024	0.982036	1	0.814371	0.928144	0.994012	0.988024	0.922156	0.994012	0.790419	0.976048	0.826347	0.856287	0.88024	0.952096	1	0.988024	0.742515	0.988024	0.988024	1	1	0.658683	0.922156	0.958084	1	0.97006	0.988024	1	1	1	1	0.976048	0.976048	0.922156	0.994012	0.964072	0.976048	0.796407	0.928144	0.976048	0.688623	0.862275	0.377246	0.892216	0.964072	0.934132	0.982036	0.988024
TNFRSF25	0.988024	1	1	0.826347	0.94012	1	0.994012	0.94012	1	0.886228	0.988024	0.850299	0.856287	0.916168	0.976048	1	0.982036	0.754491	0.994012	0.994012	1	1	0.754491	0.934132	0.97006	1	0.988024	0.988024	1	1	1	1	0.976048	0.994012	0.958084	1	0.976048	0.988024	0.844311	0.958084	0.976048	0.712575	0.91018	0.431138	0.946108	0.988024	0.958084	0.988024	0.988024
PVRIG	0.928144	0.904192	1	0.808383	0.832335	0.994012	0.946108	0.826347	0.934132	0.467066	0.904192	0.772455	0.838323	0.796407	0.868263	0.982036	0.928144	0.670659	0.916168	0.982036	0.994012	0.958084	0.538922	0.868263	0.850299	0.988024	0.898204	0.97006	1	1	1	1	0.88024	0.898204	0.838323	0.928144	0.898204	0.844311	0.57485	0.814371	0.946108	0.652695	0.48503	0.185629	0.772455	0.808383	0.760479	0.886228	0.784431
P2RY13	0.946108	0.934132	1	0.808383	0.892216	0.994012	0.97006	0.856287	0.964072	0.622754	0.928144	0.802395	0.850299	0.838323	0.88024	0.994012	0.958084	0.694611	0.964072	0.988024	0.988024	0.988024	0.616766	0.886228	0.928144	0.988024	0.934132	0.988024	0.994012	1	1	1	0.958084	0.922156	0.874251	0.97006	0.934132	0.898204	0.682635	0.886228	0.946108	0.652695	0.730539	0.293413	0.814371	0.904192	0.838323	0.958084	0.97006
RASGRF1	0.790419	0.694611	1	0.796407	0.706587	0.994012	0.844311	0.772455	0.778443	0.45509	0.712575	0.706587	0.712575	0.796407	0.670659	0.886228	0.922156	0.586826	0.784431	0.952096	0.982036	0.94012	0.437126	0.796407	0.766467	0.946108	0.838323	0.964072	0.946108	1	0.976048	0.988024	0.718563	0.748503	0.796407	0.874251	0.640719	0.640719	0.508982	0.718563	0.712575	0.592814	0.473054	0.269461	0.712575	0.724551	0.616766	0.718563	0.592814
WNT2B	0.946108	0.874251	1	0.796407	0.748503	0.994012	0.928144	0.802395	0.88024	0.467066	0.826347	0.748503	0.760479	0.814371	0.796407	0.886228	0.904192	0.640719	0.916168	0.988024	0.982036	0.994012	0.449102	0.874251	0.742515	0.976048	0.850299	0.97006	0.988024	0.994012	1	1	0.772455	0.88024	0.814371	0.94012	0.694611	0.766467	0.526946	0.772455	0.778443	0.622754	0.461078	0.107784	0.790419	0.814371	0.706587	0.778443	0.634731
HLA-DOB	0.634731	0.497006	1	0.778443	0.45509	0.982036	0.598802	0.54491	0.562874	0.239521	0.48503	0.550898	0.580838	0.634731	0.473054	0.88024	0.826347	0.449102	0.550898	0.904192	0.886228	0.826347	0.251497	0.646707	0.682635	0.88024	0.688623	0.898204	0.814371	0.97006	0.988024	0.976048	0.568862	0.550898	0.598802	0.730539	0.431138	0.389222	0.329341	0.502994	0.556886	0.580838	0.113772	0.0718563	0.532934	0.479042	0.371257	0.568862	0.341317
CD19	0.928144	0.916168	1	0.796407	0.868263	0.988024	0.952096	0.808383	0.958084	0.54491	0.928144	0.808383	0.838323	0.778443	0.850299	0.994012	0.916168	0.694611	0.946108	0.964072	1	0.952096	0.532934	0.88024	0.988024	0.97006	0.916168	0.97006	1	1	1	1	0.898204	0.856287	0.856287	0.934132	0.856287	0.832335	0.628743	0.856287	0.94012	0.682635	0.706587	0.329341	0.808383	0.838323	0.760479	0.886228	0.832335
CCL19	0.958084	0.916168	1	0.808383	0.856287	0.982036	0.928144	0.844311	0.922156	0.766467	0.916168	0.778443	0.838323	0.916168	0.874251	0.988024	0.952096	0.700599	0.928144	0.988024	0.976048	0.976048	0.670659	0.88024	0.982036	0.97006	0.928144	0.97006	0.97006	0.994012	1	0.994012	0.97006	0.928144	0.898204	0.97006	0.898204	0.862275	0.772455	0.88024	0.946108	0.742515	0.898204	0.407186	0.892216	0.892216	0.886228	0.97006	0.934132
KLRD1	0.874251	0.832335	1	0.808383	0.766467	0.988024	0.892216	0.784431	0.856287	0.526946	0.844311	0.754491	0.802395	0.778443	0.802395	0.982036	0.91018	0.634731	0.874251	0.964072	0.97006	0.946108	0.532934	0.862275	0.88024	0.988024	0.922156	0.952096	0.964072	1	1	0.994012	0.838323	0.832335	0.796407	0.892216	0.814371	0.760479	0.580838	0.802395	0.922156	0.652695	0.580838	0.293413	0.760479	0.796407	0.712575	0.868263	0.868263
CXCL14	1	0.976048	1	0.892216	0.952096	1	1	0.946108	0.982036	0.916168	0.976048	0.91018	0.928144	0.988024	0.952096	0.994012	0.988024	0.988024	0.994012	0.994012	1	1	0.892216	0.976048	0.994012	0.994012	0.97006	1	0.994012	1	1	1	0.994012	0.988024	0.976048	0.994012	0.976048	0.97006	0.904192	0.952096	0.97006	0.844311	0.958084	0.886228	0.97006	0.97006	0.97006	0.988024	0.976048
FUT4	0.988024	0.964072	1	0.814371	0.928144	1	0.982036	0.928144	1	0.790419	0.994012	0.826347	0.844311	0.868263	0.97006	1	0.97006	0.742515	0.994012	0.994012	1	0.988024	0.664671	0.928144	0.916168	1	0.97006	0.988024	1	1	1	1	0.958084	0.976048	0.946108	0.994012	0.97006	0.982036	0.808383	0.952096	0.976048	0.682635	0.790419	0.323353	0.922156	0.964072	0.928144	0.976048	0.97006
DLL4	0.886228	0.868263	1	0.790419	0.838323	0.994012	0.922156	0.814371	0.928144	0.407186	0.844311	0.712575	0.742515	0.754491	0.784431	0.928144	0.916168	0.652695	0.88024	0.97006	0.988024	0.964072	0.407186	0.850299	0.808383	0.976048	0.862275	0.976048	0.97006	1	1	1	0.796407	0.886228	0.802395	0.928144	0.742515	0.784431	0.473054	0.814371	0.850299	0.634731	0.45509	0.149701	0.736527	0.796407	0.682635	0.748503	0.622754
C5AR1	0.88024	0.868263	1	0.796407	0.820359	1	0.928144	0.850299	0.874251	0.51497	0.868263	0.766467	0.796407	0.784431	0.802395	0.934132	0.958084	0.682635	0.874251	0.964072	0.982036	0.934132	0.51497	0.856287	0.820359	0.982036	0.928144	0.97006	0.982036	1	1	0.988024	0.772455	0.868263	0.868263	0.916168	0.748503	0.790419	0.556886	0.844311	0.850299	0.640719	0.502994	0.209581	0.742515	0.856287	0.718563	0.796407	0.688623
MARCO	0.91018	0.904192	1	0.826347	0.838323	1	0.922156	0.88024	0.916168	0.688623	0.898204	0.790419	0.814371	0.826347	0.886228	0.976048	0.964072	0.682635	0.916168	0.976048	0.97006	0.97006	0.634731	0.850299	0.898204	0.982036	0.97006	0.964072	0.976048	1	1	1	0.91018	0.922156	0.892216	0.964072	0.916168	0.850299	0.748503	0.91018	0.934132	0.706587	0.748503	0.353293	0.844311	0.904192	0.814371	0.904192	0.856287
EGF	0.60479	0.51497	1	0.784431	0.437126	0.964072	0.598802	0.550898	0.538922	0.197605	0.473054	0.57485	0.491018	0.652695	0.45509	0.814371	0.802395	0.431138	0.556886	0.898204	0.886228	0.850299	0.209581	0.598802	0.646707	0.814371	0.646707	0.886228	0.832335	0.982036	0.97006	0.982036	0.51497	0.586826	0.57485	0.694611	0.42515	0.371257	0.311377	0.51497	0.538922	0.586826	0.221557	0.0718563	0.592814	0.467066	0.347305	0.502994	0.39521
IDO1	0.976048	0.988024	1	0.844311	0.952096	1	0.988024	0.946108	0.994012	0.814371	1	0.862275	0.904192	0.874251	0.964072	1	0.964072	0.790419	0.982036	0.988024	1	0.982036	0.754491	0.928144	0.976048	1	0.994012	0.988024	1	1	1	1	0.964072	0.982036	0.94012	0.982036	0.97006	0.952096	0.796407	0.946108	0.988024	0.742515	0.964072	0.51497	0.916168	0.952096	0.934132	0.976048	1
GPSM3	0.994012	1	1	0.826347	0.964072	1	0.994012	0.964072	1	0.946108	1	0.862275	0.898204	0.94012	1	1	1	0.832335	1	0.988024	1	1	0.850299	0.958084	1	1	1	0.988024	1	1	1	1	0.988024	0.988024	0.982036	0.994012	0.976048	1	0.958084	0.994012	0.988024	0.754491	0.988024	0.622754	0.964072	1	0.982036	0.994012	1
FADD	0.994012	1	1	0.808383	0.94012	1	1	0.934132	1	0.88024	1	0.844311	0.874251	0.892216	0.982036	0.994012	0.994012	0.766467	1	0.988024	1	0.994012	0.730539	0.952096	0.916168	1	0.97006	0.988024	1	1	1	1	0.988024	0.982036	0.976048	0.988024	0.958084	0.994012	0.91018	0.976048	0.982036	0.688623	0.832335	0.407186	0.934132	0.988024	0.952096	0.976048	0.964072
RIPK3	0.958084	0.916168	1	0.796407	0.850299	0.994012	0.934132	0.808383	0.934132	0.437126	0.88024	0.772455	0.826347	0.790419	0.826347	0.976048	0.934132	0.652695	0.916168	0.988024	0.994012	0.988024	0.526946	0.874251	0.826347	0.982036	0.916168	0.964072	0.994012	1	1	0.994012	0.898204	0.88024	0.850299	0.958084	0.868263	0.814371	0.610778	0.856287	0.904192	0.646707	0.51497	0.143713	0.784431	0.832335	0.766467	0.922156	0.748503
TNFSF12	0.994012	0.994012	1	0.838323	0.964072	1	0.988024	0.958084	1	0.988024	0.994012	0.850299	0.898204	0.958084	0.994012	1	1	0.874251	0.994012	0.994012	1	1	0.856287	0.958084	0.982036	1	1	1	1	1	1	1	0.994012	0.994012	0.994012	0.994012	0.976048	1	0.982036	0.988024	0.994012	0.766467	0.952096	0.682635	0.964072	0.994012	0.988024	0.994012	0.994012
TDO2	0.868263	0.844311	1	0.802395	0.844311	0.994012	0.922156	0.838323	0.898204	0.562874	0.838323	0.736527	0.766467	0.784431	0.802395	0.946108	0.952096	0.658683	0.856287	0.952096	0.982036	0.958084	0.502994	0.868263	0.856287	0.988024	0.94012	0.952096	0.982036	0.994012	1	0.988024	0.838323	0.826347	0.856287	0.916168	0.778443	0.754491	0.616766	0.850299	0.892216	0.646707	0.532934	0.221557	0.736527	0.826347	0.724551	0.826347	0.736527
DLL1	0.91018	0.826347	1	0.796407	0.766467	0.994012	0.88024	0.766467	0.868263	0.377246	0.784431	0.712575	0.742515	0.760479	0.778443	0.928144	0.91018	0.592814	0.886228	0.994012	0.988024	0.988024	0.461078	0.820359	0.790419	0.976048	0.856287	0.958084	0.97006	1	0.994012	0.994012	0.814371	0.826347	0.808383	0.94012	0.736527	0.748503	0.473054	0.820359	0.802395	0.646707	0.383234	0.101796	0.766467	0.820359	0.640719	0.796407	0.598802
PRR5	0.976048	0.94012	1	0.808383	0.904192	1	0.97006	0.904192	0.964072	0.814371	0.946108	0.814371	0.844311	0.874251	0.94012	0.994012	0.982036	0.736527	0.976048	0.994012	1	0.994012	0.676647	0.934132	0.904192	1	0.97006	0.982036	1	1	1	1	0.964072	0.988024	0.976048	0.994012	0.928144	0.946108	0.88024	0.94012	0.976048	0.688623	0.766467	0.377246	0.934132	0.952096	0.898204	0.976048	0.904192
NGFR	0.988024	0.988024	1	0.832335	0.94012	1	0.988024	0.97006	0.988024	0.844311	0.982036	0.838323	0.862275	0.88024	0.97006	0.988024	0.976048	0.784431	0.994012	0.994012	1	0.994012	0.736527	0.97006	0.916168	0.994012	0.976048	0.988024	1	1	1	1	0.97006	0.994012	0.982036	0.994012	0.964072	0.964072	0.796407	0.976048	0.988024	0.718563	0.820359	0.467066	0.934132	0.97006	0.934132	0.982036	0.922156
SELP	0.790419	0.742515	1	0.790419	0.670659	0.988024	0.832335	0.712575	0.784431	0.317365	0.712575	0.700599	0.682635	0.724551	0.670659	0.904192	0.892216	0.556886	0.784431	0.976048	0.976048	0.97006	0.389222	0.778443	0.748503	0.958084	0.772455	0.94012	0.952096	0.988024	0.988024	0.994012	0.748503	0.772455	0.748503	0.898204	0.616766	0.586826	0.437126	0.700599	0.730539	0.610778	0.293413	0.0538922	0.670659	0.718563	0.538922	0.748503	0.508982
CD300A	0.97006	0.946108	1	0.826347	0.922156	1	0.976048	0.91018	0.982036	0.706587	0.964072	0.808383	0.868263	0.850299	0.922156	1	0.97006	0.748503	0.994012	0.988024	1	1	0.628743	0.916168	0.94012	1	0.988024	0.988024	1	1	1	1	0.946108	0.964072	0.928144	0.97006	0.928144	0.952096	0.790419	0.97006	0.964072	0.700599	0.796407	0.419162	0.850299	0.934132	0.856287	0.94012	0.97006
IL18R1	0.802395	0.724551	1	0.790419	0.646707	0.988024	0.802395	0.706587	0.736527	0.317365	0.718563	0.670659	0.736527	0.700599	0.676647	0.904192	0.886228	0.54491	0.796407	0.976048	0.97006	0.97006	0.371257	0.766467	0.748503	0.964072	0.778443	0.94012	0.934132	0.994012	0.988024	0.988024	0.706587	0.724551	0.718563	0.874251	0.616766	0.598802	0.383234	0.730539	0.748503	0.610778	0.281437	0.0898204	0.658683	0.676647	0.479042	0.682635	0.51497
HLA-DQA2	0.592814	0.461078	1	0.784431	0.42515	0.97006	0.610778	0.556886	0.51497	0.137725	0.419162	0.532934	0.508982	0.646707	0.437126	0.802395	0.784431	0.383234	0.556886	0.946108	0.898204	0.886228	0.203593	0.60479	0.640719	0.826347	0.592814	0.91018	0.832335	0.976048	0.988024	0.976048	0.473054	0.526946	0.57485	0.712575	0.347305	0.329341	0.293413	0.45509	0.508982	0.592814	0.185629	0.0718563	0.520958	0.401198	0.299401	0.449102	0.317365
TTC30A	0.964072	0.922156	1	0.814371	0.886228	1	0.958084	0.904192	0.964072	0.640719	0.922156	0.790419	0.820359	0.832335	0.898204	0.94012	0.952096	0.718563	0.97006	0.994012	1	0.982036	0.60479	0.91018	0.850299	1	0.928144	0.988024	1	1	0.994012	1	0.886228	0.946108	0.928144	0.97006	0.850299	0.868263	0.766467	0.916168	0.91018	0.646707	0.616766	0.233533	0.874251	0.928144	0.838323	0.856287	0.778443
CD3G	0.88024	0.838323	1	0.784431	0.772455	0.988024	0.916168	0.730539	0.874251	0.389222	0.808383	0.712575	0.772455	0.748503	0.748503	0.952096	0.904192	0.616766	0.868263	0.958084	0.976048	0.934132	0.431138	0.832335	0.838323	0.97006	0.886228	0.958084	0.982036	1	1	0.982036	0.814371	0.772455	0.796407	0.91018	0.784431	0.706587	0.508982	0.772455	0.886228	0.634731	0.39521	0.197605	0.706587	0.772455	0.634731	0.868263	0.724551
CCL14	0.97006	0.94012	1	0.820359	0.904192	1	0.97006	0.904192	0.964072	0.88024	0.94012	0.832335	0.88024	0.964072	0.928144	0.994012	0.982036	0.838323	0.97006	0.994012	1	0.988024	0.772455	0.934132	0.988024	1	0.976048	0.988024	0.988024	1	1	0.994012	0.994012	0.988024	0.958084	0.982036	0.946108	0.94012	0.862275	0.97006	0.97006	0.724551	0.88024	0.550898	0.94012	0.94012	0.94012	0.982036	0.958084
OLR1	0.790419	0.712575	1	0.796407	0.670659	1	0.844311	0.754491	0.784431	0.377246	0.748503	0.682635	0.724551	0.730539	0.658683	0.868263	0.88024	0.57485	0.784431	0.934132	0.964072	0.91018	0.365269	0.778443	0.784431	0.964072	0.850299	0.94012	0.916168	0.994012	0.988024	0.988024	0.712575	0.736527	0.754491	0.838323	0.60479	0.586826	0.467066	0.658683	0.712575	0.598802	0.39521	0.173653	0.658683	0.712575	0.580838	0.676647	0.580838
IKBKG	0.994012	1	1	0.832335	0.964072	1	1	0.958084	1	0.964072	1	0.862275	0.904192	0.94012	1	1	1	0.820359	1	0.994012	1	1	0.838323	0.952096	0.964072	1	0.994012	0.994012	1	1	1	1	1	0.982036	0.988024	0.994012	0.976048	0.994012	0.958084	0.988024	0.988024	0.742515	0.928144	0.538922	0.964072	0.994012	0.988024	0.994012	0.994012
CD69	0.958084	0.946108	1	0.790419	0.898204	1	0.964072	0.862275	0.946108	0.54491	0.922156	0.790419	0.856287	0.802395	0.874251	0.994012	0.976048	0.694611	0.958084	0.982036	0.988024	0.97006	0.592814	0.904192	0.958084	0.988024	0.952096	0.982036	0.994012	1	1	1	0.946108	0.916168	0.898204	0.964072	0.922156	0.856287	0.682635	0.904192	0.958084	0.688623	0.652695	0.317365	0.814371	0.91018	0.832335	0.946108	0.952096
ESR1	0.832335	0.790419	1	0.790419	0.706587	0.988024	0.892216	0.748503	0.808383	0.275449	0.742515	0.700599	0.718563	0.718563	0.700599	0.904192	0.904192	0.568862	0.856287	0.982036	0.988024	0.958084	0.347305	0.814371	0.742515	0.964072	0.802395	0.958084	0.976048	1	0.988024	0.994012	0.754491	0.790419	0.766467	0.91018	0.640719	0.640719	0.39521	0.706587	0.748503	0.616766	0.299401	0.113772	0.688623	0.730539	0.568862	0.682635	0.48503
CTLA4	0.862275	0.844311	1	0.802395	0.772455	0.994012	0.898204	0.808383	0.892216	0.51497	0.844311	0.748503	0.814371	0.796407	0.778443	0.988024	0.922156	0.646707	0.850299	0.958084	0.982036	0.946108	0.508982	0.844311	0.862275	0.976048	0.904192	0.94012	0.964072	0.994012	1	0.988024	0.850299	0.820359	0.838323	0.904192	0.814371	0.760479	0.586826	0.814371	0.916168	0.664671	0.556886	0.293413	0.730539	0.796407	0.706587	0.850299	0.826347
PTGER4	0.994012	0.988024	1	0.820359	0.928144	1	0.994012	0.934132	0.988024	0.868263	0.994012	0.832335	0.88024	0.91018	0.976048	1	0.988024	0.784431	1	0.994012	1	1	0.748503	0.952096	0.958084	1	0.982036	0.994012	1	1	1	1	0.982036	0.982036	0.946108	0.988024	0.982036	0.982036	0.826347	0.952096	0.97006	0.718563	0.928144	0.48503	0.916168	0.97006	0.964072	0.994012	0.982036
TLR9	0.760479	0.640719	1	0.784431	0.616766	0.982036	0.808383	0.640719	0.712575	0.221557	0.658683	0.640719	0.670659	0.670659	0.568862	0.934132	0.838323	0.550898	0.706587	0.934132	0.982036	0.892216	0.269461	0.754491	0.682635	0.91018	0.790419	0.928144	0.976048	0.988024	0.994012	0.988024	0.670659	0.694611	0.700599	0.832335	0.550898	0.461078	0.383234	0.622754	0.706587	0.60479	0.185629	0.101796	0.628743	0.592814	0.449102	0.664671	0.39521
BID	0.994012	0.976048	1	0.808383	0.934132	1	0.988024	0.916168	0.988024	0.784431	0.994012	0.838323	0.856287	0.88024	0.964072	0.988024	0.982036	0.754491	0.994012	0.994012	1	0.994012	0.664671	0.952096	0.892216	1	0.97006	0.988024	1	1	1	1	0.97006	0.976048	0.952096	0.982036	0.952096	0.97006	0.850299	0.982036	0.976048	0.670659	0.748503	0.359281	0.892216	0.958084	0.91018	0.958084	0.946108
CD274	0.922156	0.928144	1	0.820359	0.88024	1	0.958084	0.808383	0.94012	0.556886	0.928144	0.772455	0.832335	0.808383	0.838323	0.982036	0.94012	0.676647	0.928144	0.976048	0.982036	0.97006	0.550898	0.892216	0.88024	0.994012	0.958084	0.964072	0.976048	1	1	0.982036	0.868263	0.874251	0.832335	0.946108	0.892216	0.856287	0.598802	0.868263	0.916168	0.676647	0.60479	0.257485	0.766467	0.844311	0.760479	0.904192	0.91018
IL33	1	0.988024	1	0.820359	0.94012	1	0.994012	0.928144	1	0.862275	0.994012	0.838323	0.862275	0.892216	0.982036	0.994012	0.988024	0.760479	0.982036	0.994012	1	0.988024	0.736527	0.94012	0.952096	0.994012	0.976048	0.982036	1	1	1	1	0.994012	0.982036	0.934132	0.988024	0.964072	0.976048	0.808383	0.94012	0.964072	0.712575	0.844311	0.383234	0.934132	0.97006	0.97006	0.988024	0.964072
CCR5	0.976048	0.934132	1	0.796407	0.886228	1	0.958084	0.862275	0.952096	0.658683	0.934132	0.802395	0.838323	0.838323	0.904192	0.994012	0.958084	0.688623	0.94012	0.982036	0.988024	0.988024	0.592814	0.892216	0.904192	0.988024	0.982036	0.988024	1	1	1	1	0.928144	0.928144	0.88024	0.958084	0.934132	0.904192	0.700599	0.898204	0.964072	0.676647	0.742515	0.293413	0.808383	0.892216	0.862275	0.934132	0.964072
HLA-DQB1	0.778443	0.658683	1	0.814371	0.658683	0.976048	0.748503	0.730539	0.718563	0.598802	0.688623	0.724551	0.658683	0.820359	0.676647	0.838323	0.91018	0.628743	0.724551	0.928144	0.874251	0.904192	0.556886	0.748503	0.766467	0.838323	0.778443	0.892216	0.838323	1	0.982036	0.976048	0.724551	0.694611	0.784431	0.796407	0.682635	0.646707	0.622754	0.700599	0.712575	0.700599	0.646707	0.419162	0.742515	0.688623	0.646707	0.730539	0.670659
CD28	0.916168	0.904192	1	0.814371	0.856287	0.994012	0.922156	0.844311	0.922156	0.60479	0.892216	0.778443	0.838323	0.820359	0.862275	0.994012	0.952096	0.652695	0.91018	0.982036	0.982036	0.982036	0.586826	0.874251	0.958084	1	0.958084	0.976048	0.988024	1	1	1	0.928144	0.91018	0.886228	0.964072	0.91018	0.832335	0.706587	0.904192	0.958084	0.688623	0.670659	0.293413	0.802395	0.886228	0.778443	0.94012	0.916168
STC1	0.916168	0.91018	1	0.808383	0.88024	0.994012	0.934132	0.892216	0.934132	0.520958	0.91018	0.784431	0.796407	0.772455	0.868263	0.934132	0.946108	0.712575	0.922156	0.958084	0.994012	0.964072	0.497006	0.916168	0.832335	0.97006	0.946108	0.982036	1	1	0.994012	0.994012	0.808383	0.868263	0.862275	0.928144	0.784431	0.832335	0.556886	0.892216	0.856287	0.646707	0.580838	0.281437	0.772455	0.868263	0.784431	0.796407	0.730539
KLRB1	0.946108	0.934132	1	0.802395	0.862275	0.994012	0.964072	0.838323	0.952096	0.54491	0.922156	0.772455	0.838323	0.814371	0.88024	1	0.952096	0.676647	0.934132	0.982036	0.994012	0.97006	0.60479	0.892216	0.928144	0.988024	0.946108	0.97006	0.994012	1	1	0.994012	0.952096	0.91018	0.874251	0.964072	0.898204	0.862275	0.688623	0.88024	0.934132	0.670659	0.688623	0.257485	0.796407	0.874251	0.802395	0.928144	0.904192
XCL1/2	0.598802	0.443114	1	0.778443	0.39521	0.97006	0.598802	0.520958	0.491018	0.107784	0.39521	0.520958	0.443114	0.646707	0.383234	0.790419	0.754491	0.389222	0.508982	0.904192	0.898204	0.826347	0.131737	0.664671	0.622754	0.850299	0.664671	0.91018	0.844311	0.976048	0.982036	0.976048	0.443114	0.502994	0.556886	0.694611	0.281437	0.239521	0.227545	0.389222	0.45509	0.568862	0.113772	0.0658683	0.491018	0.401198	0.263473	0.407186	0.209581
TNFRSF11A	0.988024	0.928144	1	0.802395	0.850299	0.994012	0.958084	0.88024	0.952096	0.634731	0.91018	0.790419	0.796407	0.844311	0.892216	0.94012	0.934132	0.688623	0.964072	0.982036	0.994012	0.994012	0.592814	0.904192	0.820359	0.994012	0.904192	0.982036	0.982036	1	0.994012	1	0.898204	0.934132	0.904192	0.964072	0.850299	0.886228	0.640719	0.88024	0.868263	0.658683	0.60479	0.203593	0.832335	0.898204	0.88024	0.862275	0.826347
OASL	0.928144	0.88024	1	0.802395	0.832335	1	0.928144	0.850299	0.904192	0.57485	0.886228	0.772455	0.826347	0.796407	0.820359	0.958084	0.952096	0.664671	0.928144	0.988024	0.976048	0.97006	0.538922	0.862275	0.838323	0.988024	0.94012	0.976048	0.982036	0.994012	1	1	0.862275	0.856287	0.856287	0.934132	0.856287	0.772455	0.580838	0.808383	0.91018	0.652695	0.586826	0.251497	0.796407	0.856287	0.754491	0.862275	0.832335
HDAC11	0.952096	0.922156	1	0.802395	0.832335	0.988024	0.958084	0.850299	0.952096	0.54491	0.904192	0.784431	0.790419	0.814371	0.88024	0.916168	0.94012	0.682635	0.964072	0.994012	1	0.988024	0.538922	0.874251	0.802395	0.982036	0.904192	0.988024	1	1	1	1	0.868263	0.916168	0.874251	0.982036	0.826347	0.874251	0.57485	0.808383	0.844311	0.640719	0.562874	0.215569	0.820359	0.904192	0.796407	0.838323	0.742515
CDC25C	0.610778	0.508982	1	0.778443	0.449102	0.982036	0.646707	0.580838	0.586826	0.155689	0.473054	0.598802	0.526946	0.694611	0.461078	0.772455	0.808383	0.42515	0.598802	0.904192	0.934132	0.892216	0.155689	0.706587	0.640719	0.898204	0.676647	0.934132	0.856287	0.988024	0.982036	0.976048	0.491018	0.586826	0.57485	0.730539	0.377246	0.353293	0.275449	0.473054	0.526946	0.562874	0.209581	0.0718563	0.556886	0.48503	0.365269	0.467066	0.353293
IL32	1	1	1	0.844311	0.964072	1	1	0.976048	0.994012	0.898204	0.988024	0.850299	0.898204	0.922156	0.982036	1	1	0.814371	1	0.994012	1	1	0.784431	0.94012	0.988024	1	1	0.988024	1	1	1	1	0.994012	0.994012	0.958084	0.994012	0.982036	0.97006	0.862275	0.976048	0.988024	0.760479	0.976048	0.628743	0.952096	0.988024	0.97006	1	1
TMEM140	1	1	1	0.838323	0.964072	1	1	0.958084	1	0.952096	1	0.850299	0.892216	0.934132	0.994012	1	1	0.820359	1	0.994012	1	1	0.820359	0.946108	0.976048	1	1	0.994012	1	1	1	1	0.994012	0.994012	0.97006	0.994012	0.982036	1	0.958084	0.982036	0.976048	0.754491	0.94012	0.580838	0.952096	0.994012	0.988024	0.994012	1
H2AFX	0.994012	0.994012	1	0.832335	0.964072	1	0.994012	0.946108	1	0.892216	0.994012	0.856287	0.88024	0.916168	0.988024	1	0.994012	0.784431	1	0.988024	1	1	0.784431	0.958084	0.922156	1	0.982036	0.988024	1	1	1	1	0.994012	0.976048	0.994012	0.994012	0.976048	1	0.922156	0.994012	0.988024	0.730539	0.862275	0.54491	0.94012	0.994012	0.952096	0.994012	0.982036
RSAD2	0.988024	0.976048	1	0.814371	0.94012	1	0.976048	0.946108	0.988024	0.790419	0.976048	0.832335	0.868263	0.874251	0.958084	0.994012	0.976048	0.742515	0.988024	0.988024	0.994012	0.988024	0.700599	0.928144	0.946108	1	0.994012	0.988024	1	1	1	1	0.97006	0.994012	0.946108	0.994012	0.958084	0.946108	0.808383	0.934132	0.964072	0.694611	0.874251	0.467066	0.922156	0.976048	0.934132	0.988024	0.976048
FPR1	0.922156	0.904192	1	0.820359	0.886228	1	0.952096	0.934132	0.934132	0.718563	0.934132	0.790419	0.838323	0.820359	0.898204	0.988024	0.982036	0.706587	0.922156	0.964072	0.976048	0.964072	0.592814	0.886228	0.88024	0.994012	0.976048	0.976048	0.982036	1	1	1	0.892216	0.916168	0.91018	0.958084	0.874251	0.886228	0.736527	0.928144	0.91018	0.688623	0.730539	0.323353	0.820359	0.922156	0.826347	0.892216	0.88024
CCNE1	0.964072	0.952096	1	0.814371	0.91018	1	0.97006	0.898204	0.952096	0.748503	0.952096	0.820359	0.868263	0.838323	0.934132	0.982036	0.982036	0.736527	0.976048	0.988024	1	0.994012	0.640719	0.934132	0.88024	1	0.97006	0.988024	1	1	1	1	0.946108	0.946108	0.964072	0.976048	0.91018	0.946108	0.832335	0.952096	0.946108	0.688623	0.748503	0.377246	0.904192	0.928144	0.886228	0.928144	0.904192
HLA-DOA	0.898204	0.916168	1	0.784431	0.826347	0.988024	0.964072	0.778443	0.964072	0.401198	0.886228	0.778443	0.802395	0.760479	0.832335	0.952096	0.916168	0.646707	0.922156	0.97006	0.994012	0.958084	0.491018	0.862275	0.778443	0.97006	0.898204	0.958084	0.994012	1	1	0.994012	0.820359	0.856287	0.802395	0.922156	0.856287	0.772455	0.508982	0.778443	0.862275	0.622754	0.407186	0.137725	0.730539	0.820359	0.754491	0.838323	0.670659
IL18	0.898204	0.814371	1	0.796407	0.742515	0.994012	0.856287	0.796407	0.826347	0.51497	0.802395	0.730539	0.784431	0.820359	0.778443	0.94012	0.922156	0.550898	0.88024	0.988024	0.976048	0.976048	0.497006	0.826347	0.832335	0.982036	0.886228	0.958084	0.97006	1	0.994012	1	0.814371	0.826347	0.808383	0.928144	0.772455	0.724551	0.598802	0.778443	0.844311	0.646707	0.48503	0.161677	0.748503	0.802395	0.706587	0.862275	0.754491
CD247	0.832335	0.772455	1	0.784431	0.676647	0.994012	0.826347	0.706587	0.796407	0.347305	0.760479	0.694611	0.742515	0.718563	0.700599	0.976048	0.892216	0.562874	0.814371	0.946108	0.97006	0.934132	0.389222	0.802395	0.826347	0.952096	0.826347	0.934132	0.94012	0.988024	1	0.988024	0.790419	0.730539	0.748503	0.850299	0.712575	0.60479	0.473054	0.724551	0.868263	0.646707	0.263473	0.167665	0.670659	0.700599	0.568862	0.802395	0.652695
FCN1	0.934132	0.922156	1	0.796407	0.88024	1	0.97006	0.874251	0.958084	0.60479	0.922156	0.778443	0.814371	0.826347	0.868263	0.988024	0.976048	0.670659	0.946108	0.988024	0.988024	0.982036	0.586826	0.898204	0.892216	0.994012	0.982036	0.982036	0.994012	1	1	1	0.928144	0.916168	0.88024	0.958084	0.904192	0.904192	0.688623	0.922156	0.928144	0.676647	0.688623	0.239521	0.814371	0.892216	0.790419	0.922156	0.904192
LIF	0.958084	0.916168	1	0.826347	0.898204	1	0.958084	0.964072	0.934132	0.730539	0.934132	0.814371	0.856287	0.850299	0.91018	0.97006	0.964072	0.766467	0.922156	0.988024	0.988024	1	0.688623	0.916168	0.886228	0.988024	0.958084	0.958084	0.982036	0.994012	1	1	0.928144	0.97006	0.97006	0.97006	0.886228	0.88024	0.766467	0.94012	0.922156	0.736527	0.754491	0.383234	0.856287	0.892216	0.868263	0.922156	0.868263
PDCD1LG2	0.904192	0.868263	1	0.802395	0.790419	1	0.904192	0.784431	0.892216	0.48503	0.856287	0.748503	0.814371	0.796407	0.820359	0.976048	0.916168	0.628743	0.886228	0.97006	0.976048	0.982036	0.51497	0.832335	0.862275	0.988024	0.934132	0.97006	0.97006	1	1	0.994012	0.874251	0.844311	0.826347	0.928144	0.838323	0.778443	0.598802	0.814371	0.892216	0.658683	0.54491	0.161677	0.742515	0.796407	0.712575	0.856287	0.850299
MICB	0.958084	0.982036	1	0.826347	0.934132	1	0.982036	0.91018	0.982036	0.760479	0.97006	0.826347	0.886228	0.862275	0.94012	1	0.97006	0.748503	0.982036	0.988024	1	0.994012	0.700599	0.898204	0.946108	0.988024	0.988024	0.988024	0.994012	0.994012	1	0.994012	0.958084	0.964072	0.934132	0.958084	0.952096	0.946108	0.766467	0.946108	0.97006	0.706587	0.778443	0.413174	0.868263	0.946108	0.898204	0.958084	0.982036
PTGS2	0.784431	0.724551	1	0.802395	0.658683	0.994012	0.832335	0.754491	0.778443	0.323353	0.688623	0.676647	0.688623	0.736527	0.670659	0.874251	0.91018	0.57485	0.742515	0.934132	0.976048	0.922156	0.347305	0.802395	0.724551	0.922156	0.838323	0.952096	0.976048	1	0.988024	0.994012	0.676647	0.748503	0.718563	0.856287	0.556886	0.592814	0.413174	0.718563	0.700599	0.610778	0.329341	0.131737	0.664671	0.694611	0.520958	0.628743	0.48503
FBP1	0.958084	0.964072	1	0.808383	0.928144	1	0.976048	0.916168	0.982036	0.754491	0.97006	0.814371	0.868263	0.88024	0.952096	1	0.976048	0.748503	0.958084	0.994012	0.994012	0.988024	0.640719	0.91018	0.928144	1	0.988024	0.988024	0.994012	1	1	1	0.946108	0.97006	0.94012	0.988024	0.94012	0.958084	0.772455	0.946108	0.97006	0.682635	0.802395	0.401198	0.874251	0.946108	0.898204	0.958084	0.952096
PRF1	0.730539	0.634731	1	0.778443	0.57485	0.988024	0.730539	0.634731	0.688623	0.293413	0.610778	0.640719	0.682635	0.700599	0.592814	0.898204	0.844311	0.508982	0.706587	0.916168	0.922156	0.886228	0.305389	0.748503	0.736527	0.928144	0.790419	0.904192	0.892216	0.988024	1	0.976048	0.646707	0.682635	0.652695	0.778443	0.580838	0.508982	0.419162	0.60479	0.742515	0.610778	0.209581	0.113772	0.616766	0.568862	0.479042	0.652695	0.389222
BIRC5	0.994012	0.994012	1	0.838323	0.97006	1	1	0.994012	0.994012	0.928144	0.994012	0.886228	0.946108	0.934132	0.994012	0.994012	0.988024	0.850299	0.994012	0.988024	1	1	0.892216	0.952096	0.946108	1	1	0.988024	1	1	1	1	0.988024	0.988024	1	0.988024	0.982036	0.988024	0.958084	0.988024	0.994012	0.778443	0.904192	0.664671	0.97006	0.982036	0.982036	0.988024	0.982036
BCL2	0.994012	0.994012	1	0.832335	0.964072	1	0.994012	0.934132	1	0.928144	0.994012	0.868263	0.91018	0.952096	0.994012	1	1	0.844311	1	0.994012	1	1	0.832335	0.94012	0.988024	1	1	1	1	1	1	1	1	0.994012	0.982036	0.994012	0.964072	0.988024	0.958084	0.988024	0.982036	0.748503	0.934132	0.616766	0.988024	1	0.976048	0.994012	0.988024
ALDOC	1	0.988024	1	0.820359	0.964072	1	0.994012	0.946108	0.988024	0.838323	0.994012	0.850299	0.88024	0.892216	0.982036	0.988024	0.976048	0.784431	0.994012	0.994012	1	0.994012	0.760479	0.94012	0.934132	1	0.97006	0.988024	1	1	1	1	0.97006	0.982036	0.964072	0.988024	0.964072	0.976048	0.874251	0.988024	0.976048	0.700599	0.826347	0.467066	0.952096	0.976048	0.952096	0.976048	0.946108
ZC3H12A	0.856287	0.796407	1	0.784431	0.706587	0.994012	0.844311	0.712575	0.820359	0.281437	0.730539	0.718563	0.718563	0.724551	0.688623	0.904192	0.88024	0.598802	0.820359	0.976048	0.982036	0.952096	0.383234	0.790419	0.724551	0.928144	0.832335	0.934132	0.964072	1	0.994012	0.994012	0.736527	0.760479	0.742515	0.91018	0.610778	0.652695	0.437126	0.694611	0.736527	0.610778	0.323353	0.0718563	0.652695	0.706587	0.556886	0.706587	0.467066
CCL5	1	1	1	0.868263	0.958084	1	1	0.97006	1	0.946108	1	0.892216	0.916168	0.922156	0.988024	1	1	0.838323	1	0.994012	1	0.994012	0.832335	0.934132	0.988024	0.994012	1	0.988024	1	1	1	1	0.988024	0.994012	0.976048	0.994012	0.982036	0.988024	0.91018	0.97006	0.982036	0.778443	0.994012	0.640719	0.97006	0.976048	0.988024	1	1
VSIR	1	1	1	0.826347	0.952096	1	1	0.946108	1	0.928144	1	0.850299	0.88024	0.922156	0.988024	1	1	0.802395	1	0.994012	1	1	0.778443	0.946108	0.97006	1	0.988024	0.988024	1	1	1	1	0.994012	0.994012	0.97006	0.994012	0.982036	1	0.862275	0.976048	0.982036	0.724551	0.94012	0.48503	0.946108	0.994012	0.982036	0.994012	1
DUSP5	1	1	1	0.886228	0.988024	1	1	0.994012	1	0.988024	1	0.922156	0.934132	0.97006	1	1	1	0.868263	1	0.994012	1	1	0.922156	0.976048	1	1	1	0.994012	1	1	1	1	1	0.994012	1	0.994012	1	1	0.97006	1	0.994012	0.856287	0.982036	0.796407	0.976048	1	1	1	1
IL2RA	0.94012	0.946108	1	0.808383	0.898204	1	0.97006	0.88024	0.952096	0.634731	0.934132	0.820359	0.856287	0.814371	0.91018	0.994012	0.982036	0.700599	0.958084	0.982036	0.982036	0.982036	0.622754	0.904192	0.934132	0.994012	0.958084	0.982036	1	1	1	1	0.946108	0.91018	0.886228	0.97006	0.928144	0.91018	0.700599	0.922156	0.958084	0.682635	0.694611	0.287425	0.820359	0.916168	0.808383	0.922156	0.958084
IL2RB	0.994012	0.976048	1	0.838323	0.922156	1	0.988024	0.952096	0.988024	0.820359	0.988024	0.856287	0.898204	0.886228	0.952096	1	0.982036	0.784431	0.988024	0.988024	0.994012	0.994012	0.736527	0.928144	0.97006	0.994012	0.988024	0.988024	0.994012	1	1	0.994012	0.994012	0.976048	0.946108	0.988024	0.976048	0.964072	0.808383	0.94012	0.976048	0.712575	0.964072	0.526946	0.898204	0.97006	0.94012	0.982036	0.994012
TREM2	0.952096	0.982036	1	0.814371	0.934132	1	0.994012	0.958084	1	0.832335	0.982036	0.838323	0.850299	0.88024	0.976048	0.976048	0.982036	0.772455	1	0.994012	1	1	0.724551	0.94012	0.916168	0.994012	1	0.988024	1	1	1	1	0.946108	0.982036	0.964072	0.976048	0.946108	0.982036	0.820359	0.952096	0.958084	0.694611	0.856287	0.48503	0.874251	0.946108	0.934132	0.94012	0.952096
THBD	0.964072	0.94012	1	0.802395	0.922156	1	0.946108	0.916168	0.964072	0.754491	0.922156	0.814371	0.838323	0.904192	0.916168	0.982036	0.97006	0.736527	0.946108	0.994012	0.994012	0.988024	0.688623	0.916168	0.892216	0.994012	0.964072	0.964072	0.994012	1	1	0.994012	0.97006	1	0.964072	0.976048	0.928144	0.922156	0.724551	0.928144	0.946108	0.670659	0.712575	0.281437	0.874251	0.934132	0.892216	0.976048	0.856287
APH1B	0.862275	0.814371	1	0.784431	0.754491	0.994012	0.898204	0.790419	0.850299	0.389222	0.772455	0.712575	0.772455	0.766467	0.748503	0.916168	0.922156	0.592814	0.862275	0.982036	0.988024	0.958084	0.383234	0.820359	0.778443	1	0.844311	0.97006	0.976048	1	0.982036	0.994012	0.766467	0.826347	0.814371	0.916168	0.688623	0.706587	0.45509	0.748503	0.772455	0.598802	0.479042	0.131737	0.736527	0.760479	0.598802	0.730539	0.598802
LCK	0.982036	0.952096	1	0.808383	0.904192	0.994012	0.964072	0.868263	0.952096	0.658683	0.922156	0.796407	0.88024	0.844311	0.898204	1	0.946108	0.706587	0.958084	0.982036	0.988024	0.982036	0.610778	0.892216	0.982036	0.988024	0.958084	0.982036	1	1	1	0.994012	0.958084	0.928144	0.886228	0.958084	0.958084	0.886228	0.718563	0.898204	0.958084	0.700599	0.862275	0.389222	0.844311	0.898204	0.868263	0.97006	0.988024
IRF5	0.964072	0.976048	1	0.802395	0.898204	0.994012	0.976048	0.838323	0.988024	0.640719	0.976048	0.814371	0.838323	0.832335	0.934132	0.994012	0.958084	0.706587	0.982036	0.988024	1	0.988024	0.60479	0.898204	0.868263	0.988024	0.946108	0.976048	1	1	1	1	0.94012	0.958084	0.916168	0.982036	0.934132	0.946108	0.700599	0.886228	0.952096	0.664671	0.664671	0.239521	0.826347	0.916168	0.898204	0.964072	0.892216
ZAP70	0.904192	0.862275	1	0.808383	0.820359	0.994012	0.922156	0.808383	0.892216	0.580838	0.862275	0.754491	0.838323	0.808383	0.814371	0.988024	0.934132	0.646707	0.898204	0.976048	0.988024	0.97006	0.562874	0.868263	0.976048	0.994012	0.928144	0.97006	0.982036	0.994012	1	0.994012	0.892216	0.904192	0.850299	0.952096	0.856287	0.820359	0.676647	0.88024	0.952096	0.688623	0.736527	0.353293	0.802395	0.844311	0.748503	0.916168	0.916168
TLR8	0.790419	0.766467	1	0.784431	0.718563	0.988024	0.832335	0.712575	0.772455	0.353293	0.718563	0.688623	0.760479	0.730539	0.676647	0.91018	0.886228	0.550898	0.814371	0.958084	0.952096	0.922156	0.419162	0.802395	0.802395	0.97006	0.844311	0.934132	0.94012	0.988024	1	0.988024	0.736527	0.730539	0.724551	0.868263	0.646707	0.60479	0.431138	0.706587	0.814371	0.622754	0.329341	0.11976	0.658683	0.688623	0.57485	0.742515	0.610778
ROR2	0.964072	0.916168	1	0.814371	0.868263	1	0.952096	0.898204	0.958084	0.694611	0.91018	0.802395	0.826347	0.868263	0.88024	0.952096	0.958084	0.682635	0.958084	0.988024	0.988024	1	0.610778	0.916168	0.874251	1	0.922156	0.982036	0.982036	1	1	1	0.892216	0.946108	0.916168	0.97006	0.862275	0.874251	0.718563	0.904192	0.904192	0.646707	0.694611	0.269461	0.850299	0.916168	0.868263	0.91018	0.826347
CEBPB	0.994012	0.994012	1	0.94012	0.988024	1	0.994012	0.994012	0.994012	0.994012	0.994012	0.958084	0.988024	0.994012	0.994012	1	1	0.97006	0.994012	0.994012	1	1	0.976048	0.976048	1	1	0.994012	1	1	1	1	1	0.994012	0.994012	0.994012	0.994012	0.994012	0.994012	0.994012	0.994012	0.994012	0.928144	0.988024	0.904192	0.994012	0.994012	0.994012	0.994012	0.994012
ANGPT1	0.952096	0.94012	1	0.820359	0.868263	1	0.94012	0.91018	0.976048	0.670659	0.958084	0.832335	0.820359	0.844311	0.922156	0.946108	0.97006	0.730539	0.97006	0.988024	1	0.982036	0.676647	0.946108	0.856287	1	0.91018	0.988024	0.994012	1	0.994012	1	0.886228	0.916168	0.886228	0.976048	0.88024	0.892216	0.712575	0.922156	0.91018	0.688623	0.682635	0.311377	0.862275	0.946108	0.844311	0.856287	0.790419
ROBO4	0.982036	0.946108	1	0.808383	0.886228	1	0.964072	0.892216	0.958084	0.670659	0.946108	0.784431	0.808383	0.868263	0.898204	0.982036	0.982036	0.706587	0.976048	0.988024	1	0.994012	0.586826	0.91018	0.862275	1	0.934132	0.982036	0.994012	1	0.994012	1	0.934132	0.958084	0.934132	0.982036	0.922156	0.916168	0.712575	0.904192	0.922156	0.658683	0.670659	0.227545	0.868263	0.934132	0.868263	0.928144	0.832335
FOSL1	0.988024	0.994012	1	0.826347	0.958084	1	0.976048	1	0.988024	0.874251	0.982036	0.850299	0.892216	0.922156	0.976048	0.982036	1	0.832335	0.976048	0.994012	1	0.994012	0.778443	0.928144	0.94012	0.994012	0.988024	0.982036	1	1	1	1	0.97006	0.964072	0.994012	0.988024	0.946108	0.982036	0.898204	0.976048	0.964072	0.730539	0.850299	0.57485	0.916168	0.988024	0.958084	0.952096	0.952096
PGPEP1	0.994012	1	1	0.838323	0.97006	1	1	0.964072	1	0.958084	1	0.868263	0.886228	0.928144	1	1	1	0.814371	1	0.994012	1	0.994012	0.826347	0.958084	0.958084	1	0.994012	0.994012	1	1	1	1	0.988024	0.988024	0.988024	0.994012	0.976048	1	0.934132	1	0.988024	0.748503	0.898204	0.57485	0.952096	1	0.994012	0.994012	0.982036
CD6	0.862275	0.820359	1	0.796407	0.742515	0.982036	0.88024	0.748503	0.820359	0.45509	0.790419	0.706587	0.778443	0.742515	0.760479	0.964072	0.904192	0.598802	0.850299	0.964072	0.976048	0.946108	0.419162	0.838323	0.886228	0.976048	0.874251	0.934132	0.97006	0.988024	1	0.988024	0.820359	0.790419	0.808383	0.922156	0.790419	0.688623	0.550898	0.790419	0.904192	0.670659	0.437126	0.233533	0.748503	0.736527	0.652695	0.850299	0.784431
MMRN2	0.994012	0.976048	1	0.820359	0.934132	1	0.988024	0.922156	1	0.898204	0.976048	0.832335	0.868263	0.922156	0.976048	1	0.994012	0.760479	0.994012	0.994012	1	0.994012	0.748503	0.958084	0.934132	1	0.976048	0.988024	1	1	1	1	0.988024	0.994012	0.97006	0.994012	0.964072	0.982036	0.856287	0.976048	0.982036	0.700599	0.832335	0.371257	0.928144	0.988024	0.964072	0.994012	0.97006
GZMB	0.700599	0.592814	1	0.778443	0.497006	0.982036	0.718563	0.598802	0.640719	0.275449	0.562874	0.60479	0.628743	0.682635	0.54491	0.88024	0.808383	0.497006	0.664671	0.916168	0.922156	0.88024	0.293413	0.706587	0.712575	0.898204	0.724551	0.898204	0.892216	0.982036	1	0.976048	0.616766	0.640719	0.664671	0.760479	0.48503	0.42515	0.365269	0.562874	0.664671	0.60479	0.179641	0.0898204	0.586826	0.556886	0.39521	0.60479	0.353293
CXCL10	0.976048	0.964072	1	0.856287	0.922156	1	0.976048	0.97006	0.964072	0.862275	0.964072	0.856287	0.91018	0.904192	0.946108	0.994012	0.976048	0.796407	0.982036	0.988024	0.994012	0.994012	0.778443	0.916168	0.982036	0.994012	0.988024	0.982036	0.994012	1	1	1	0.958084	0.964072	0.928144	0.982036	0.97006	0.946108	0.856287	0.958084	0.976048	0.784431	0.91018	0.598802	0.934132	0.946108	0.928144	0.976048	0.988024
TNFSF13B	0.946108	0.898204	1	0.802395	0.868263	1	0.946108	0.838323	0.952096	0.520958	0.88024	0.796407	0.832335	0.790419	0.850299	0.958084	0.946108	0.670659	0.946108	0.982036	0.994012	0.976048	0.568862	0.898204	0.850299	0.994012	0.94012	0.982036	1	1	1	1	0.892216	0.91018	0.868263	0.958084	0.892216	0.832335	0.616766	0.88024	0.94012	0.670659	0.586826	0.215569	0.802395	0.88024	0.730539	0.904192	0.820359
CXCL16	0.994012	0.994012	1	0.814371	0.946108	1	0.988024	0.952096	1	0.874251	0.994012	0.832335	0.862275	0.916168	0.994012	0.988024	1	0.778443	1	0.994012	1	1	0.730539	0.94012	0.94012	1	1	0.988024	1	1	1	1	0.988024	0.988024	0.952096	0.994012	0.976048	0.988024	0.856287	0.976048	0.97006	0.694611	0.874251	0.467066	0.928144	0.988024	0.982036	0.976048	0.982036
TICAM1	0.952096	0.928144	1	0.802395	0.892216	1	0.952096	0.88024	0.952096	0.628743	0.934132	0.790419	0.826347	0.832335	0.91018	0.958084	0.952096	0.712575	0.964072	0.988024	1	0.988024	0.550898	0.892216	0.820359	1	0.928144	0.988024	1	1	1	1	0.892216	0.946108	0.946108	0.97006	0.874251	0.91018	0.628743	0.91018	0.916168	0.652695	0.60479	0.227545	0.838323	0.94012	0.838323	0.892216	0.742515
EOMES	0.874251	0.826347	1	0.796407	0.778443	0.994012	0.874251	0.814371	0.844311	0.51497	0.844311	0.736527	0.802395	0.778443	0.820359	0.934132	0.94012	0.622754	0.886228	0.976048	0.994012	0.958084	0.520958	0.820359	0.862275	0.982036	0.88024	0.976048	0.964072	0.994012	0.994012	0.994012	0.820359	0.838323	0.802395	0.904192	0.766467	0.754491	0.580838	0.766467	0.856287	0.652695	0.526946	0.245509	0.766467	0.802395	0.682635	0.844311	0.772455
CXCR6	0.784431	0.700599	1	0.784431	0.640719	0.988024	0.802395	0.670659	0.760479	0.335329	0.724551	0.688623	0.748503	0.706587	0.652695	0.934132	0.88024	0.54491	0.772455	0.946108	0.952096	0.904192	0.347305	0.790419	0.808383	0.958084	0.832335	0.934132	0.928144	0.994012	1	0.976048	0.748503	0.718563	0.712575	0.838323	0.628743	0.57485	0.473054	0.658683	0.784431	0.60479	0.317365	0.11976	0.646707	0.676647	0.532934	0.772455	0.586826
PDGFA	0.958084	0.946108	1	0.802395	0.862275	1	0.976048	0.922156	0.988024	0.676647	0.94012	0.778443	0.778443	0.814371	0.928144	0.958084	0.958084	0.730539	0.982036	0.994012	1	0.988024	0.646707	0.928144	0.814371	0.988024	0.916168	0.982036	0.994012	1	1	1	0.862275	0.934132	0.886228	0.964072	0.844311	0.88024	0.718563	0.928144	0.868263	0.658683	0.664671	0.311377	0.862275	0.916168	0.88024	0.856287	0.748503
IRF7	0.994012	1	1	0.832335	0.964072	1	1	0.97006	1	0.952096	1	0.850299	0.904192	0.94012	0.988024	1	1	0.820359	1	0.994012	1	1	0.790419	0.952096	0.994012	1	1	0.994012	1	1	1	1	0.994012	0.988024	0.982036	0.994012	0.982036	1	0.934132	0.982036	0.982036	0.754491	0.964072	0.610778	0.946108	1	0.976048	0.994012	1
IL1B	0.772455	0.760479	1	0.784431	0.706587	0.994012	0.874251	0.730539	0.796407	0.359281	0.718563	0.682635	0.694611	0.736527	0.688623	0.886228	0.892216	0.610778	0.808383	0.94012	0.958084	0.904192	0.42515	0.778443	0.760479	0.904192	0.838323	0.958084	0.946108	1	1	0.988024	0.718563	0.736527	0.736527	0.838323	0.586826	0.610778	0.437126	0.730539	0.736527	0.622754	0.299401	0.131737	0.664671	0.736527	0.598802	0.640719	0.502994
NCAM1	0.862275	0.838323	1	0.832335	0.784431	1	0.928144	0.820359	0.868263	0.556886	0.826347	0.772455	0.718563	0.772455	0.802395	0.958084	0.91018	0.676647	0.922156	0.946108	0.976048	0.952096	0.51497	0.898204	0.790419	0.964072	0.886228	0.976048	0.976048	0.994012	1	0.988024	0.754491	0.820359	0.820359	0.916168	0.736527	0.754491	0.60479	0.808383	0.802395	0.670659	0.54491	0.335329	0.820359	0.784431	0.712575	0.742515	0.694611
CD3D	0.976048	0.952096	1	0.826347	0.91018	1	0.97006	0.886228	0.958084	0.778443	0.946108	0.820359	0.898204	0.886228	0.904192	1	0.964072	0.730539	0.976048	0.988024	0.988024	0.988024	0.706587	0.892216	0.994012	0.988024	0.976048	0.976048	0.988024	1	1	1	0.964072	0.94012	0.904192	0.982036	0.952096	0.91018	0.784431	0.934132	0.964072	0.730539	0.922156	0.45509	0.886228	0.922156	0.892216	0.976048	0.976048
CD27	0.904192	0.88024	1	0.802395	0.790419	0.994012	0.922156	0.796407	0.886228	0.550898	0.856287	0.766467	0.838323	0.778443	0.826347	0.994012	0.922156	0.646707	0.892216	0.97006	0.982036	0.97006	0.550898	0.856287	0.976048	0.988024	0.934132	0.97006	0.982036	0.994012	1	0.988024	0.88024	0.844311	0.826347	0.928144	0.856287	0.796407	0.640719	0.844311	0.934132	0.682635	0.700599	0.365269	0.772455	0.802395	0.754491	0.91018	0.904192
EIF4EBP1	0.994012	0.994012	1	0.94012	0.988024	1	0.994012	0.994012	0.994012	0.994012	0.994012	0.97006	0.994012	0.988024	0.994012	1	1	0.958084	0.994012	0.994012	1	1	0.988024	0.994012	1	1	0.994012	1	1	1	1	1	0.994012	0.994012	0.994012	0.994012	0.994012	0.994012	0.994012	0.994012	0.994012	0.934132	0.976048	0.844311	0.988024	0.994012	0.994012	0.994012	0.994012
ICAM3	0.994012	1	1	0.832335	0.952096	1	0.994012	0.952096	0.994012	0.928144	0.994012	0.844311	0.892216	0.928144	0.994012	1	1	0.784431	0.994012	0.994012	1	1	0.790419	0.946108	0.994012	1	0.994012	0.988024	1	1	1	1	0.988024	0.994012	0.982036	0.988024	0.97006	0.994012	0.94012	0.982036	0.994012	0.736527	0.982036	0.568862	0.97006	0.988024	0.988024	0.988024	0.994012
DEPTOR	0.988024	0.958084	1	0.820359	0.94012	1	0.988024	0.934132	0.988024	0.862275	0.97006	0.826347	0.88024	0.916168	0.952096	0.988024	1	0.772455	0.994012	1	1	1	0.754491	0.958084	0.958084	1	0.97006	0.988024	1	1	0.994012	1	0.982036	1	0.988024	0.994012	0.964072	0.97006	0.892216	0.982036	0.994012	0.706587	0.820359	0.51497	0.952096	0.994012	0.946108	0.988024	0.958084
KLRK1	0.934132	0.898204	1	0.808383	0.844311	0.994012	0.916168	0.838323	0.898204	0.646707	0.898204	0.778443	0.874251	0.802395	0.850299	0.994012	0.94012	0.676647	0.916168	0.976048	0.982036	0.958084	0.616766	0.892216	0.964072	0.988024	0.946108	0.97006	0.982036	1	1	1	0.898204	0.88024	0.856287	0.946108	0.892216	0.844311	0.730539	0.916168	0.964072	0.700599	0.748503	0.401198	0.850299	0.856287	0.766467	0.916168	0.928144
MAGEA12	0.676647	0.592814	1	0.802395	0.538922	0.976048	0.640719	0.622754	0.616766	0.377246	0.580838	0.592814	0.550898	0.724551	0.556886	0.802395	0.868263	0.508982	0.60479	0.904192	0.868263	0.862275	0.221557	0.682635	0.706587	0.844311	0.712575	0.886228	0.820359	0.97006	1	0.97006	0.556886	0.664671	0.688623	0.694611	0.491018	0.51497	0.491018	0.628743	0.616766	0.592814	0.39521	0.179641	0.640719	0.568862	0.491018	0.568862	0.497006
MAGEA3/A6	0.820359	0.778443	1	0.922156	0.766467	0.994012	0.814371	0.772455	0.808383	0.706587	0.784431	0.820359	0.820359	0.832335	0.784431	0.898204	0.91018	0.718563	0.784431	0.94012	0.916168	0.904192	0.724551	0.820359	0.874251	0.91018	0.874251	0.91018	0.886228	0.982036	0.994012	0.976048	0.778443	0.796407	0.838323	0.838323	0.754491	0.766467	0.742515	0.814371	0.808383	0.856287	0.658683	0.532934	0.802395	0.748503	0.730539	0.772455	0.736527
GHR	0.904192	0.844311	1	0.808383	0.766467	0.994012	0.892216	0.850299	0.904192	0.568862	0.874251	0.784431	0.748503	0.820359	0.850299	0.91018	0.922156	0.664671	0.91018	0.994012	0.988024	0.988024	0.54491	0.862275	0.820359	0.976048	0.862275	0.976048	0.952096	0.994012	0.982036	0.994012	0.868263	0.934132	0.838323	0.976048	0.796407	0.796407	0.610778	0.796407	0.832335	0.640719	0.60479	0.197605	0.862275	0.862275	0.784431	0.808383	0.682635
LRRC32	0.976048	0.958084	1	0.808383	0.922156	1	0.976048	0.916168	0.982036	0.808383	0.97006	0.814371	0.862275	0.904192	0.94012	0.988024	0.994012	0.760479	0.976048	0.994012	1	0.994012	0.706587	0.934132	0.91018	1	0.946108	0.988024	1	1	1	1	0.946108	0.982036	0.964072	0.994012	0.928144	0.952096	0.802395	0.952096	0.958084	0.664671	0.772455	0.317365	0.91018	0.97006	0.922156	0.952096	0.892216
LY96	1	1	1	0.832335	0.958084	1	1	0.97006	0.994012	0.922156	0.994012	0.850299	0.892216	0.928144	0.994012	1	1	0.802395	1	0.994012	1	1	0.778443	0.958084	0.97006	1	1	1	1	1	1	1	0.988024	1	0.97006	0.988024	0.97006	0.994012	0.91018	0.988024	0.994012	0.772455	0.916168	0.562874	0.958084	1	0.982036	0.994012	1
MB21D1	0.994012	1	1	0.826347	0.952096	1	0.994012	0.964072	1	0.91018	1	0.838323	0.874251	0.892216	1	1	0.994012	0.790419	1	0.994012	1	1	0.766467	0.946108	0.952096	1	0.994012	0.988024	1	1	1	1	0.97006	0.982036	0.958084	0.994012	0.982036	0.988024	0.874251	0.982036	0.982036	0.730539	0.904192	0.538922	0.952096	0.988024	0.988024	0.988024	0.994012
MAGEC1	0.556886	0.443114	1	0.772455	0.407186	0.964072	0.497006	0.520958	0.48503	0.215569	0.42515	0.491018	0.437126	0.694611	0.407186	0.748503	0.778443	0.419162	0.48503	0.886228	0.838323	0.796407	0.131737	0.598802	0.640719	0.796407	0.640719	0.862275	0.778443	0.982036	0.982036	0.964072	0.461078	0.497006	0.57485	0.610778	0.365269	0.341317	0.365269	0.48503	0.51497	0.57485	0.251497	0.161677	0.520958	0.419162	0.323353	0.48503	0.371257
BAX	0.994012	0.994012	1	0.898204	0.982036	1	0.994012	0.994012	0.994012	0.994012	0.994012	0.94012	0.988024	0.97006	0.994012	1	1	0.94012	0.994012	0.994012	1	1	0.976048	0.97006	1	1	0.994012	1	1	1	1	1	0.994012	0.994012	0.994012	0.994012	0.994012	0.994012	0.994012	0.994012	0.994012	0.874251	0.988024	0.814371	0.982036	0.994012	0.994012	0.994012	0.994012
HES1	1	0.982036	1	0.844311	0.964072	1	1	0.982036	1	0.952096	0.988024	0.886228	0.898204	0.952096	1	1	1	0.856287	1	0.994012	1	1	0.862275	0.964072	0.928144	1	0.994012	0.994012	1	1	1	1	0.982036	0.994012	1	1	0.982036	1	0.988024	1	0.988024	0.772455	0.904192	0.598802	0.964072	0.988024	0.982036	1	0.97006
CCND2	0.988024	0.958084	1	0.820359	0.922156	1	0.976048	0.934132	0.982036	0.820359	0.97006	0.826347	0.886228	0.91018	0.952096	1	0.988024	0.742515	0.976048	0.994012	1	0.994012	0.676647	0.928144	0.964072	1	0.97006	0.988024	0.994012	1	1	1	0.97006	0.976048	0.94012	0.988024	0.952096	0.964072	0.802395	0.952096	0.97006	0.706587	0.850299	0.401198	0.904192	0.964072	0.928144	0.982036	0.988024
ANGPTL4	0.994012	1	1	0.826347	0.958084	1	0.988024	0.976048	1	0.91018	0.994012	0.88024	0.898204	0.928144	0.982036	1	1	0.766467	0.994012	0.988024	1	1	0.796407	0.952096	0.922156	1	1	0.994012	1	1	1	1	0.964072	0.982036	0.982036	0.994012	0.982036	1	0.868263	0.994012	0.982036	0.736527	0.886228	0.54491	0.934132	0.994012	0.952096	0.976048	0.958084
TNFSF13	1	1	1	0.820359	0.946108	1	1	0.946108	1	0.898204	0.994012	0.850299	0.868263	0.91018	0.994012	1	0.988024	0.778443	1	0.994012	1	1	0.748503	0.946108	0.958084	1	0.982036	0.988024	1	1	1	1	0.982036	0.976048	0.976048	0.994012	0.976048	1	0.832335	0.946108	0.988024	0.712575	0.886228	0.407186	0.922156	0.982036	0.982036	0.976048	0.994012
ATF3	0.988024	0.994012	1	0.820359	0.958084	1	0.994012	0.964072	1	0.898204	1	0.844311	0.874251	0.928144	1	1	1	0.790419	1	0.994012	1	1	0.796407	0.958084	0.934132	1	1	0.994012	1	1	1	1	0.988024	0.994012	0.988024	0.994012	0.976048	1	0.916168	0.958084	0.982036	0.724551	0.88024	0.508982	0.952096	0.988024	0.976048	0.994012	0.976048
CD38	0.88024	0.862275	1	0.802395	0.820359	0.994012	0.922156	0.778443	0.898204	0.57485	0.874251	0.778443	0.844311	0.808383	0.814371	0.994012	0.916168	0.670659	0.898204	0.958084	0.976048	0.94012	0.538922	0.862275	0.904192	0.988024	0.94012	0.976048	0.964072	1	1	0.994012	0.838323	0.838323	0.826347	0.904192	0.832335	0.760479	0.628743	0.802395	0.946108	0.676647	0.640719	0.293413	0.790419	0.826347	0.736527	0.88024	0.874251
TIE1	0.94012	0.946108	1	0.796407	0.868263	0.994012	0.97006	0.850299	0.964072	0.616766	0.958084	0.802395	0.784431	0.856287	0.904192	0.964072	0.976048	0.706587	0.964072	0.994012	1	0.988024	0.568862	0.916168	0.844311	0.994012	0.922156	0.982036	1	1	1	1	0.91018	0.94012	0.886228	0.976048	0.91018	0.916168	0.646707	0.892216	0.934132	0.652695	0.622754	0.197605	0.838323	0.904192	0.862275	0.892216	0.760479
BCL2L1	0.994012	1	1	0.868263	0.982036	1	0.994012	0.988024	0.994012	0.994012	1	0.904192	0.946108	0.982036	0.994012	1	1	0.934132	0.994012	0.994012	1	1	0.946108	0.97006	0.994012	1	0.994012	1	1	1	1	1	0.994012	0.994012	0.994012	1	0.994012	0.994012	0.994012	0.994012	0.994012	0.826347	0.982036	0.784431	0.982036	0.994012	0.994012	0.994012	0.994012
NECTIN1	1	0.982036	1	0.832335	0.952096	1	0.988024	0.952096	0.988024	0.922156	0.994012	0.874251	0.892216	0.97006	0.982036	1	1	0.928144	0.988024	0.994012	1	1	0.808383	0.958084	0.94012	1	0.97006	1	1	1	1	1	0.994012	1	1	1	0.97006	0.982036	0.928144	0.988024	0.982036	0.724551	0.862275	0.532934	0.97006	0.982036	0.976048	0.994012	0.976048
PVR	1	0.994012	1	0.826347	0.982036	1	1	0.976048	1	0.934132	0.994012	0.868263	0.91018	0.94012	0.994012	1	1	0.820359	1	0.994012	1	1	0.832335	0.958084	0.946108	1	0.994012	0.994012	1	1	1	1	0.994012	0.988024	0.994012	1	0.964072	0.994012	0.982036	1	0.988024	0.772455	0.916168	0.580838	0.97006	1	0.982036	1	0.97006
CCL2	0.994012	1	1	0.874251	0.982036	1	1	0.988024	1	0.982036	1	0.922156	0.952096	0.964072	1	1	1	0.904192	1	0.994012	1	1	0.928144	0.976048	1	1	1	0.994012	1	1	1	1	1	0.994012	0.994012	0.994012	1	1	0.964072	0.994012	0.988024	0.868263	0.994012	0.742515	0.964072	1	0.994012	0.994012	1
PIAS4	0.988024	1	1	0.844311	0.976048	1	0.994012	0.97006	1	0.964072	1	0.88024	0.916168	0.952096	0.994012	1	1	0.856287	0.994012	0.994012	1	1	0.898204	0.964072	0.976048	1	1	0.994012	1	1	1	1	0.988024	0.994012	0.994012	1	0.976048	0.994012	0.988024	0.994012	0.994012	0.790419	0.952096	0.670659	0.97006	1	0.988024	0.994012	0.982036
CSF1	0.994012	0.994012	1	0.826347	0.952096	1	0.994012	0.964072	1	0.904192	1	0.844311	0.874251	0.886228	0.988024	1	0.994012	0.766467	1	0.994012	1	1	0.760479	0.934132	0.952096	1	0.994012	0.988024	1	1	1	1	0.994012	0.988024	0.97006	0.994012	0.97006	0.994012	0.844311	0.982036	0.982036	0.718563	0.886228	0.479042	0.94012	0.994012	0.976048	0.994012	0.994012
PTCD2	0.958084	0.946108	1	0.808383	0.88024	1	0.952096	0.886228	0.94012	0.658683	0.934132	0.796407	0.844311	0.826347	0.922156	0.946108	0.964072	0.706587	0.97006	0.994012	0.994012	1	0.592814	0.898204	0.850299	1	0.928144	0.988024	0.994012	1	1	1	0.922156	0.946108	0.94012	0.97006	0.88024	0.904192	0.736527	0.91018	0.91018	0.652695	0.634731	0.239521	0.856287	0.928144	0.850299	0.886228	0.814371
COL4A5	0.898204	0.772455	1	0.826347	0.748503	0.994012	0.886228	0.784431	0.832335	0.51497	0.808383	0.748503	0.736527	0.772455	0.778443	0.898204	0.898204	0.60479	0.868263	0.994012	0.988024	0.988024	0.556886	0.862275	0.778443	0.976048	0.832335	0.958084	0.976048	0.994012	0.994012	1	0.784431	0.856287	0.826347	0.94012	0.688623	0.718563	0.622754	0.790419	0.826347	0.652695	0.532934	0.227545	0.844311	0.820359	0.730539	0.778443	0.664671
NFKBIE	1	1	1	0.826347	0.952096	1	0.994012	0.964072	1	0.91018	0.988024	0.850299	0.892216	0.916168	0.994012	1	0.988024	0.814371	1	0.988024	1	1	0.790419	0.958084	0.964072	1	0.994012	0.994012	1	1	1	1	0.988024	0.982036	0.994012	0.988024	0.97006	1	0.964072	0.994012	0.982036	0.736527	0.904192	0.580838	0.952096	0.976048	0.982036	0.982036	0.988024
DTX4	0.964072	0.934132	1	0.802395	0.850299	1	0.97006	0.862275	0.952096	0.586826	0.916168	0.790419	0.808383	0.832335	0.91018	0.958084	0.952096	0.688623	0.952096	0.994012	1	0.994012	0.586826	0.904192	0.802395	0.994012	0.928144	0.982036	1	1	1	1	0.91018	0.934132	0.91018	0.988024	0.874251	0.874251	0.634731	0.832335	0.898204	0.688623	0.664671	0.221557	0.874251	0.91018	0.838323	0.904192	0.766467
CASP9	0.994012	1	1	0.832335	0.958084	1	0.988024	0.952096	1	0.868263	1	0.838323	0.868263	0.898204	0.994012	1	0.994012	0.784431	1	0.994012	1	1	0.766467	0.958084	0.94012	1	0.982036	0.988024	1	1	1	1	0.982036	0.982036	0.988024	0.994012	0.976048	0.994012	0.898204	0.976048	0.982036	0.712575	0.862275	0.443114	0.958084	0.988024	0.964072	0.988024	0.976048
IER3	1	1	1	0.88024	0.982036	1	1	1	1	0.964072	1	0.904192	0.94012	0.958084	1	1	1	0.898204	1	0.994012	1	1	0.934132	0.976048	0.976048	1	1	0.994012	1	1	1	1	1	1	1	0.994012	1	1	0.964072	1	0.994012	0.838323	0.976048	0.766467	0.982036	1	1	1	1
CD2	0.88024	0.856287	1	0.802395	0.796407	0.988024	0.892216	0.784431	0.856287	0.48503	0.832335	0.760479	0.826347	0.778443	0.790419	0.988024	0.916168	0.622754	0.862275	0.97006	0.976048	0.952096	0.51497	0.826347	0.928144	0.982036	0.904192	0.976048	0.97006	0.994012	1	0.988024	0.844311	0.832335	0.814371	0.922156	0.832335	0.754491	0.60479	0.844311	0.916168	0.670659	0.586826	0.299401	0.742515	0.790419	0.712575	0.892216	0.898204
LAMB3	0.946108	0.862275	1	0.802395	0.820359	1	0.94012	0.88024	0.91018	0.622754	0.856287	0.778443	0.790419	0.862275	0.850299	0.922156	0.97006	0.664671	0.922156	0.994012	0.982036	0.988024	0.57485	0.892216	0.814371	0.994012	0.892216	0.964072	0.982036	1	0.988024	1	0.856287	0.916168	0.934132	0.964072	0.784431	0.838323	0.682635	0.874251	0.826347	0.658683	0.562874	0.185629	0.832335	0.898204	0.802395	0.844311	0.730539
PALMD	0.994012	0.964072	1	0.796407	0.898204	0.994012	0.976048	0.892216	0.97006	0.790419	0.946108	0.820359	0.820359	0.94012	0.922156	0.964072	0.976048	0.754491	0.976048	0.994012	1	0.988024	0.658683	0.934132	0.850299	0.994012	0.898204	0.988024	1	1	0.994012	1	0.952096	0.988024	0.91018	0.982036	0.916168	0.934132	0.694611	0.904192	0.922156	0.652695	0.730539	0.239521	0.904192	0.964072	0.934132	0.916168	0.820359
SELL	0.934132	0.934132	1	0.808383	0.88024	0.994012	0.946108	0.850299	0.946108	0.60479	0.916168	0.790419	0.850299	0.850299	0.856287	0.994012	0.97006	0.682635	0.922156	0.97006	0.982036	0.964072	0.580838	0.886228	1	0.994012	0.97006	0.976048	0.988024	1	1	1	0.934132	0.898204	0.874251	0.958084	0.904192	0.868263	0.712575	0.898204	0.946108	0.694611	0.862275	0.389222	0.826347	0.892216	0.802395	0.916168	0.934132
SFRP1	0.994012	0.976048	1	0.91018	0.934132	1	0.988024	0.958084	0.982036	0.91018	0.988024	0.916168	0.946108	0.982036	0.964072	0.988024	0.97006	0.862275	0.976048	1	0.994012	1	0.874251	0.964072	0.958084	1	0.988024	0.988024	0.994012	1	1	1	0.988024	0.994012	0.952096	0.994012	0.964072	0.946108	0.898204	0.958084	0.976048	0.856287	0.898204	0.640719	0.958084	0.952096	0.958084	0.988024	0.934132
PPARG	0.916168	0.88024	1	0.790419	0.820359	0.994012	0.922156	0.850299	0.916168	0.550898	0.892216	0.778443	0.772455	0.832335	0.832335	0.928144	0.94012	0.652695	0.916168	0.994012	0.988024	0.97006	0.562874	0.856287	0.808383	0.988024	0.88024	0.982036	0.982036	1	0.988024	1	0.838323	0.94012	0.868263	0.976048	0.814371	0.820359	0.592814	0.832335	0.838323	0.640719	0.568862	0.149701	0.832335	0.886228	0.778443	0.868263	0.706587
HAVCR2	0.97006	0.994012	1	0.802395	0.946108	1	0.982036	0.91018	0.994012	0.766467	1	0.832335	0.856287	0.862275	0.976048	0.994012	0.97006	0.754491	0.994012	0.994012	1	1	0.634731	0.904192	0.922156	1	0.994012	0.988024	1	1	1	1	0.964072	0.976048	0.928144	0.994012	0.964072	0.976048	0.772455	0.946108	0.958084	0.682635	0.844311	0.359281	0.886228	0.952096	0.91018	0.94012	0.97006
SLC11A1	0.874251	0.874251	1	0.814371	0.862275	1	0.928144	0.892216	0.934132	0.610778	0.868263	0.766467	0.778443	0.790419	0.802395	0.952096	0.982036	0.664671	0.88024	0.958084	0.976048	0.952096	0.538922	0.856287	0.838323	0.976048	0.952096	0.964072	0.976048	1	1	0.988024	0.826347	0.874251	0.898204	0.928144	0.778443	0.808383	0.592814	0.856287	0.862275	0.652695	0.598802	0.299401	0.778443	0.862275	0.748503	0.808383	0.718563
NOD2	0.976048	0.946108	1	0.796407	0.886228	1	0.958084	0.838323	0.97006	0.598802	0.94012	0.772455	0.832335	0.844311	0.898204	0.988024	0.964072	0.664671	0.958084	0.994012	0.988024	0.994012	0.598802	0.88024	0.850299	0.994012	0.964072	0.976048	0.988024	1	1	1	0.94012	0.922156	0.874251	0.976048	0.916168	0.88024	0.640719	0.868263	0.94012	0.652695	0.670659	0.209581	0.850299	0.904192	0.850299	0.952096	0.886228
TLR5	0.634731	0.57485	1	0.784431	0.473054	0.976048	0.706587	0.616766	0.634731	0.143713	0.57485	0.622754	0.592814	0.694611	0.550898	0.826347	0.814371	0.419162	0.652695	0.934132	0.958084	0.91018	0.221557	0.730539	0.664671	0.916168	0.670659	0.94012	0.868263	0.988024	0.97006	0.982036	0.550898	0.562874	0.628743	0.790419	0.377246	0.377246	0.263473	0.502994	0.538922	0.57485	0.161677	0.0419162	0.556886	0.538922	0.377246	0.479042	0.329341
HRAS	1	1	1	0.856287	0.982036	1	1	0.976048	1	0.994012	1	0.886228	0.916168	0.982036	1	1	1	0.886228	1	0.994012	1	1	0.91018	0.958084	0.964072	1	0.994012	0.994012	1	1	1	1	1	0.988024	1	0.994012	0.988024	1	0.988024	0.994012	0.988024	0.784431	0.922156	0.676647	0.982036	1	0.988024	1	0.994012
HEY1	1	0.988024	1	0.904192	0.958084	1	0.988024	0.97006	1	0.934132	0.994012	0.916168	0.91018	0.934132	0.988024	1	1	0.844311	1	0.994012	1	1	0.904192	0.982036	0.97006	1	1	0.994012	1	1	1	1	1	0.988024	0.994012	1	1	1	0.97006	1	0.994012	0.796407	0.916168	0.682635	0.964072	0.994012	0.958084	0.994012	0.982036
RELB	0.994012	0.994012	1	0.832335	0.952096	1	0.982036	0.97006	0.994012	0.934132	0.994012	0.844311	0.886228	0.922156	0.994012	1	1	0.784431	0.994012	0.994012	1	1	0.814371	0.94012	0.982036	1	0.994012	0.994012	1	1	1	1	0.994012	0.994012	0.994012	0.994012	0.982036	0.982036	0.91018	0.982036	0.982036	0.730539	0.946108	0.586826	0.964072	0.988024	0.97006	0.994012	0.988024
CDH2	0.946108	0.97006	1	0.868263	0.946108	0.994012	0.994012	0.946108	0.976048	0.754491	0.976048	0.868263	0.928144	0.874251	0.946108	0.988024	0.964072	0.748503	0.994012	0.97006	1	0.982036	0.754491	0.97006	0.892216	0.994012	0.946108	0.982036	1	1	1	1	0.934132	0.946108	0.928144	0.964072	0.934132	0.91018	0.802395	0.94012	0.964072	0.754491	0.784431	0.51497	0.904192	0.922156	0.892216	0.928144	0.886228
UBE2T	0.982036	0.976048	1	0.820359	0.946108	1	0.982036	0.958084	0.994012	0.856287	0.982036	0.844311	0.904192	0.91018	0.982036	0.988024	0.988024	0.790419	0.988024	0.988024	1	1	0.766467	0.952096	0.922156	1	0.97006	0.988024	1	1	1	1	0.97006	0.976048	0.988024	0.982036	0.94012	0.994012	0.928144	0.982036	0.958084	0.718563	0.826347	0.467066	0.946108	0.964072	0.958084	0.97006	0.958084
TCF3	0.994012	0.982036	1	0.838323	0.976048	1	0.994012	0.97006	1	0.904192	0.988024	0.874251	0.892216	0.934132	0.976048	1	1	0.796407	1	0.994012	1	1	0.832335	0.964072	0.976048	1	0.988024	0.994012	1	1	1	1	0.994012	0.988024	1	1	0.97006	0.988024	0.964072	1	0.988024	0.766467	0.916168	0.616766	0.952096	0.988024	0.958084	0.994012	0.988024
TMUB2	0.994012	1	1	0.844311	0.976048	1	0.994012	0.982036	0.994012	0.97006	1	0.88024	0.91018	0.952096	0.994012	1	1	0.88024	0.994012	0.994012	1	1	0.886228	0.958084	0.982036	1	0.994012	0.994012	1	1	1	1	0.994012	0.994012	0.994012	1	0.982036	0.994012	0.988024	0.994012	0.994012	0.796407	0.958084	0.718563	0.976048	0.994012	0.994012	0.994012	0.994012
CD86	0.94012	0.898204	1	0.796407	0.88024	1	0.946108	0.862275	0.928144	0.652695	0.91018	0.796407	0.832335	0.832335	0.88024	0.964072	0.958084	0.676647	0.94012	0.976048	0.988024	0.976048	0.556886	0.868263	0.904192	0.994012	0.946108	0.988024	0.982036	1	1	1	0.892216	0.904192	0.88024	0.958084	0.892216	0.862275	0.670659	0.886228	0.934132	0.658683	0.664671	0.245509	0.796407	0.88024	0.784431	0.91018	0.91018
FPR3	1	1	1	0.832335	0.964072	1	0.994012	0.976048	1	0.946108	1	0.856287	0.892216	0.94012	0.982036	1	1	0.826347	1	0.988024	1	1	0.814371	0.964072	0.964072	1	1	0.994012	1	1	1	1	0.994012	0.994012	1	0.994012	0.988024	1	0.94012	0.988024	0.982036	0.766467	0.946108	0.652695	0.958084	0.988024	0.982036	0.994012	1
C7	0.94012	0.898204	1	0.814371	0.856287	1	0.952096	0.874251	0.952096	0.57485	0.91018	0.790419	0.820359	0.820359	0.874251	0.97006	0.964072	0.676647	0.946108	0.988024	0.994012	0.97006	0.60479	0.898204	0.946108	1	0.934132	0.976048	1	1	1	1	0.928144	0.91018	0.868263	0.976048	0.868263	0.850299	0.688623	0.934132	0.934132	0.694611	0.712575	0.383234	0.88024	0.91018	0.796407	0.904192	0.796407
ELOB	0.976048	0.97006	1	0.808383	0.928144	1	0.982036	0.928144	0.994012	0.790419	0.964072	0.832335	0.832335	0.856287	0.958084	0.97006	0.988024	0.736527	1	0.994012	1	0.988024	0.670659	0.934132	0.88024	1	0.964072	0.988024	1	1	0.988024	1	0.952096	0.964072	0.964072	0.988024	0.922156	0.964072	0.808383	0.982036	0.946108	0.670659	0.760479	0.335329	0.928144	0.97006	0.922156	0.946108	0.892216
CXCL9	0.982036	0.988024	1	0.892216	0.952096	1	0.994012	0.976048	0.988024	0.946108	0.988024	0.904192	0.934132	0.952096	0.982036	1	0.988024	0.862275	0.994012	0.994012	1	0.994012	0.868263	0.94012	0.994012	0.988024	0.988024	0.994012	0.994012	1	1	1	0.982036	0.964072	0.964072	1	0.976048	0.988024	0.934132	0.976048	0.982036	0.826347	0.982036	0.706587	0.97006	0.976048	0.976048	0.994012	0.994012
UBE2C	0.982036	0.976048	1	0.838323	0.958084	1	0.97006	0.976048	0.982036	0.904192	0.982036	0.892216	0.904192	0.898204	0.964072	0.994012	0.976048	0.826347	0.988024	0.988024	1	0.994012	0.808383	0.958084	0.952096	0.994012	0.994012	0.982036	0.994012	0.994012	1	1	0.964072	0.97006	0.988024	0.97006	0.94012	0.964072	0.946108	0.97006	0.958084	0.766467	0.850299	0.60479	0.928144	0.958084	0.946108	0.952096	0.982036
CMKLR1	0.994012	1	1	0.820359	0.958084	1	0.994012	0.97006	1	0.928144	1	0.850299	0.886228	0.94012	1	1	0.988024	0.826347	1	0.994012	1	1	0.808383	0.946108	0.97006	1	1	1	1	1	1	1	0.994012	0.994012	0.994012	0.994012	0.988024	1	0.904192	0.988024	0.988024	0.754491	0.946108	0.598802	0.94012	0.988024	0.988024	0.988024	1
IFITM1	0.994012	0.994012	1	0.928144	0.988024	1	0.994012	0.994012	0.994012	0.994012	0.994012	0.97006	0.988024	0.994012	0.994012	1	1	0.976048	0.994012	1	1	1	0.982036	0.976048	1	1	0.994012	1	1	1	1	1	0.994012	0.994012	0.994012	0.988024	0.994012	0.994012	0.994012	0.994012	0.994012	0.922156	0.994012	0.928144	0.994012	0.994012	0.994012	0.994012	0.994012
ITGAE	0.994012	0.994012	1	0.844311	0.976048	1	0.988024	0.964072	1	0.934132	0.994012	0.850299	0.892216	0.934132	0.994012	1	1	0.832335	1	0.994012	1	1	0.820359	0.952096	0.964072	1	0.994012	0.994012	1	1	1	1	0.994012	0.988024	0.988024	0.994012	0.976048	0.994012	0.976048	0.994012	0.994012	0.754491	0.91018	0.598802	0.952096	0.994012	0.97006	0.988024	1
PLA2G2A	0.928144	0.874251	1	0.814371	0.802395	0.988024	0.88024	0.862275	0.898204	0.736527	0.856287	0.778443	0.808383	0.898204	0.850299	0.946108	0.94012	0.736527	0.874251	0.988024	0.964072	0.97006	0.688623	0.88024	0.916168	0.97006	0.904192	0.964072	0.964072	0.994012	0.994012	0.994012	0.886228	0.916168	0.88024	0.964072	0.832335	0.820359	0.778443	0.892216	0.88024	0.706587	0.760479	0.48503	0.856287	0.856287	0.814371	0.886228	0.850299
GIMAP4	1	1	1	0.850299	0.964072	1	1	0.976048	1	0.976048	1	0.874251	0.91018	0.958084	0.994012	1	1	0.850299	1	1	1	1	0.862275	0.964072	1	1	1	0.994012	1	1	1	1	1	0.994012	0.994012	0.994012	0.988024	1	0.934132	0.994012	0.982036	0.802395	0.994012	0.664671	0.964072	0.994012	0.994012	1	1
CCND3	0.994012	1	1	0.832335	0.988024	1	1	0.964072	1	0.976048	1	0.868263	0.898204	0.946108	1	1	1	0.832335	1	0.994012	1	1	0.88024	0.946108	0.988024	1	0.994012	0.994012	1	1	1	1	0.994012	0.994012	0.988024	0.994012	0.982036	1	0.964072	1	0.988024	0.760479	0.934132	0.628743	0.97006	1	0.994012	0.994012	0.994012
PIK3R5	0.976048	0.958084	1	0.814371	0.916168	1	0.964072	0.94012	0.976048	0.778443	0.964072	0.814371	0.856287	0.874251	0.934132	1	0.994012	0.736527	0.97006	0.988024	0.994012	0.994012	0.682635	0.91018	0.946108	0.994012	0.988024	0.988024	0.994012	1	1	1	0.97006	0.97006	0.946108	0.976048	0.946108	0.94012	0.796407	0.934132	0.97006	0.688623	0.838323	0.389222	0.874251	0.946108	0.916168	0.964072	0.988024
MS4A1	0.88024	0.838323	1	0.796407	0.808383	0.982036	0.91018	0.790419	0.91018	0.45509	0.832335	0.778443	0.838323	0.772455	0.796407	0.982036	0.904192	0.658683	0.88024	0.97006	0.994012	0.952096	0.502994	0.844311	0.994012	0.964072	0.922156	0.97006	0.976048	1	1	0.994012	0.886228	0.814371	0.820359	0.928144	0.832335	0.760479	0.616766	0.832335	0.904192	0.670659	0.646707	0.335329	0.778443	0.778443	0.670659	0.832335	0.808383
PSMB9	1	0.988024	1	0.844311	0.946108	1	0.988024	0.97006	0.994012	0.88024	0.994012	0.856287	0.904192	0.898204	0.976048	1	1	0.826347	0.994012	0.988024	1	1	0.784431	0.946108	0.976048	0.994012	0.994012	0.988024	1	1	1	1	0.988024	0.976048	0.964072	0.994012	0.976048	0.976048	0.88024	0.97006	0.982036	0.754491	0.97006	0.568862	0.94012	0.994012	0.958084	1	1
MS4A4A	1	1	1	0.844311	0.964072	1	1	0.97006	1	0.982036	1	0.874251	0.922156	0.952096	1	1	1	0.892216	1	0.994012	1	1	0.904192	0.964072	0.988024	1	1	0.994012	1	1	1	1	1	0.994012	0.994012	0.994012	0.988024	1	0.958084	0.994012	0.988024	0.808383	0.94012	0.718563	0.976048	0.994012	0.994012	0.988024	1
IFI6	1	1	1	0.832335	0.964072	1	1	0.988024	1	0.982036	1	0.862275	0.928144	0.958084	1	1	1	0.868263	1	1	1	1	0.862275	0.964072	0.982036	1	1	0.994012	1	1	1	1	1	1	1	0.994012	0.982036	1	0.982036	0.988024	1	0.820359	0.97006	0.706587	0.982036	1	1	1	0.994012
THY1	1	0.994012	1	0.832335	0.97006	1	1	0.97006	1	0.964072	1	0.868263	0.904192	0.952096	0.994012	1	1	0.856287	0.994012	0.994012	1	0.994012	0.850299	0.976048	0.97006	1	1	0.994012	1	1	1	1	1	1	0.994012	0.994012	0.988024	1	0.952096	0.994012	0.994012	0.766467	0.922156	0.670659	0.976048	0.994012	0.988024	1	1
TLR3	0.946108	0.862275	1	0.796407	0.844311	1	0.94012	0.838323	0.91018	0.550898	0.886228	0.754491	0.832335	0.808383	0.814371	0.946108	0.934132	0.658683	0.928144	0.988024	1	0.988024	0.550898	0.862275	0.874251	0.994012	0.892216	0.976048	0.988024	0.994012	0.988024	1	0.856287	0.892216	0.862275	0.952096	0.838323	0.814371	0.610778	0.832335	0.868263	0.646707	0.586826	0.233533	0.796407	0.874251	0.712575	0.862275	0.796407
PRKX	0.461078	0.305389	1	0.766467	0.263473	0.952096	0.48503	0.419162	0.371257	0.0479042	0.281437	0.461078	0.377246	0.616766	0.245509	0.718563	0.724551	0.317365	0.401198	0.862275	0.838323	0.814371	0.0598802	0.568862	0.57485	0.778443	0.532934	0.862275	0.748503	0.958084	0.982036	0.982036	0.329341	0.371257	0.467066	0.580838	0.209581	0.113772	0.185629	0.311377	0.359281	0.550898	0.0838323	0.0299401	0.413174	0.293413	0.149701	0.311377	0.209581
CD48	0.976048	0.97006	1	0.820359	0.922156	1	0.988024	0.904192	0.982036	0.778443	0.976048	0.826347	0.898204	0.898204	0.94012	1	0.976048	0.736527	0.964072	0.988024	0.988024	0.988024	0.724551	0.904192	0.994012	0.994012	0.994012	0.988024	0.994012	1	1	1	0.976048	0.946108	0.922156	0.97006	0.952096	0.958084	0.796407	0.94012	0.976048	0.712575	0.976048	0.45509	0.904192	0.946108	0.91018	0.964072	0.988024
CD3E	0.982036	0.94012	1	0.814371	0.91018	1	0.964072	0.868263	0.964072	0.712575	0.946108	0.814371	0.892216	0.856287	0.922156	1	0.958084	0.724551	0.97006	0.988024	0.994012	0.988024	0.676647	0.898204	0.982036	0.988024	0.976048	0.982036	1	0.994012	1	0.994012	0.964072	0.946108	0.904192	0.982036	0.97006	0.886228	0.748503	0.916168	0.964072	0.706587	0.928144	0.431138	0.874251	0.922156	0.886228	0.976048	0.988024
CDKN1A	0.994012	1	1	0.874251	0.982036	1	0.994012	0.988024	1	0.994012	1	0.892216	0.952096	0.976048	1	1	1	0.952096	1	0.994012	1	1	0.952096	0.964072	0.97006	1	1	1	1	1	1	1	0.994012	0.994012	0.994012	0.994012	0.994012	1	0.982036	0.994012	0.994012	0.838323	0.946108	0.778443	0.982036	1	0.988024	0.994012	0.988024
STAT4	0.934132	0.91018	1	0.808383	0.862275	1	0.928144	0.838323	0.928144	0.568862	0.892216	0.766467	0.826347	0.820359	0.856287	0.994012	0.946108	0.628743	0.94012	0.988024	0.988024	0.982036	0.556886	0.88024	0.946108	1	0.952096	0.982036	0.982036	1	1	1	0.928144	0.904192	0.868263	0.97006	0.886228	0.844311	0.706587	0.898204	0.958084	0.676647	0.712575	0.323353	0.820359	0.886228	0.760479	0.916168	0.922156
IFI35	0.994012	1	1	0.862275	0.97006	1	1	0.988024	1	0.994012	1	0.886228	0.934132	0.946108	1	1	1	0.862275	1	0.994012	1	1	0.916168	0.964072	0.994012	1	0.994012	0.994012	1	1	1	1	0.994012	0.994012	0.994012	0.994012	0.988024	1	0.982036	0.988024	0.988024	0.796407	0.97006	0.718563	0.976048	1	0.988024	0.994012	0.994012
BNIP3	1	1	1	0.838323	0.958084	1	1	0.976048	1	0.97006	1	0.862275	0.898204	0.952096	1	1	1	0.814371	1	0.994012	1	1	0.838323	0.94012	0.934132	1	0.988024	0.988024	1	1	1	1	1	0.988024	0.988024	0.994012	0.982036	1	0.958084	1	0.994012	0.736527	0.892216	0.508982	0.976048	0.994012	0.994012	0.988024	0.982036
COL11A2	0.898204	0.898204	1	0.850299	0.820359	0.994012	0.952096	0.856287	0.922156	0.60479	0.892216	0.808383	0.808383	0.826347	0.862275	0.946108	0.928144	0.706587	0.91018	0.97006	1	0.958084	0.610778	0.922156	0.862275	0.976048	0.886228	0.976048	0.982036	1	0.994012	0.994012	0.814371	0.850299	0.856287	0.922156	0.820359	0.790419	0.730539	0.838323	0.832335	0.718563	0.634731	0.407186	0.844311	0.790419	0.748503	0.790419	0.730539
FCGR2B	0.994012	0.976048	1	0.850299	0.964072	1	0.982036	0.958084	0.982036	0.862275	0.982036	0.856287	0.886228	0.898204	0.976048	1	0.994012	0.766467	0.994012	0.994012	0.994012	0.994012	0.766467	0.952096	0.982036	1	0.994012	0.988024	1	1	1	1	0.988024	1	0.994012	0.994012	0.988024	0.982036	0.886228	0.994012	0.994012	0.736527	0.922156	0.568862	0.946108	0.976048	0.958084	0.994012	0.982036
TLR7	0.916168	0.856287	1	0.796407	0.784431	0.988024	0.928144	0.784431	0.88024	0.449102	0.808383	0.742515	0.820359	0.760479	0.766467	0.934132	0.892216	0.652695	0.91018	0.97006	0.976048	0.946108	0.45509	0.856287	0.808383	0.97006	0.892216	0.952096	0.988024	0.994012	0.994012	1	0.826347	0.850299	0.832335	0.904192	0.790419	0.730539	0.526946	0.808383	0.874251	0.634731	0.479042	0.137725	0.730539	0.814371	0.682635	0.832335	0.724551
DUSP1	0.994012	1	1	0.892216	0.982036	1	0.994012	0.988024	0.994012	0.994012	1	0.946108	0.982036	0.988024	0.994012	1	1	0.97006	0.994012	0.994012	1	1	0.964072	0.97006	1	1	0.994012	1	1	1	1	1	0.994012	0.994012	0.994012	1	0.994012	0.994012	0.988024	0.994012	0.994012	0.934132	0.988024	0.916168	0.982036	0.994012	0.994012	0.994012	0.994012
RAD51	0.988024	0.994012	1	0.820359	0.928144	1	0.994012	0.91018	0.994012	0.802395	1	0.844311	0.862275	0.874251	0.976048	0.988024	0.982036	0.766467	0.994012	0.988024	1	1	0.700599	0.94012	0.874251	1	0.958084	0.988024	1	1	1	1	0.958084	0.976048	0.976048	0.976048	0.946108	0.976048	0.826347	0.958084	0.952096	0.682635	0.766467	0.383234	0.904192	0.964072	0.946108	0.97006	0.928144
TNFSF10	0.988024	0.982036	1	0.826347	0.952096	1	1	0.976048	0.988024	0.904192	0.994012	0.838323	0.898204	0.964072	0.97006	1	0.994012	0.808383	0.976048	0.994012	1	1	0.766467	0.946108	0.976048	1	0.994012	0.994012	1	1	1	1	0.988024	1	0.982036	0.994012	0.982036	0.97006	0.856287	0.976048	0.976048	0.766467	0.94012	0.586826	0.952096	0.982036	0.97006	1	0.988024
CASP3	0.994012	0.994012	1	0.838323	0.946108	1	0.988024	0.976048	1	0.952096	0.994012	0.850299	0.898204	0.934132	0.994012	1	1	0.856287	0.994012	0.994012	1	1	0.892216	0.964072	0.988024	1	0.994012	0.994012	1	1	1	1	0.994012	0.994012	0.994012	0.994012	0.982036	0.994012	0.988024	0.988024	0.994012	0.772455	0.916168	0.634731	0.97006	0.988024	0.982036	0.994012	0.994012
IFI27	0.994012	1	1	0.904192	0.982036	1	0.994012	0.994012	1	0.994012	1	0.904192	0.934132	0.994012	1	1	1	0.952096	1	1	1	1	0.928144	0.976048	0.988024	1	1	1	1	1	1	1	0.994012	0.994012	0.994012	0.994012	1	1	0.988024	0.994012	0.988024	0.886228	0.976048	0.886228	0.982036	1	0.994012	0.994012	0.994012
RUNX3	0.97006	0.97006	1	0.814371	0.904192	0.994012	0.976048	0.886228	0.97006	0.778443	0.958084	0.796407	0.862275	0.88024	0.94012	0.994012	0.982036	0.790419	0.964072	0.988024	0.994012	0.994012	0.712575	0.904192	0.946108	0.988024	0.982036	0.982036	0.988024	1	1	0.994012	0.994012	0.958084	0.97006	0.964072	0.922156	0.952096	0.838323	0.934132	0.958084	0.712575	0.802395	0.449102	0.898204	0.928144	0.898204	0.988024	0.982036
PPARGC1B	0.994012	1	1	0.808383	0.946108	1	1	0.91018	1	0.874251	1	0.838323	0.904192	0.916168	1	1	0.994012	0.778443	1	0.994012	1	0.988024	0.778443	0.946108	0.91018	1	0.988024	0.994012	1	1	1	1	1	0.988024	0.976048	0.994012	0.97006	1	0.952096	0.964072	0.988024	0.712575	0.850299	0.407186	0.958084	0.994012	0.964072	0.994012	0.976048
DPP4	0.934132	0.886228	1	0.802395	0.808383	1	0.922156	0.832335	0.916168	0.640719	0.874251	0.766467	0.784431	0.874251	0.862275	0.94012	0.964072	0.676647	0.904192	0.988024	0.976048	0.982036	0.592814	0.868263	0.832335	0.988024	0.922156	0.964072	0.982036	1	1	0.994012	0.928144	0.922156	0.868263	0.97006	0.856287	0.796407	0.652695	0.850299	0.892216	0.652695	0.586826	0.173653	0.820359	0.874251	0.826347	0.874251	0.790419
CEP55	0.97006	0.958084	1	0.820359	0.94012	1	0.976048	0.958084	0.964072	0.826347	0.964072	0.850299	0.874251	0.88024	0.946108	0.988024	0.97006	0.778443	0.97006	0.982036	1	0.982036	0.688623	0.928144	0.904192	0.994012	0.952096	0.982036	0.994012	0.994012	1	1	0.946108	0.952096	0.964072	0.952096	0.928144	0.94012	0.832335	0.946108	0.946108	0.718563	0.778443	0.437126	0.898204	0.946108	0.904192	0.946108	0.916168
MAP3K8	0.982036	0.964072	1	0.826347	0.934132	1	0.982036	0.946108	0.994012	0.802395	0.982036	0.820359	0.868263	0.898204	0.952096	0.994012	0.994012	0.760479	0.988024	0.994012	1	1	0.670659	0.934132	0.946108	1	0.988024	0.988024	1	1	1	1	0.958084	0.988024	0.946108	0.994012	0.958084	0.964072	0.826347	0.964072	0.97006	0.706587	0.856287	0.39521	0.922156	0.97006	0.916168	0.988024	0.97006
TNFRSF1B	0.976048	0.958084	1	0.814371	0.91018	1	0.976048	0.928144	0.97006	0.724551	0.964072	0.808383	0.862275	0.856287	0.94012	1	0.988024	0.730539	0.97006	0.988024	0.988024	0.994012	0.670659	0.904192	0.94012	1	0.982036	0.988024	0.994012	1	1	1	0.964072	0.958084	0.928144	0.982036	0.952096	0.94012	0.748503	0.928144	0.97006	0.700599	0.802395	0.353293	0.862275	0.952096	0.91018	0.964072	0.988024
IL2RG	0.988024	0.964072	1	0.808383	0.898204	1	0.964072	0.904192	0.976048	0.706587	0.964072	0.826347	0.874251	0.856287	0.922156	1	0.958084	0.724551	0.97006	0.994012	0.994012	0.988024	0.634731	0.898204	0.988024	0.988024	0.988024	0.988024	0.994012	1	1	1	0.964072	0.934132	0.904192	0.97006	0.94012	0.916168	0.754491	0.928144	0.97006	0.712575	0.892216	0.42515	0.88024	0.928144	0.862275	0.958084	0.982036
HCK	0.994012	0.982036	1	0.826347	0.952096	1	0.988024	0.964072	0.994012	0.850299	0.988024	0.838323	0.88024	0.898204	0.976048	1	1	0.772455	1	0.988024	1	1	0.736527	0.928144	0.952096	1	1	0.988024	1	1	1	1	0.988024	0.988024	0.958084	0.994012	0.976048	0.982036	0.844311	0.97006	0.97006	0.730539	0.91018	0.491018	0.922156	0.988024	0.952096	0.988024	0.976048
BCAT1	0.964072	0.952096	1	0.814371	0.916168	1	0.964072	0.934132	0.964072	0.760479	0.952096	0.832335	0.850299	0.844311	0.934132	0.976048	0.964072	0.742515	0.988024	0.994012	0.988024	0.994012	0.640719	0.916168	0.874251	1	0.976048	0.988024	0.994012	1	1	1	0.928144	0.97006	0.934132	0.976048	0.922156	0.934132	0.766467	0.946108	0.934132	0.682635	0.712575	0.359281	0.886228	0.928144	0.892216	0.898204	0.916168
TRIM21	0.97006	0.952096	1	0.808383	0.898204	1	0.97006	0.916168	0.982036	0.754491	0.964072	0.814371	0.850299	0.856287	0.94012	1	0.97006	0.736527	0.976048	0.994012	1	1	0.634731	0.922156	0.94012	1	0.982036	0.988024	1	1	1	1	0.952096	0.982036	0.958084	0.982036	0.946108	0.94012	0.820359	0.934132	0.964072	0.694611	0.814371	0.401198	0.91018	0.934132	0.886228	0.952096	0.97006
PCK2	0.994012	1	1	0.820359	0.964072	1	1	0.946108	1	0.904192	1	0.856287	0.868263	0.916168	1	1	1	0.796407	1	0.994012	1	1	0.778443	0.946108	0.946108	1	0.976048	0.994012	1	1	1	1	0.994012	0.988024	0.976048	0.994012	0.97006	1	0.922156	0.976048	0.982036	0.724551	0.856287	0.473054	0.952096	0.994012	0.976048	0.994012	0.988024
CCL4	0.964072	0.982036	1	0.826347	0.952096	1	0.994012	0.928144	0.982036	0.712575	0.976048	0.850299	0.862275	0.850299	0.946108	1	0.982036	0.742515	0.988024	0.982036	1	0.964072	0.658683	0.91018	0.946108	0.994012	0.988024	0.988024	1	1	1	1	0.922156	0.952096	0.928144	0.976048	0.952096	0.94012	0.760479	0.922156	0.976048	0.700599	0.838323	0.437126	0.856287	0.952096	0.874251	0.934132	0.994012
SPRY4	0.988024	0.994012	1	0.934132	0.964072	1	1	0.97006	1	0.964072	1	0.952096	0.958084	0.964072	0.994012	1	1	0.892216	1	0.994012	1	1	0.94012	0.994012	0.976048	1	1	1	1	1	1	1	0.994012	0.994012	1	0.994012	0.994012	0.994012	0.988024	1	1	0.922156	0.952096	0.772455	0.982036	1	0.97006	0.994012	0.964072
IFIT1	0.994012	0.994012	1	0.808383	0.946108	1	0.976048	0.922156	1	0.814371	0.988024	0.850299	0.88024	0.88024	0.958084	0.982036	0.988024	0.754491	0.988024	0.994012	1	0.994012	0.718563	0.922156	0.928144	1	0.988024	0.994012	1	1	1	1	0.982036	0.982036	0.946108	0.988024	0.958084	0.97006	0.844311	0.952096	0.964072	0.712575	0.856287	0.407186	0.934132	0.97006	0.934132	0.982036	0.982036
LAIR1	1	0.988024	1	0.826347	0.952096	1	0.988024	0.97006	1	0.850299	0.994012	0.844311	0.886228	0.886228	0.988024	1	1	0.808383	1	0.994012	1	1	0.748503	0.94012	0.964072	1	1	0.988024	1	1	1	1	0.988024	0.994012	0.994012	0.994012	0.982036	0.988024	0.886228	0.976048	0.982036	0.730539	0.934132	0.556886	0.946108	0.982036	0.97006	1	1
NFIL3	0.994012	0.994012	1	0.832335	0.976048	1	1	0.982036	1	0.958084	1	0.856287	0.892216	0.946108	0.994012	1	1	0.838323	1	0.994012	1	1	0.832335	0.964072	0.97006	1	1	1	1	1	1	1	0.994012	0.994012	0.982036	0.994012	0.982036	1	0.958084	1	0.988024	0.772455	0.928144	0.658683	0.982036	1	0.988024	0.994012	0.994012
VEGFB	0.994012	1	1	0.88024	0.982036	1	0.994012	0.982036	0.994012	0.994012	0.994012	0.916168	0.976048	0.97006	0.994012	1	1	0.952096	0.994012	0.994012	1	1	0.94012	0.97006	1	1	0.994012	1	1	1	1	1	0.994012	0.994012	0.994012	0.994012	0.982036	0.994012	0.994012	0.994012	0.994012	0.868263	0.976048	0.826347	0.988024	0.994012	0.994012	0.994012	0.994012
PSMB10	1	1	1	0.868263	0.976048	1	1	0.976048	1	0.994012	1	0.898204	0.916168	0.958084	1	1	1	0.874251	1	0.994012	1	1	0.868263	0.958084	1	1	1	0.994012	1	1	1	1	1	0.994012	1	0.994012	0.988024	1	0.964072	0.994012	0.994012	0.778443	0.994012	0.718563	0.976048	0.994012	1	1	1
CD40	0.982036	0.976048	1	0.820359	0.916168	1	0.982036	0.91018	0.994012	0.778443	0.988024	0.844311	0.868263	0.874251	0.952096	1	0.976048	0.742515	0.982036	0.994012	1	0.994012	0.658683	0.928144	0.988024	0.994012	0.994012	0.982036	0.994012	1	1	1	0.97006	0.976048	0.952096	0.994012	0.964072	0.958084	0.808383	0.952096	0.964072	0.706587	0.868263	0.42515	0.892216	0.97006	0.916168	0.97006	0.982036
CDC20	0.982036	0.976048	1	0.820359	0.916168	1	0.982036	0.928144	0.988024	0.814371	0.988024	0.844311	0.862275	0.862275	0.952096	0.994012	0.982036	0.766467	0.994012	0.988024	1	1	0.670659	0.94012	0.886228	1	0.964072	0.988024	1	1	1	1	0.94012	0.97006	0.976048	0.97006	0.928144	0.964072	0.838323	0.964072	0.946108	0.706587	0.790419	0.407186	0.892216	0.964072	0.922156	0.934132	0.916168
SFRP4	0.94012	0.94012	1	0.820359	0.898204	0.994012	0.94012	0.922156	0.964072	0.748503	0.94012	0.832335	0.862275	0.844311	0.922156	0.976048	0.958084	0.766467	0.946108	0.982036	0.988024	0.976048	0.712575	0.946108	0.934132	0.994012	0.952096	0.976048	0.988024	1	1	1	0.916168	0.982036	0.928144	0.958084	0.904192	0.922156	0.808383	0.916168	0.952096	0.730539	0.784431	0.532934	0.862275	0.898204	0.862275	0.91018	0.88024
TRAF1	1	0.994012	1	0.826347	0.958084	1	1	1	0.994012	0.91018	1	0.856287	0.904192	0.898204	0.994012	1	0.994012	0.796407	0.994012	0.994012	1	1	0.832335	0.964072	1	1	0.988024	0.988024	1	1	1	1	0.988024	0.994012	0.994012	0.994012	0.982036	0.994012	0.922156	0.988024	1	0.760479	0.964072	0.586826	0.952096	0.988024	0.988024	1	1
IRF3	0.994012	0.994012	1	0.862275	0.976048	1	0.994012	0.994012	0.994012	0.994012	0.994012	0.904192	0.958084	0.976048	0.994012	1	1	0.91018	0.994012	0.994012	1	1	0.952096	0.97006	1	1	0.994012	0.994012	1	1	1	1	0.994012	0.994012	0.994012	0.994012	0.994012	0.994012	0.994012	0.994012	0.994012	0.832335	0.994012	0.760479	0.988024	0.994012	0.994012	0.994012	0.994012
JAG2	0.646707	0.538922	1	0.778443	0.497006	0.964072	0.676647	0.622754	0.628743	0.113772	0.568862	0.57485	0.568862	0.676647	0.502994	0.790419	0.796407	0.389222	0.676647	0.964072	0.928144	0.922156	0.179641	0.664671	0.664671	0.862275	0.664671	0.922156	0.826347	0.982036	0.982036	0.988024	0.508982	0.54491	0.634731	0.760479	0.401198	0.359281	0.251497	0.491018	0.538922	0.586826	0.239521	0.0838323	0.57485	0.467066	0.335329	0.502994	0.39521
TMEM173	0.994012	1	1	0.874251	0.982036	1	0.994012	0.988024	0.994012	0.988024	0.994012	0.892216	0.952096	0.97006	0.994012	1	1	0.922156	0.994012	0.994012	1	1	0.934132	0.964072	1	1	0.994012	1	1	1	1	1	0.994012	0.994012	0.994012	0.994012	0.994012	0.994012	0.994012	0.994012	0.994012	0.832335	0.994012	0.760479	0.976048	0.994012	0.994012	0.994012	0.994012
CD96	0.964072	0.97006	1	0.802395	0.922156	0.994012	0.976048	0.874251	0.988024	0.658683	0.982036	0.832335	0.868263	0.826347	0.946108	1	0.946108	0.706587	0.976048	0.994012	1	0.976048	0.628743	0.91018	0.982036	0.994012	0.982036	0.988024	1	1	1	1	0.958084	0.958084	0.892216	0.976048	0.946108	0.91018	0.718563	0.922156	0.982036	0.706587	0.868263	0.413174	0.844311	0.928144	0.868263	0.958084	0.994012
TBP	0.994012	0.988024	1	0.832335	0.97006	1	0.982036	0.958084	0.994012	0.916168	0.994012	0.856287	0.88024	0.916168	0.982036	1	1	0.802395	0.994012	0.994012	1	1	0.790419	0.952096	0.964072	1	0.988024	0.994012	1	1	1	1	0.982036	0.988024	0.988024	0.994012	0.97006	0.982036	0.946108	0.988024	0.982036	0.760479	0.898204	0.580838	0.952096	0.988024	0.982036	0.988024	0.982036
CD8A	0.988024	0.994012	1	0.850299	0.952096	1	0.994012	0.952096	0.994012	0.874251	1	0.88024	0.916168	0.898204	0.982036	1	0.994012	0.814371	1	0.994012	1	0.988024	0.814371	0.934132	0.982036	0.988024	0.988024	0.988024	1	1	1	1	0.988024	0.97006	0.946108	0.988024	0.982036	0.964072	0.862275	0.97006	0.97006	0.760479	0.958084	0.586826	0.952096	0.982036	0.964072	0.988024	1
CCL3/L1	0.934132	0.928144	1	0.802395	0.88024	0.994012	0.952096	0.856287	0.946108	0.658683	0.934132	0.796407	0.850299	0.808383	0.874251	0.994012	0.958084	0.700599	0.946108	0.976048	0.994012	0.964072	0.580838	0.898204	0.922156	1	0.97006	0.988024	1	1	1	1	0.904192	0.928144	0.886228	0.958084	0.916168	0.916168	0.724551	0.898204	0.946108	0.670659	0.706587	0.311377	0.832335	0.886228	0.820359	0.91018	0.934132
MICA	0.994012	0.988024	1	0.832335	0.976048	1	0.994012	0.958084	1	0.88024	1	0.862275	0.886228	0.928144	0.982036	1	1	0.790419	1	0.994012	1	1	0.778443	0.952096	0.952096	1	0.988024	0.994012	1	1	1	1	0.988024	0.988024	0.994012	0.994012	0.958084	0.988024	0.958084	0.97006	0.97006	0.760479	0.922156	0.508982	0.94012	1	0.952096	1	0.988024
SAMSN1	0.97006	0.964072	1	0.826347	0.934132	1	0.982036	0.946108	0.97006	0.730539	0.976048	0.826347	0.862275	0.856287	0.922156	1	0.988024	0.736527	0.976048	0.994012	0.994012	1	0.652695	0.916168	0.964072	1	0.994012	0.988024	0.994012	1	1	1	0.976048	0.958084	0.94012	0.97006	0.946108	0.946108	0.796407	0.97006	0.97006	0.712575	0.850299	0.431138	0.88024	0.964072	0.898204	0.964072	0.982036
POLD1	0.994012	0.988024	1	0.820359	0.952096	1	0.994012	0.934132	0.994012	0.826347	0.994012	0.850299	0.886228	0.886228	0.97006	1	0.982036	0.778443	1	0.988024	1	1	0.712575	0.946108	0.91018	1	0.97006	0.988024	1	1	1	1	0.976048	0.976048	0.976048	0.988024	0.952096	0.982036	0.892216	0.97006	0.976048	0.694611	0.814371	0.377246	0.94012	0.976048	0.928144	0.97006	0.946108
SLAMF7	0.904192	0.856287	1	0.796407	0.826347	0.994012	0.922156	0.796407	0.892216	0.598802	0.850299	0.778443	0.814371	0.820359	0.838323	0.982036	0.946108	0.682635	0.868263	0.958084	0.97006	0.958084	0.60479	0.850299	0.904192	0.964072	0.928144	0.952096	0.958084	1	1	0.988024	0.88024	0.850299	0.856287	0.892216	0.832335	0.790419	0.688623	0.838323	0.922156	0.688623	0.640719	0.353293	0.772455	0.820359	0.754491	0.874251	0.91018
FCGR1A	0.904192	0.934132	1	0.808383	0.862275	1	0.964072	0.91018	0.952096	0.640719	0.946108	0.814371	0.844311	0.832335	0.904192	0.964072	0.94012	0.700599	0.94012	0.964072	0.988024	0.964072	0.562874	0.886228	0.898204	0.988024	0.97006	0.976048	0.994012	1	1	0.994012	0.868263	0.91018	0.874251	0.94012	0.868263	0.898204	0.634731	0.898204	0.91018	0.652695	0.736527	0.299401	0.790419	0.874251	0.808383	0.874251	0.892216
TAPBPL	0.994012	0.994012	1	0.826347	0.94012	1	1	0.94012	1	0.868263	0.994012	0.844311	0.886228	0.886228	0.976048	1	0.988024	0.796407	0.994012	0.994012	1	1	0.760479	0.934132	0.952096	0.994012	0.994012	0.988024	1	1	1	1	0.988024	0.982036	0.97006	0.994012	0.97006	0.982036	0.868263	0.97006	0.976048	0.724551	0.928144	0.497006	0.934132	0.988024	0.964072	0.994012	0.994012
NLRP3	0.658683	0.473054	1	0.784431	0.407186	0.976048	0.670659	0.54491	0.550898	0.107784	0.48503	0.60479	0.520958	0.640719	0.431138	0.790419	0.790419	0.437126	0.586826	0.922156	0.904192	0.862275	0.131737	0.646707	0.652695	0.844311	0.652695	0.916168	0.868263	0.976048	0.988024	0.976048	0.479042	0.508982	0.562874	0.754491	0.293413	0.299401	0.257485	0.407186	0.48503	0.568862	0.137725	0.0419162	0.502994	0.449102	0.287425	0.479042	0.281437
GOT1	0.988024	0.988024	1	0.826347	0.97006	1	0.994012	0.976048	0.994012	0.94012	0.994012	0.868263	0.892216	0.958084	0.988024	1	1	0.844311	0.994012	0.994012	1	1	0.844311	0.964072	0.964072	1	0.994012	1	1	1	1	1	1	0.988024	0.988024	0.994012	0.982036	0.994012	0.982036	1	0.988024	0.766467	0.916168	0.622754	0.964072	0.994012	0.982036	0.982036	0.976048
OLFML2B	0.982036	0.994012	1	0.808383	0.952096	1	0.994012	0.94012	1	0.862275	0.988024	0.844311	0.844311	0.898204	0.976048	0.988024	0.994012	0.778443	0.994012	0.988024	1	1	0.742515	0.946108	0.904192	1	0.988024	0.988024	1	1	1	1	0.976048	0.994012	0.976048	0.994012	0.97006	0.976048	0.808383	0.97006	0.958084	0.712575	0.790419	0.39521	0.892216	0.976048	0.934132	0.958084	0.91018
CDH5	0.982036	0.97006	1	0.802395	0.922156	1	0.994012	0.886228	0.988024	0.760479	0.988024	0.814371	0.826347	0.874251	0.952096	0.982036	0.988024	0.730539	0.982036	0.994012	1	0.994012	0.670659	0.934132	0.868263	1	0.976048	0.988024	1	1	1	1	0.964072	0.988024	0.964072	0.988024	0.958084	0.958084	0.784431	0.94012	0.952096	0.676647	0.736527	0.311377	0.892216	0.97006	0.916168	0.976048	0.874251
GMIP	0.862275	0.844311	1	0.784431	0.772455	0.994012	0.898204	0.772455	0.850299	0.359281	0.808383	0.724551	0.754491	0.748503	0.754491	0.928144	0.916168	0.622754	0.862275	0.97006	0.994012	0.94012	0.407186	0.826347	0.754491	0.988024	0.850299	0.952096	0.982036	0.994012	0.994012	0.994012	0.778443	0.796407	0.772455	0.892216	0.748503	0.682635	0.431138	0.766467	0.802395	0.628743	0.341317	0.11976	0.712575	0.712575	0.628743	0.706587	0.550898
SFXN1	0.982036	0.964072	1	0.826347	0.934132	1	0.97006	0.946108	0.97006	0.88024	0.964072	0.856287	0.892216	0.898204	0.94012	1	0.994012	0.760479	0.976048	0.994012	1	0.994012	0.772455	0.946108	0.982036	1	0.97006	0.982036	0.988024	1	1	1	0.964072	0.976048	0.982036	0.994012	0.946108	0.952096	0.928144	0.982036	0.988024	0.730539	0.856287	0.57485	0.934132	0.958084	0.928144	0.976048	0.964072
CSF3R	0.952096	0.976048	1	0.820359	0.928144	1	0.976048	0.904192	0.97006	0.706587	0.976048	0.826347	0.838323	0.832335	0.946108	1	0.982036	0.730539	0.958084	0.976048	1	0.964072	0.622754	0.916168	0.922156	0.988024	0.97006	0.988024	1	1	1	1	0.928144	0.928144	0.916168	0.97006	0.922156	0.934132	0.712575	0.94012	0.958084	0.688623	0.724551	0.287425	0.844311	0.952096	0.868263	0.928144	0.952096
HLA-DMB	1	1	1	0.850299	0.958084	1	1	0.976048	1	0.946108	1	0.862275	0.898204	0.922156	0.994012	1	1	0.826347	1	0.994012	1	1	0.814371	0.958084	1	1	1	0.994012	1	1	1	1	0.994012	0.994012	0.994012	0.994012	0.988024	0.994012	0.922156	0.982036	0.982036	0.760479	0.994012	0.640719	0.964072	0.994012	0.988024	1	1
PSMB5	0.994012	0.994012	1	0.916168	0.982036	1	0.994012	0.994012	0.994012	0.994012	0.994012	0.952096	0.994012	0.988024	0.994012	1	1	0.94012	0.994012	0.994012	1	1	0.976048	0.982036	1	1	0.994012	1	1	1	1	1	0.994012	0.994012	0.994012	0.994012	0.994012	0.994012	0.994012	0.994012	0.994012	0.91018	0.988024	0.844311	0.994012	0.994012	0.994012	0.994012	0.994012
IL6R	0.994012	1	1	0.838323	0.988024	1	1	0.964072	1	0.982036	1	0.874251	0.904192	0.964072	1	1	1	0.844311	1	0.994012	1	1	0.892216	0.952096	0.988024	1	1	0.994012	1	1	1	1	1	0.994012	1	0.994012	0.976048	1	0.976048	0.976048	0.994012	0.778443	0.964072	0.670659	0.976048	1	0.988024	1	0.994012
VHL	0.988024	0.988024	1	0.808383	0.928144	1	0.988024	0.91018	1	0.796407	0.994012	0.838323	0.856287	0.868263	0.982036	1	0.994012	0.748503	0.994012	0.994012	1	1	0.694611	0.952096	0.922156	1	0.964072	0.988024	1	1	1	1	0.976048	0.976048	0.97006	0.988024	0.964072	0.994012	0.874251	0.964072	0.97006	0.688623	0.802395	0.341317	0.928144	0.976048	0.952096	0.982036	0.946108
CD14	0.994012	1	1	0.856287	0.988024	1	0.994012	0.994012	1	0.988024	1	0.892216	0.946108	0.976048	1	1	1	0.916168	1	0.994012	1	1	0.922156	0.97006	1	1	1	0.994012	1	1	1	1	0.988024	0.994012	0.994012	0.994012	1	1	0.976048	0.994012	0.988024	0.844311	0.988024	0.796407	0.976048	0.994012	0.994012	0.994012	0.994012
EGFR	0.952096	0.88024	1	0.796407	0.802395	1	0.916168	0.838323	0.898204	0.670659	0.88024	0.778443	0.790419	0.928144	0.844311	0.94012	0.946108	0.646707	0.928144	0.994012	0.988024	0.988024	0.568862	0.886228	0.814371	0.994012	0.886228	0.976048	0.976048	1	0.988024	1	0.898204	0.952096	0.868263	0.976048	0.844311	0.814371	0.646707	0.868263	0.898204	0.658683	0.628743	0.155689	0.862275	0.904192	0.778443	0.91018	0.736527
NECTIN2	0.994012	1	1	0.850299	0.988024	1	0.994012	0.988024	1	0.988024	1	0.88024	0.928144	0.97006	0.994012	1	1	0.862275	0.994012	0.994012	1	1	0.904192	0.97006	0.964072	1	0.994012	0.994012	1	1	1	1	0.994012	0.994012	0.994012	0.994012	0.994012	1	0.988024	0.994012	0.988024	0.796407	0.946108	0.700599	0.976048	1	0.994012	0.994012	0.994012
SLC1A5	0.994012	1	1	0.886228	0.976048	1	0.994012	0.988024	0.994012	0.988024	1	0.922156	0.952096	0.982036	0.994012	1	1	0.922156	0.994012	0.994012	1	1	0.964072	0.97006	1	1	0.994012	1	1	1	1	1	0.994012	0.994012	0.994012	1	1	0.994012	0.994012	0.994012	0.994012	0.904192	0.976048	0.802395	0.982036	0.994012	0.994012	0.994012	0.994012
IL11RA	0.982036	0.988024	1	0.820359	0.928144	1	0.994012	0.904192	0.994012	0.814371	0.988024	0.844311	0.838323	0.886228	0.958084	1	0.976048	0.730539	0.994012	0.994012	1	0.988024	0.688623	0.94012	0.892216	1	0.964072	0.988024	1	1	1	1	0.952096	0.97006	0.934132	0.994012	0.958084	0.97006	0.808383	0.946108	0.964072	0.682635	0.790419	0.317365	0.958084	0.982036	0.922156	0.994012	0.904192
PLA1A	0.934132	0.916168	1	0.808383	0.850299	0.988024	0.94012	0.838323	0.934132	0.688623	0.922156	0.790419	0.886228	0.820359	0.922156	0.964072	0.946108	0.718563	0.946108	0.976048	0.994012	0.964072	0.688623	0.892216	0.928144	0.988024	0.94012	0.97006	0.988024	1	1	0.994012	0.904192	0.916168	0.886228	0.964072	0.892216	0.898204	0.814371	0.892216	0.922156	0.730539	0.742515	0.449102	0.862275	0.886228	0.814371	0.88024	0.814371
CD58	0.994012	1	1	0.820359	0.946108	1	0.994012	0.946108	1	0.91018	1	0.844311	0.868263	0.922156	0.988024	0.994012	0.994012	0.778443	1	0.994012	1	0.994012	0.754491	0.94012	0.946108	1	0.988024	0.994012	1	1	1	1	0.994012	0.988024	0.982036	0.994012	0.964072	0.994012	0.916168	0.982036	0.976048	0.700599	0.874251	0.467066	0.952096	0.988024	0.958084	0.982036	0.97006
CD84	0.994012	0.988024	1	0.826347	0.946108	1	0.988024	0.958084	0.988024	0.856287	0.994012	0.850299	0.892216	0.898204	0.982036	1	0.988024	0.790419	0.994012	0.994012	0.994012	1	0.718563	0.934132	0.97006	1	0.994012	0.988024	1	1	1	1	0.988024	0.994012	0.976048	0.994012	0.964072	0.976048	0.862275	0.976048	0.976048	0.724551	0.928144	0.532934	0.928144	0.964072	0.958084	0.994012	0.994012
SERPINA1	0.922156	0.898204	1	0.814371	0.856287	1	0.97006	0.886228	0.934132	0.616766	0.91018	0.772455	0.844311	0.814371	0.862275	0.988024	0.964072	0.688623	0.928144	0.982036	0.982036	0.97006	0.556886	0.892216	0.91018	0.988024	0.964072	0.988024	0.988024	1	1	1	0.898204	0.91018	0.886228	0.958084	0.892216	0.844311	0.688623	0.898204	0.94012	0.658683	0.712575	0.347305	0.820359	0.886228	0.808383	0.898204	0.91018
RELN	0.838323	0.772455	1	0.808383	0.694611	0.964072	0.88024	0.748503	0.820359	0.299401	0.760479	0.712575	0.664671	0.754491	0.718563	0.868263	0.868263	0.568862	0.844311	0.976048	0.976048	0.958084	0.377246	0.862275	0.718563	0.94012	0.790419	0.97006	0.988024	1	0.994012	0.994012	0.694611	0.748503	0.778443	0.886228	0.586826	0.60479	0.443114	0.688623	0.736527	0.628743	0.353293	0.149701	0.736527	0.682635	0.622754	0.646707	0.526946
CD209	0.934132	0.898204	1	0.808383	0.838323	0.994012	0.928144	0.874251	0.928144	0.682635	0.904192	0.796407	0.832335	0.850299	0.88024	0.994012	0.988024	0.670659	0.922156	0.988024	0.982036	0.988024	0.60479	0.892216	0.898204	0.994012	0.922156	0.982036	0.988024	1	1	1	0.958084	0.94012	0.904192	0.976048	0.928144	0.892216	0.718563	0.91018	0.916168	0.676647	0.694611	0.245509	0.886228	0.91018	0.838323	0.928144	0.868263
TAF3	0.922156	0.850299	1	0.784431	0.826347	0.994012	0.898204	0.814371	0.91018	0.419162	0.868263	0.754491	0.790419	0.778443	0.808383	0.904192	0.928144	0.640719	0.922156	0.988024	0.994012	0.982036	0.443114	0.88024	0.796407	0.994012	0.886228	0.976048	1	1	0.988024	1	0.826347	0.868263	0.826347	0.946108	0.778443	0.790419	0.520958	0.844311	0.856287	0.634731	0.473054	0.149701	0.754491	0.844311	0.706587	0.802395	0.652695
BRD3	0.994012	1	1	0.886228	0.982036	1	0.994012	0.988024	1	0.994012	1	0.928144	0.97006	0.982036	0.994012	1	1	0.94012	0.994012	0.994012	1	1	0.964072	0.97006	1	1	0.994012	1	1	1	1	1	0.994012	0.994012	0.994012	1	1	1	0.994012	0.994012	0.994012	0.838323	0.988024	0.802395	0.988024	0.994012	0.994012	0.994012	0.994012
BAMBI	0.994012	0.994012	1	0.874251	0.982036	1	1	0.976048	1	0.958084	0.994012	0.934132	0.976048	0.982036	1	0.988024	0.994012	0.892216	1	0.994012	1	1	0.916168	0.958084	0.97006	1	1	1	1	1	1	1	1	0.988024	1	0.994012	0.982036	1	0.994012	1	0.97006	0.850299	0.964072	0.742515	0.982036	0.994012	0.982036	0.982036	0.976048
TLR2	1	0.994012	1	0.832335	0.958084	1	0.994012	0.964072	0.994012	0.826347	1	0.850299	0.892216	0.874251	0.988024	1	0.988024	0.772455	1	0.994012	1	1	0.730539	0.946108	0.952096	1	0.994012	0.988024	1	1	1	1	0.976048	0.994012	0.964072	0.994012	0.976048	0.976048	0.874251	0.982036	0.982036	0.718563	0.904192	0.532934	0.928144	0.982036	0.958084	0.988024	0.994012
LILRB4	0.988024	0.994012	1	0.838323	0.964072	1	0.988024	0.982036	0.994012	0.874251	0.994012	0.850299	0.916168	0.892216	0.988024	1	0.994012	0.802395	1	0.994012	1	1	0.754491	0.94012	0.958084	1	1	0.988024	1	1	1	1	0.982036	1	0.982036	0.994012	0.982036	0.988024	0.886228	0.976048	0.988024	0.742515	0.934132	0.598802	0.94012	0.988024	0.97006	0.988024	0.994012
IFIT2	0.982036	0.982036	1	0.820359	0.946108	1	0.994012	0.958084	1	0.874251	0.982036	0.850299	0.88024	0.904192	0.97006	0.988024	0.976048	0.790419	1	0.988024	1	1	0.748503	0.934132	0.958084	1	0.994012	0.994012	1	1	1	1	0.976048	0.988024	0.964072	0.988024	0.976048	0.982036	0.850299	0.976048	0.976048	0.724551	0.898204	0.467066	0.952096	0.946108	0.94012	0.976048	0.976048
NEIL1	0.994012	0.982036	1	0.820359	0.934132	1	1	0.892216	1	0.760479	0.97006	0.832335	0.844311	0.874251	0.97006	0.982036	0.976048	0.730539	1	0.994012	1	0.988024	0.676647	0.946108	0.904192	0.988024	0.952096	0.988024	1	1	1	1	0.952096	0.988024	0.934132	0.994012	0.952096	0.97006	0.796407	0.94012	0.952096	0.682635	0.736527	0.299401	0.916168	0.982036	0.958084	0.976048	0.892216
CLEC7A	0.934132	0.904192	1	0.802395	0.88024	1	0.952096	0.874251	0.934132	0.628743	0.922156	0.796407	0.838323	0.826347	0.862275	0.988024	0.97006	0.670659	0.928144	0.988024	0.994012	0.988024	0.568862	0.886228	0.892216	1	0.97006	0.988024	1	1	1	1	0.904192	0.886228	0.874251	0.946108	0.892216	0.856287	0.670659	0.892216	0.946108	0.670659	0.670659	0.287425	0.820359	0.892216	0.790419	0.892216	0.886228
E2F3	1	1	1	0.856287	0.988024	1	1	0.982036	1	0.97006	1	0.892216	0.934132	0.958084	1	1	1	0.88024	1	0.994012	1	1	0.922156	0.97006	0.988024	1	1	1	1	1	1	1	1	0.988024	1	1	0.988024	1	0.994012	1	0.994012	0.814371	0.946108	0.700599	0.976048	1	0.982036	1	1
LOXL2	0.922156	0.892216	1	0.820359	0.832335	1	0.958084	0.904192	0.934132	0.550898	0.892216	0.778443	0.778443	0.796407	0.856287	0.958084	0.94012	0.664671	0.952096	0.982036	0.994012	0.982036	0.51497	0.91018	0.814371	0.982036	0.916168	0.982036	0.994012	0.994012	0.988024	1	0.850299	0.91018	0.898204	0.952096	0.802395	0.802395	0.586826	0.904192	0.856287	0.658683	0.54491	0.209581	0.790419	0.856287	0.754491	0.814371	0.718563
ANGPT2	0.922156	0.898204	1	0.802395	0.850299	1	0.916168	0.862275	0.922156	0.57485	0.892216	0.766467	0.796407	0.814371	0.844311	0.952096	0.958084	0.688623	0.94012	0.97006	1	0.982036	0.538922	0.916168	0.832335	0.988024	0.916168	0.976048	0.988024	1	1	1	0.850299	0.898204	0.868263	0.952096	0.856287	0.844311	0.682635	0.892216	0.88024	0.676647	0.60479	0.245509	0.814371	0.856287	0.772455	0.820359	0.742515
CSF2RB	0.934132	0.916168	1	0.802395	0.838323	0.994012	0.928144	0.808383	0.94012	0.592814	0.904192	0.784431	0.826347	0.814371	0.850299	0.988024	0.976048	0.670659	0.898204	0.976048	0.976048	0.976048	0.60479	0.88024	0.91018	0.988024	0.946108	0.964072	0.988024	1	1	0.994012	0.934132	0.91018	0.874251	0.964072	0.91018	0.862275	0.670659	0.874251	0.958084	0.670659	0.652695	0.221557	0.802395	0.892216	0.790419	0.952096	0.922156
OAS1	1	1	1	0.832335	0.964072	1	1	0.964072	1	0.916168	1	0.850299	0.916168	0.904192	0.994012	1	0.994012	0.802395	1	0.994012	1	1	0.772455	0.946108	0.982036	1	0.994012	0.988024	1	1	1	1	0.988024	0.988024	0.97006	0.994012	0.988024	0.994012	0.886228	0.964072	0.988024	0.760479	0.952096	0.556886	0.952096	0.988024	0.988024	1	1
PC	0.988024	0.994012	1	0.820359	0.952096	1	1	0.946108	1	0.91018	1	0.844311	0.886228	0.94012	0.994012	0.994012	1	0.772455	1	0.994012	1	1	0.784431	0.958084	0.958084	1	0.982036	0.988024	1	1	1	1	0.982036	0.994012	0.982036	0.994012	0.976048	0.994012	0.934132	0.988024	0.982036	0.748503	0.892216	0.497006	0.964072	1	0.97006	0.994012	0.958084
CD4	1	0.994012	1	0.826347	0.946108	1	0.988024	0.964072	1	0.892216	0.994012	0.844311	0.886228	0.91018	0.988024	1	0.994012	0.808383	1	0.994012	1	1	0.760479	0.952096	0.976048	1	0.994012	0.988024	1	1	1	1	0.988024	0.994012	0.988024	0.994012	0.976048	0.994012	0.886228	0.982036	0.982036	0.724551	0.946108	0.568862	0.958084	0.988024	0.976048	1	1
KRAS	1	0.994012	1	0.826347	0.964072	1	0.994012	0.964072	1	0.94012	0.994012	0.874251	0.886228	0.922156	1	1	1	0.814371	1	0.994012	1	1	0.832335	0.958084	0.952096	1	0.982036	0.994012	1	1	1	1	1	0.988024	0.982036	1	0.976048	0.994012	0.964072	1	0.988024	0.754491	0.904192	0.54491	0.97006	0.988024	0.976048	0.994012	0.994012
MRPL19	0.994012	1	1	0.838323	0.982036	1	1	0.982036	1	0.952096	1	0.874251	0.91018	0.952096	1	1	1	0.838323	1	0.994012	1	1	0.898204	0.964072	0.976048	1	1	0.994012	1	1	1	1	0.994012	0.994012	0.988024	1	0.982036	1	0.988024	1	0.994012	0.778443	0.934132	0.646707	0.976048	1	0.994012	0.994012	1
SYK	0.982036	0.976048	1	0.820359	0.928144	1	0.988024	0.934132	0.982036	0.832335	0.982036	0.832335	0.88024	0.886228	0.964072	1	0.988024	0.760479	0.988024	0.994012	0.994012	1	0.700599	0.934132	1	1	0.988024	0.988024	0.994012	1	1	1	0.976048	0.994012	0.964072	0.994012	0.952096	0.976048	0.826347	0.97006	0.976048	0.700599	0.934132	0.467066	0.922156	0.97006	0.934132	0.982036	0.988024
GOT2	0.994012	1	1	0.850299	0.982036	1	0.994012	0.982036	1	0.976048	1	0.886228	0.946108	0.97006	1	1	1	0.892216	1	0.994012	1	1	0.946108	0.964072	0.988024	1	1	1	1	1	1	1	0.994012	0.988024	0.994012	1	0.994012	1	0.994012	0.994012	0.994012	0.832335	0.958084	0.742515	0.982036	1	0.994012	0.994012	0.994012
ARG2	0.862275	0.838323	1	0.808383	0.790419	0.988024	0.868263	0.826347	0.868263	0.437126	0.826347	0.736527	0.742515	0.760479	0.790419	0.88024	0.94012	0.646707	0.922156	0.988024	0.982036	0.976048	0.407186	0.862275	0.790419	0.97006	0.874251	0.982036	0.982036	1	0.994012	1	0.760479	0.808383	0.826347	0.904192	0.712575	0.754491	0.568862	0.814371	0.778443	0.60479	0.57485	0.215569	0.754491	0.790419	0.658683	0.742515	0.670659
HLA-DRB1	0.994012	0.994012	1	0.922156	0.988024	1	0.994012	0.988024	0.994012	0.994012	0.994012	0.94012	0.964072	1	0.988024	1	1	0.964072	0.994012	0.994012	1	1	0.946108	0.97006	1	1	0.994012	0.994012	1	1	1	1	0.994012	0.994012	0.988024	0.994012	0.988024	0.994012	0.982036	0.994012	0.988024	0.952096	0.988024	0.94012	0.988024	0.994012	0.994012	0.994012	0.994012
TGFB3	1	0.994012	1	0.838323	0.952096	1	1	0.994012	0.988024	0.934132	0.994012	0.850299	0.916168	0.94012	0.982036	1	0.994012	0.832335	0.988024	0.994012	1	1	0.832335	0.958084	0.964072	1	0.988024	0.994012	1	1	1	1	1	1	0.994012	1	0.976048	0.988024	0.934132	0.994012	0.994012	0.754491	0.886228	0.610778	0.964072	0.982036	0.976048	1	0.994012
IL7R	0.994012	0.97006	1	0.838323	0.928144	1	0.994012	0.934132	0.982036	0.820359	0.982036	0.838323	0.892216	0.91018	0.946108	1	0.988024	0.748503	0.982036	1	0.988024	1	0.724551	0.916168	0.994012	0.994012	0.988024	0.988024	0.994012	1	1	1	0.994012	0.976048	0.952096	0.988024	0.952096	0.958084	0.838323	0.952096	0.976048	0.736527	0.946108	0.497006	0.916168	0.97006	0.952096	0.988024	0.994012
SMAP1	0.994012	0.994012	1	0.838323	0.964072	1	0.994012	0.976048	0.994012	0.982036	1	0.868263	0.91018	0.958084	0.994012	1	1	0.856287	0.994012	0.994012	1	1	0.88024	0.958084	0.97006	1	0.994012	1	1	1	1	1	0.994012	0.994012	0.994012	1	0.982036	0.994012	0.976048	0.988024	0.994012	0.784431	0.952096	0.664671	0.976048	0.994012	0.994012	0.994012	0.994012
CASP1	1	1	1	0.832335	0.97006	1	1	0.952096	1	0.904192	1	0.868263	0.904192	0.922156	0.994012	1	1	0.820359	1	0.994012	1	1	0.802395	0.934132	0.994012	1	1	0.988024	1	1	1	1	0.994012	0.994012	0.964072	0.994012	0.976048	0.988024	0.886228	0.976048	0.982036	0.760479	0.946108	0.54491	0.958084	1	0.982036	0.994012	1
MYD88	0.994012	0.994012	1	0.904192	0.988024	1	0.994012	0.994012	0.994012	0.994012	0.994012	0.916168	0.976048	0.988024	0.994012	1	1	0.946108	0.994012	0.994012	1	1	0.97006	0.964072	1	1	0.994012	0.994012	1	1	1	1	0.994012	0.994012	0.994012	0.988024	0.994012	0.994012	0.988024	0.994012	0.994012	0.856287	0.994012	0.826347	0.988024	0.994012	0.994012	0.994012	0.994012
DNAJC14	0.994012	1	1	0.856287	0.982036	1	1	0.976048	1	0.988024	1	0.886228	0.916168	0.946108	1	1	1	0.856287	1	0.994012	1	1	0.916168	0.964072	0.964072	1	0.994012	0.994012	1	1	1	1	0.994012	0.994012	0.994012	1	0.988024	1	0.988024	1	0.988024	0.784431	0.946108	0.670659	0.982036	1	0.988024	0.994012	0.994012
IRF2	0.994012	1	1	0.832335	0.964072	1	0.994012	0.964072	0.994012	0.982036	0.994012	0.856287	0.892216	0.946108	0.994012	1	1	0.820359	0.994012	0.994012	1	1	0.844311	0.952096	0.964072	1	0.994012	0.994012	1	1	1	1	0.994012	0.988024	0.982036	0.988024	0.982036	0.994012	0.94012	0.988024	0.988024	0.772455	0.928144	0.610778	0.958084	0.994012	0.994012	0.988024	0.994012
WDR76	0.964072	0.916168	1	0.796407	0.868263	1	0.946108	0.886228	0.94012	0.670659	0.928144	0.820359	0.844311	0.826347	0.892216	0.97006	0.97006	0.736527	0.952096	0.988024	0.994012	0.994012	0.556886	0.886228	0.868263	1	0.946108	0.988024	1	1	1	1	0.934132	0.946108	0.94012	0.958084	0.898204	0.892216	0.766467	0.94012	0.898204	0.664671	0.664671	0.329341	0.862275	0.922156	0.844311	0.91018	0.850299
CDK6	1	1	1	0.88024	0.976048	1	1	0.994012	1	0.976048	1	0.904192	0.946108	0.952096	1	1	1	0.874251	1	0.994012	1	1	0.934132	0.982036	0.988024	1	1	1	1	1	1	1	1	0.988024	1	0.994012	0.994012	1	0.982036	1	0.994012	0.832335	0.958084	0.676647	0.97006	1	0.994012	1	1
FCGRT	0.994012	0.994012	1	0.88024	0.976048	1	0.994012	0.982036	0.994012	0.988024	0.994012	0.928144	0.952096	0.988024	0.994012	1	1	0.946108	0.994012	0.994012	1	1	0.976048	0.976048	1	1	0.994012	1	1	1	1	1	0.994012	0.994012	0.994012	0.994012	0.994012	0.994012	0.994012	0.994012	0.994012	0.856287	0.994012	0.850299	0.982036	0.994012	0.994012	0.994012	0.994012
SNCA	0.976048	0.988024	1	0.88024	0.97006	1	0.988024	0.964072	0.988024	0.952096	0.994012	0.916168	0.952096	0.97006	0.982036	0.988024	0.994012	0.916168	0.988024	0.994012	1	0.994012	0.928144	0.946108	0.97006	1	0.988024	1	1	1	1	1	0.988024	0.982036	0.994012	1	0.964072	0.988024	0.988024	0.994012	0.97006	0.868263	0.946108	0.766467	0.976048	0.994012	0.97006	0.964072	0.946108
LILRB2	0.988024	0.988024	1	0.814371	0.958084	1	0.988024	0.934132	1	0.838323	1	0.838323	0.886228	0.88024	0.97006	1	1	0.760479	0.994012	0.988024	1	1	0.718563	0.934132	0.94012	1	0.988024	0.988024	1	1	1	1	0.976048	0.988024	0.958084	0.994012	0.97006	0.994012	0.820359	0.964072	0.976048	0.712575	0.874251	0.461078	0.898204	0.988024	0.934132	0.976048	0.988024
RIPK2	0.994012	1	1	0.814371	0.952096	1	0.994012	0.946108	1	0.892216	1	0.850299	0.862275	0.916168	0.994012	0.994012	0.994012	0.796407	1	0.994012	1	1	0.760479	0.952096	0.94012	1	1	0.994012	1	1	1	1	0.988024	0.976048	0.988024	0.982036	0.964072	0.988024	0.928144	0.982036	0.976048	0.724551	0.88024	0.48503	0.952096	1	0.946108	0.976048	0.988024
HERC6	1	0.994012	1	0.808383	0.952096	1	0.994012	0.934132	1	0.826347	0.994012	0.844311	0.868263	0.898204	0.976048	1	0.976048	0.772455	0.994012	0.994012	1	1	0.718563	0.928144	0.958084	1	0.994012	0.994012	1	1	1	1	0.982036	0.982036	0.952096	0.988024	0.97006	0.976048	0.838323	0.964072	0.97006	0.706587	0.844311	0.437126	0.928144	0.976048	0.946108	1	0.988024
NRAS	0.994012	0.994012	1	0.904192	0.982036	1	0.994012	0.994012	0.994012	0.988024	0.994012	0.94012	0.988024	0.976048	0.994012	1	1	0.946108	0.994012	0.994012	1	1	0.97006	0.97006	1	1	0.994012	0.994012	1	1	1	1	0.994012	0.994012	0.994012	0.994012	0.988024	0.994012	0.994012	0.994012	0.994012	0.88024	0.994012	0.832335	0.988024	0.994012	0.994012	0.994012	0.994012
IRF8	0.994012	0.952096	1	0.814371	0.928144	1	0.97006	0.928144	0.976048	0.790419	0.964072	0.826347	0.898204	0.91018	0.934132	1	0.976048	0.772455	0.982036	0.988024	0.994012	1	0.682635	0.928144	0.988024	1	0.982036	0.988024	1	1	1	1	0.982036	0.988024	0.964072	0.988024	0.952096	0.946108	0.808383	0.97006	0.97006	0.718563	0.946108	0.479042	0.91018	0.952096	0.904192	0.982036	0.994012
PDK1	1	1	1	0.832335	0.976048	1	1	0.952096	1	0.928144	1	0.88024	0.904192	0.94012	1	1	0.994012	0.820359	1	0.994012	1	1	0.886228	0.946108	0.988024	1	1	0.994012	1	1	1	1	0.988024	0.994012	0.994012	0.994012	0.982036	0.994012	0.946108	0.994012	0.982036	0.748503	0.964072	0.634731	0.952096	0.988024	0.976048	0.988024	1
STK11IP	0.964072	0.922156	1	0.802395	0.904192	1	0.946108	0.886228	0.946108	0.652695	0.934132	0.802395	0.826347	0.826347	0.904192	0.976048	0.964072	0.694611	0.952096	0.988024	0.994012	0.988024	0.550898	0.898204	0.868263	1	0.946108	0.982036	1	1	1	1	0.928144	0.934132	0.934132	0.964072	0.874251	0.916168	0.742515	0.946108	0.934132	0.658683	0.640719	0.263473	0.838323	0.904192	0.832335	0.916168	0.814371
IRF1	1	1	1	0.862275	0.964072	1	1	0.982036	1	0.97006	1	0.88024	0.922156	0.94012	0.988024	1	1	0.862275	1	0.994012	1	1	0.832335	0.964072	1	1	1	0.988024	1	1	1	1	0.994012	1	0.988024	0.994012	0.988024	1	0.922156	0.982036	0.982036	0.802395	0.994012	0.658683	0.964072	1	0.994012	1	1
RRM2	0.994012	1	1	0.88024	0.988024	1	0.994012	0.994012	1	0.964072	1	0.91018	0.964072	0.97006	1	1	0.994012	0.886228	1	0.994012	1	1	0.958084	0.97006	0.994012	1	1	0.994012	1	1	1	1	0.994012	0.988024	0.994012	0.994012	0.994012	1	0.988024	0.994012	0.994012	0.850299	0.988024	0.760479	0.97006	0.994012	0.982036	0.994012	0.994012
OAS2	1	1	1	0.850299	0.97006	1	1	0.976048	1	0.976048	1	0.892216	0.91018	0.976048	0.994012	1	1	0.868263	1	1	1	1	0.886228	0.97006	1	1	1	0.994012	1	1	1	1	0.994012	0.994012	1	0.994012	0.988024	1	0.964072	0.988024	0.982036	0.814371	0.994012	0.712575	0.976048	1	1	1	1
RELA	0.994012	1	1	0.874251	0.988024	1	0.994012	0.994012	0.994012	0.994012	1	0.916168	0.952096	0.976048	0.994012	1	1	0.946108	0.994012	0.994012	1	1	0.958084	0.97006	0.994012	1	0.994012	1	1	1	1	1	0.994012	0.994012	0.994012	1	0.994012	0.994012	0.994012	0.994012	0.994012	0.826347	0.976048	0.802395	0.988024	0.994012	0.994012	0.994012	0.994012
IFIT3	1	1	1	0.850299	0.964072	1	1	0.988024	1	0.994012	1	0.904192	0.916168	0.97006	0.994012	1	1	0.868263	1	1	1	1	0.898204	0.97006	1	1	1	0.994012	1	1	1	1	1	0.994012	1	0.994012	0.988024	1	0.976048	0.994012	0.988024	0.826347	0.982036	0.724551	0.976048	1	0.994012	1	1
IFITM2	0.994012	0.994012	1	0.94012	0.982036	1	0.994012	0.994012	0.994012	0.994012	0.994012	0.958084	0.982036	0.988024	0.994012	1	1	0.97006	0.994012	0.994012	1	1	0.988024	0.994012	1	1	0.994012	1	1	1	1	1	0.994012	0.994012	0.994012	0.988024	0.994012	0.994012	0.994012	0.994012	0.994012	0.958084	0.994012	0.916168	0.988024	0.994012	0.994012	0.994012	0.994012
VCAM1	0.988024	0.952096	1	0.814371	0.916168	1	0.964072	0.916168	0.976048	0.772455	0.958084	0.814371	0.868263	0.886228	0.946108	1	0.976048	0.724551	0.976048	0.994012	0.994012	1	0.718563	0.94012	0.982036	1	0.976048	0.988024	0.994012	1	1	1	0.976048	0.97006	0.922156	0.994012	0.964072	0.946108	0.820359	0.964072	0.976048	0.706587	0.862275	0.461078	0.91018	0.952096	0.916168	0.982036	0.982036
ITGAM	0.916168	0.928144	1	0.796407	0.856287	1	0.934132	0.778443	0.958084	0.449102	0.922156	0.778443	0.802395	0.778443	0.868263	0.946108	0.934132	0.658683	0.934132	0.964072	0.994012	0.958084	0.473054	0.886228	0.820359	0.982036	0.916168	0.97006	0.994012	1	1	1	0.832335	0.874251	0.814371	0.946108	0.850299	0.844311	0.497006	0.856287	0.874251	0.628743	0.508982	0.161677	0.760479	0.850299	0.718563	0.832335	0.712575
LGALS9	1	1	1	0.832335	0.946108	1	1	0.958084	1	0.91018	1	0.856287	0.892216	0.91018	0.994012	1	0.988024	0.790419	1	0.988024	1	1	0.778443	0.952096	0.97006	1	1	0.988024	1	1	1	1	0.994012	0.994012	0.976048	0.994012	0.976048	1	0.88024	0.982036	0.988024	0.724551	0.952096	0.568862	0.952096	0.994012	0.994012	0.994012	1
GBP4	0.994012	0.976048	1	0.832335	0.934132	1	0.976048	0.946108	0.982036	0.778443	0.976048	0.856287	0.904192	0.868263	0.946108	1	0.976048	0.772455	0.994012	0.988024	0.994012	0.994012	0.706587	0.934132	0.964072	1	0.994012	0.988024	1	1	1	1	0.97006	0.97006	0.934132	0.994012	0.988024	0.946108	0.814371	0.958084	0.982036	0.724551	0.904192	0.526946	0.916168	0.964072	0.916168	0.988024	1
COMP	0.886228	0.826347	1	0.802395	0.790419	0.988024	0.862275	0.832335	0.874251	0.664671	0.820359	0.772455	0.760479	0.838323	0.802395	0.922156	0.916168	0.688623	0.862275	0.982036	0.97006	0.976048	0.568862	0.862275	0.826347	0.97006	0.862275	0.958084	0.97006	0.994012	1	0.994012	0.826347	0.94012	0.88024	0.958084	0.790419	0.772455	0.670659	0.808383	0.856287	0.664671	0.628743	0.311377	0.796407	0.814371	0.742515	0.844311	0.748503
CCNB1	1	1	1	0.844311	0.982036	1	1	0.982036	1	0.922156	1	0.91018	0.934132	0.946108	1	1	0.994012	0.832335	1	0.988024	1	1	0.898204	0.97006	0.994012	1	1	0.994012	1	1	1	1	0.994012	0.982036	0.994012	0.994012	0.988024	1	0.994012	1	0.994012	0.802395	0.928144	0.682635	0.958084	0.982036	0.988024	0.994012	0.994012
TYMS	0.994012	0.994012	1	0.904192	0.976048	1	1	0.988024	0.994012	0.97006	0.994012	0.898204	0.97006	0.964072	0.994012	1	0.994012	0.886228	0.994012	0.988024	1	1	0.94012	0.982036	0.988024	1	1	0.994012	1	1	1	1	1	0.988024	1	0.994012	1	0.994012	0.982036	1	0.994012	0.832335	0.928144	0.730539	0.976048	0.988024	0.994012	1	1
TGFB1	0.994012	0.994012	1	0.904192	0.994012	1	0.994012	0.994012	0.994012	0.994012	0.994012	0.946108	0.97006	0.988024	0.994012	1	1	0.964072	0.994012	0.994012	1	1	0.982036	0.976048	1	1	0.994012	1	1	1	1	1	0.994012	0.994012	0.994012	0.994012	0.994012	0.994012	0.994012	0.994012	0.994012	0.898204	0.994012	0.874251	0.988024	0.994012	0.994012	0.994012	0.994012
RAD51C	1	1	1	0.814371	0.964072	1	0.994012	0.946108	1	0.928144	1	0.850299	0.898204	0.892216	1	1	0.994012	0.778443	1	0.994012	1	1	0.766467	0.946108	0.928144	1	0.976048	0.988024	1	1	1	1	1	0.976048	0.982036	0.988024	0.964072	1	0.928144	0.988024	0.976048	0.718563	0.844311	0.42515	0.958084	0.988024	0.976048	0.988024	0.958084
BNIP3L	0.994012	1	1	0.874251	0.976048	1	0.994012	0.988024	0.994012	0.988024	0.994012	0.916168	0.976048	0.97006	0.994012	1	1	0.94012	0.994012	0.994012	1	1	0.952096	0.976048	0.988024	1	0.994012	1	1	1	1	1	0.994012	0.994012	0.994012	0.994012	0.982036	0.994012	0.994012	0.994012	0.994012	0.844311	0.964072	0.820359	0.982036	0.994012	0.988024	0.994012	0.994012
BIRC3	0.814371	0.760479	1	0.784431	0.682635	0.982036	0.850299	0.688623	0.808383	0.323353	0.718563	0.718563	0.730539	0.706587	0.676647	0.934132	0.892216	0.568862	0.808383	0.952096	0.964072	0.922156	0.401198	0.790419	0.784431	0.946108	0.820359	0.94012	0.964072	0.994012	1	0.988024	0.808383	0.700599	0.736527	0.868263	0.676647	0.640719	0.45509	0.718563	0.802395	0.634731	0.263473	0.125749	0.658683	0.688623	0.568862	0.766467	0.598802
NFKB2	0.994012	1	1	0.838323	0.982036	1	0.994012	0.988024	0.994012	0.994012	1	0.88024	0.922156	0.982036	0.994012	1	1	0.886228	0.994012	0.994012	1	1	0.898204	0.958084	1	1	0.994012	0.994012	1	1	1	1	0.994012	0.994012	0.994012	0.994012	0.982036	0.994012	0.976048	0.994012	0.994012	0.814371	0.994012	0.754491	0.982036	0.994012	0.994012	0.994012	0.994012
G6PD	0.994012	1	1	0.832335	0.97006	1	0.994012	0.964072	1	0.958084	1	0.856287	0.904192	0.94012	1	1	1	0.808383	1	0.994012	1	1	0.844311	0.958084	0.982036	1	0.994012	0.994012	1	1	1	1	0.994012	0.988024	0.994012	0.994012	0.982036	0.994012	0.964072	0.988024	0.988024	0.736527	0.934132	0.592814	0.958084	1	0.982036	0.988024	0.982036
TBC1D10B	0.988024	0.994012	1	0.808383	0.94012	1	0.988024	0.946108	1	0.88024	0.994012	0.838323	0.856287	0.892216	0.988024	0.988024	0.988024	0.766467	1	0.988024	1	1	0.706587	0.952096	0.916168	1	0.976048	0.988024	1	1	1	1	0.988024	0.976048	0.97006	0.994012	0.976048	0.994012	0.862275	0.982036	0.976048	0.694611	0.844311	0.365269	0.934132	0.976048	0.952096	0.97006	0.958084
MXI1	0.994012	0.988024	1	0.814371	0.946108	0.994012	0.994012	0.916168	1	0.88024	0.982036	0.844311	0.88024	0.928144	0.982036	0.964072	0.994012	0.808383	0.994012	0.994012	1	0.988024	0.778443	0.928144	0.916168	1	0.976048	0.994012	1	1	1	1	0.976048	0.97006	0.994012	0.982036	0.94012	0.988024	0.952096	0.934132	0.958084	0.724551	0.820359	0.45509	0.958084	0.982036	0.946108	0.964072	0.94012
P4HA2	0.982036	0.94012	1	0.820359	0.916168	1	0.952096	0.976048	0.946108	0.754491	0.922156	0.790419	0.862275	0.868263	0.928144	0.97006	0.982036	0.760479	0.964072	0.994012	1	1	0.676647	0.922156	0.916168	1	0.952096	0.988024	1	1	1	1	0.928144	0.982036	0.988024	0.982036	0.91018	0.91018	0.838323	0.952096	0.952096	0.694611	0.760479	0.413174	0.892216	0.934132	0.874251	0.934132	0.88024
NT5E	0.994012	0.964072	1	0.820359	0.958084	1	0.982036	0.982036	0.988024	0.886228	0.964072	0.850299	0.886228	0.928144	0.964072	0.976048	0.994012	0.790419	0.988024	0.994012	1	1	0.778443	0.94012	0.934132	1	0.994012	0.988024	1	1	1	1	0.976048	1	0.988024	0.994012	0.982036	0.982036	0.838323	0.97006	0.982036	0.754491	0.832335	0.48503	0.91018	0.982036	0.934132	0.982036	0.94012
KIF2C	0.976048	0.934132	1	0.820359	0.904192	1	0.958084	0.922156	0.976048	0.748503	0.946108	0.820359	0.844311	0.856287	0.922156	0.982036	0.976048	0.760479	0.97006	0.988024	1	0.994012	0.658683	0.922156	0.892216	1	0.952096	0.982036	0.994012	0.994012	1	1	0.922156	0.952096	0.97006	0.964072	0.922156	0.934132	0.814371	0.952096	0.934132	0.682635	0.736527	0.42515	0.88024	0.94012	0.850299	0.91018	0.904192
HDAC5	1	1	1	0.838323	0.976048	1	1	0.958084	1	0.964072	1	0.868263	0.892216	0.946108	0.994012	1	1	0.808383	1	0.994012	1	1	0.838323	0.958084	0.952096	1	0.994012	0.994012	1	1	1	1	1	0.994012	1	1	0.976048	0.994012	0.964072	0.994012	0.982036	0.742515	0.898204	0.562874	0.964072	1	0.988024	1	0.982036
SLC2A1	0.964072	0.964072	1	0.808383	0.898204	0.994012	0.982036	0.886228	0.994012	0.676647	0.97006	0.808383	0.814371	0.814371	0.94012	0.958084	0.952096	0.730539	0.988024	0.982036	1	0.988024	0.592814	0.91018	0.838323	1	0.94012	0.988024	1	1	1	1	0.904192	0.946108	0.952096	0.976048	0.862275	0.952096	0.664671	0.898204	0.892216	0.646707	0.664671	0.281437	0.850299	0.952096	0.862275	0.874251	0.778443
TNFAIP3	1	0.958084	1	0.820359	0.928144	1	0.976048	0.916168	0.976048	0.742515	0.958084	0.814371	0.868263	0.88024	0.94012	1	0.988024	0.736527	0.982036	0.994012	0.988024	0.988024	0.652695	0.916168	0.952096	1	0.988024	0.982036	1	1	1	1	0.97006	0.958084	0.946108	0.988024	0.946108	0.922156	0.820359	0.952096	0.964072	0.694611	0.820359	0.413174	0.892216	0.958084	0.892216	0.97006	0.964072
TP53	0.994012	0.994012	1	0.850299	0.976048	1	0.994012	0.976048	1	0.976048	0.994012	0.88024	0.94012	0.97006	1	1	1	0.88024	1	0.994012	1	1	0.928144	0.97006	0.982036	1	1	1	1	1	1	1	0.994012	0.994012	0.994012	1	0.994012	1	0.982036	1	0.994012	0.826347	0.946108	0.706587	0.976048	0.994012	0.988024	0.994012	0.994012
PIK3CG	0.982036	0.982036	1	0.814371	0.928144	1	0.976048	0.916168	0.994012	0.736527	0.988024	0.826347	0.850299	0.856287	0.94012	1	0.988024	0.730539	0.982036	0.994012	0.994012	0.988024	0.646707	0.904192	0.958084	1	0.988024	0.982036	0.994012	1	1	1	0.964072	0.958084	0.922156	0.994012	0.958084	0.952096	0.766467	0.946108	0.976048	0.700599	0.862275	0.401198	0.874251	0.958084	0.922156	0.964072	0.976048
LYZ	0.994012	0.994012	1	0.958084	0.994012	1	0.994012	0.994012	0.994012	0.994012	0.994012	0.976048	0.982036	1	0.994012	1	1	0.97006	0.994012	1	1	1	0.988024	0.97006	1	1	0.994012	1	1	1	1	1	0.994012	0.994012	0.994012	0.994012	0.994012	0.994012	0.994012	0.994012	0.994012	0.952096	0.994012	0.97006	0.994012	0.994012	0.994012	0.994012	0.994012
APOL6	0.994012	1	1	0.868263	0.964072	1	1	0.988024	1	0.994012	1	0.886228	0.91018	0.958084	0.994012	1	1	0.868263	1	0.994012	1	1	0.88024	0.964072	1	1	1	0.994012	1	1	1	1	1	0.994012	0.994012	0.994012	0.988024	1	0.952096	0.988024	0.982036	0.790419	0.982036	0.706587	0.976048	1	0.994012	0.994012	1
AXIN1	0.994012	0.994012	1	0.832335	0.958084	1	1	0.958084	1	0.928144	1	0.868263	0.874251	0.934132	0.994012	1	1	0.802395	1	0.994012	1	0.994012	0.820359	0.958084	0.946108	1	0.994012	0.994012	1	1	1	1	0.994012	0.982036	0.982036	1	0.976048	0.994012	0.97006	0.994012	0.982036	0.742515	0.886228	0.508982	0.958084	0.994012	0.97006	0.988024	0.988024
MELK	0.994012	1	1	0.826347	0.97006	1	1	0.946108	1	0.916168	1	0.874251	0.886228	0.928144	0.994012	0.994012	0.994012	0.802395	0.994012	0.988024	1	1	0.790419	0.952096	0.934132	1	1	0.994012	1	1	1	1	1	0.982036	0.988024	0.988024	0.976048	1	0.94012	0.976048	0.97006	0.742515	0.862275	0.532934	0.94012	0.982036	0.982036	0.988024	0.976048
FCGR3A/B	0.97006	0.982036	1	0.832335	0.946108	1	0.976048	0.982036	0.982036	0.844311	0.988024	0.838323	0.898204	0.856287	0.958084	0.994012	0.988024	0.790419	0.988024	0.988024	0.994012	0.994012	0.742515	0.922156	0.94012	1	0.994012	0.988024	0.994012	1	1	1	0.958084	0.982036	0.964072	0.982036	0.964072	0.976048	0.868263	0.976048	0.982036	0.730539	0.904192	0.568862	0.904192	0.952096	0.94012	0.952096	0.982036
SIGLEC1	0.988024	0.994012	1	0.820359	0.946108	1	0.988024	0.928144	0.994012	0.820359	0.988024	0.844311	0.874251	0.886228	0.976048	1	0.988024	0.778443	0.988024	0.988024	1	1	0.724551	0.928144	0.952096	1	0.994012	0.988024	1	1	1	1	0.982036	0.988024	0.952096	0.994012	0.97006	0.982036	0.832335	0.94012	0.982036	0.706587	0.886228	0.461078	0.916168	0.97006	0.958084	0.994012	1
EPM2AIP1	0.988024	0.994012	1	0.850299	0.976048	1	0.994012	0.97006	1	0.958084	0.994012	0.886228	0.928144	0.964072	0.988024	1	1	0.874251	0.994012	0.994012	1	1	0.892216	0.952096	0.994012	1	0.988024	0.994012	1	1	1	1	0.994012	0.994012	0.994012	1	0.976048	0.994012	0.982036	0.994012	0.994012	0.778443	0.964072	0.694611	0.97006	0.994012	0.976048	0.994012	0.982036
TBXAS1	1	0.994012	1	0.838323	0.964072	1	1	0.97006	1	0.88024	1	0.856287	0.904192	0.886228	0.982036	1	1	0.790419	1	0.994012	1	1	0.802395	0.946108	0.958084	1	0.994012	0.988024	1	1	1	1	0.994012	0.994012	0.97006	0.994012	0.982036	0.994012	0.886228	0.988024	0.982036	0.724551	0.916168	0.556886	0.946108	0.988024	0.97006	0.988024	1
IRF4	0.982036	0.994012	1	0.862275	0.976048	1	0.982036	0.898204	0.994012	0.904192	0.988024	0.892216	0.94012	0.94012	0.982036	0.988024	1	0.856287	0.982036	0.994012	1	0.988024	0.868263	0.934132	1	0.994012	0.994012	0.994012	1	1	1	0.994012	0.976048	0.976048	0.958084	0.988024	0.958084	0.988024	0.97006	0.946108	0.976048	0.808383	0.97006	0.694611	0.982036	0.988024	0.952096	0.988024	0.976048
C1QA	1	1	1	0.868263	0.964072	1	1	0.982036	1	0.964072	1	0.886228	0.922156	0.934132	0.994012	1	1	0.850299	1	0.994012	1	1	0.844311	0.964072	0.982036	1	0.994012	0.994012	1	1	1	1	0.988024	1	1	0.994012	0.988024	1	0.946108	0.994012	0.988024	0.802395	0.976048	0.730539	0.988024	0.988024	0.994012	1	1
BBS1	1	0.988024	1	0.808383	0.94012	1	0.994012	0.934132	1	0.88024	1	0.850299	0.862275	0.91018	0.976048	1	0.994012	0.778443	1	0.994012	1	1	0.736527	0.952096	0.934132	1	0.97006	0.994012	1	1	1	1	0.976048	0.982036	0.982036	0.994012	0.976048	0.982036	0.928144	0.982036	0.97006	0.700599	0.832335	0.42515	0.958084	0.988024	0.976048	0.994012	0.97006
HLA-DMA	1	1	1	0.850299	0.988024	1	1	0.982036	1	0.982036	1	0.88024	0.922156	0.958084	0.994012	1	1	0.856287	1	0.994012	1	1	0.88024	0.97006	1	1	1	0.988024	1	1	1	1	1	0.994012	1	0.994012	0.988024	1	0.952096	0.988024	0.982036	0.802395	0.988024	0.736527	0.976048	1	0.994012	0.994012	1
ICAM1	0.994012	1	1	0.898204	0.982036	1	0.994012	0.988024	0.994012	0.988024	0.994012	0.916168	0.964072	0.97006	0.994012	1	1	0.916168	0.994012	0.994012	1	1	0.946108	0.97006	0.994012	1	0.994012	0.994012	1	1	1	1	0.994012	0.994012	0.994012	0.988024	0.994012	0.994012	0.988024	0.994012	0.994012	0.88024	0.982036	0.784431	0.988024	0.994012	0.988024	0.994012	0.994012
ITGAL	0.988024	0.976048	1	0.814371	0.922156	1	0.982036	0.91018	0.988024	0.766467	0.97006	0.832335	0.898204	0.874251	0.952096	1	0.97006	0.754491	0.982036	0.982036	0.994012	0.976048	0.718563	0.91018	0.988024	0.988024	0.994012	0.988024	1	1	1	1	0.976048	0.952096	0.916168	0.982036	0.964072	0.934132	0.778443	0.922156	0.97006	0.712575	0.952096	0.45509	0.88024	0.952096	0.916168	0.982036	0.994012
CD276	0.994012	0.994012	1	0.904192	0.988024	1	0.994012	0.994012	0.994012	0.994012	0.994012	0.952096	0.988024	0.982036	0.994012	1	1	0.964072	0.994012	0.994012	1	1	0.988024	0.988024	1	1	0.994012	1	1	1	1	1	0.994012	0.994012	0.994012	0.994012	0.994012	0.994012	0.994012	0.994012	0.994012	0.976048	0.988024	0.904192	0.994012	0.994012	0.994012	0.994012	0.994012
PRKACB	1	1	1	0.826347	0.976048	1	1	0.952096	1	0.922156	1	0.868263	0.898204	0.934132	0.994012	1	0.994012	0.808383	1	0.994012	1	1	0.820359	0.964072	0.982036	1	0.994012	0.994012	1	1	1	1	0.988024	0.988024	0.994012	0.994012	0.976048	0.994012	0.934132	0.994012	0.994012	0.736527	0.928144	0.616766	0.958084	0.988024	0.988024	1	1
TLR1	0.958084	0.934132	1	0.802395	0.874251	0.994012	0.964072	0.874251	0.928144	0.640719	0.904192	0.784431	0.844311	0.844311	0.904192	0.964072	0.958084	0.706587	0.97006	0.994012	0.988024	0.988024	0.556886	0.886228	0.892216	0.994012	0.958084	0.988024	1	1	1	1	0.922156	0.922156	0.922156	0.982036	0.91018	0.868263	0.718563	0.916168	0.928144	0.658683	0.706587	0.287425	0.862275	0.91018	0.814371	0.922156	0.886228
CXCR4	1	1	1	0.868263	0.982036	1	1	0.994012	1	0.97006	1	0.898204	0.916168	0.946108	1	1	1	0.844311	1	1	1	1	0.898204	0.97006	1	1	1	0.994012	1	1	1	1	0.988024	0.994012	1	0.994012	0.988024	1	0.964072	1	0.994012	0.868263	1	0.730539	0.982036	0.994012	0.994012	0.994012	1
PSMB8	0.994012	1	1	0.88024	0.982036	1	0.994012	0.988024	0.994012	0.994012	0.994012	0.916168	0.94012	0.982036	0.994012	1	1	0.904192	0.994012	0.994012	1	1	0.934132	0.958084	1	1	0.994012	1	1	1	1	1	0.994012	0.994012	0.994012	1	0.982036	0.994012	0.988024	0.994012	0.994012	0.856287	0.994012	0.790419	0.976048	0.994012	0.994012	0.994012	0.994012
CD36	0.976048	0.964072	1	0.820359	0.928144	1	0.97006	0.91018	0.982036	0.886228	0.958084	0.832335	0.874251	0.952096	0.964072	1	0.988024	0.832335	0.97006	0.994012	1	1	0.778443	0.94012	0.94012	1	0.976048	0.988024	0.994012	1	1	1	0.982036	0.988024	0.97006	0.994012	0.958084	0.964072	0.922156	0.976048	0.976048	0.736527	0.856287	0.51497	0.934132	0.964072	0.922156	0.982036	0.958084
TWF1	0.994012	1	1	0.874251	0.988024	1	0.994012	0.994012	1	0.994012	1	0.916168	0.964072	0.976048	0.994012	1	1	0.934132	0.994012	0.994012	1	1	0.946108	0.976048	0.982036	1	0.994012	1	1	1	1	1	0.994012	0.994012	0.994012	1	0.994012	1	0.994012	0.994012	0.994012	0.838323	0.964072	0.802395	0.988024	1	0.994012	0.994012	0.994012
ITPK1	0.994012	1	1	0.898204	0.976048	1	0.994012	0.994012	0.994012	0.988024	1	0.952096	0.976048	0.97006	0.994012	1	1	0.946108	0.994012	0.994012	1	1	0.97006	0.97006	0.994012	1	0.994012	1	1	1	1	1	0.994012	0.994012	0.994012	1	0.988024	0.994012	0.994012	0.994012	0.994012	0.862275	0.976048	0.832335	0.994012	0.994012	0.994012	0.994012	0.994012
HDAC3	1	0.994012	1	0.820359	0.946108	1	0.994012	0.958084	1	0.934132	0.994012	0.856287	0.88024	0.916168	0.994012	1	1	0.796407	1	0.994012	1	1	0.802395	0.958084	0.958084	1	0.994012	0.994012	1	1	1	1	1	0.988024	0.994012	0.994012	0.97006	0.988024	0.952096	0.994012	0.982036	0.730539	0.874251	0.538922	0.964072	0.988024	0.964072	0.982036	0.988024
C5	0.976048	0.97006	1	0.808383	0.916168	1	0.994012	0.898204	0.988024	0.718563	0.976048	0.832335	0.844311	0.850299	0.952096	0.964072	0.964072	0.736527	0.982036	0.994012	1	0.994012	0.658683	0.922156	0.850299	1	0.946108	0.988024	1	1	0.994012	1	0.958084	0.964072	0.94012	0.982036	0.922156	0.964072	0.748503	0.94012	0.964072	0.664671	0.694611	0.299401	0.904192	0.958084	0.91018	0.976048	0.832335
CXCL12	1	1	1	0.844311	0.97006	1	1	0.976048	1	0.982036	1	0.874251	0.91018	0.97006	1	1	0.994012	0.898204	1	0.994012	1	1	0.862275	0.952096	0.97006	1	1	0.994012	1	1	1	1	1	1	0.994012	0.994012	0.982036	1	0.946108	0.982036	0.994012	0.772455	0.964072	0.700599	0.97006	0.994012	0.994012	1	1
PRKCA	1	0.976048	1	0.838323	0.946108	1	1	0.97006	0.988024	0.832335	0.988024	0.874251	0.862275	0.892216	0.958084	1	0.982036	0.742515	0.994012	0.994012	1	1	0.778443	0.958084	0.934132	1	0.964072	0.994012	1	1	1	1	0.97006	0.982036	0.958084	0.982036	0.97006	0.964072	0.886228	0.976048	0.988024	0.724551	0.838323	0.526946	0.952096	0.97006	0.958084	0.982036	0.958084
CTSS	0.994012	0.994012	1	0.886228	0.988024	1	0.994012	0.988024	0.994012	0.994012	0.994012	0.928144	0.952096	0.994012	0.994012	1	1	0.952096	0.994012	1	1	1	0.964072	0.964072	1	1	0.994012	1	1	1	1	1	0.994012	0.994012	0.994012	0.988024	0.988024	0.994012	0.994012	0.988024	0.994012	0.898204	0.994012	0.874251	0.976048	0.994012	0.994012	0.994012	0.994012
PSMC4	0.994012	1	1	0.838323	0.982036	1	0.994012	0.982036	1	0.958084	1	0.88024	0.922156	0.952096	0.994012	1	1	0.844311	1	0.994012	1	1	0.898204	0.97006	0.97006	1	1	0.994012	1	1	1	1	0.994012	0.994012	0.994012	1	0.988024	1	0.994012	0.994012	0.994012	0.772455	0.934132	0.664671	0.97006	1	0.982036	0.994012	0.994012
OAZ1	0.994012	0.994012	1	0.97006	0.988024	1	0.994012	0.994012	0.994012	0.994012	0.994012	0.982036	0.994012	1	0.994012	1	1	0.982036	0.994012	1	1	1	0.988024	0.988024	1	1	0.994012	1	1	1	1	1	0.994012	0.994012	0.994012	0.994012	0.994012	0.994012	0.994012	0.994012	0.994012	1	0.994012	0.952096	0.994012	0.994012	0.994012	0.994012	0.994012
AXL	1	0.988024	1	0.826347	0.952096	1	0.994012	0.988024	1	0.88024	1	0.850299	0.874251	0.904192	0.976048	1	0.994012	0.790419	1	0.994012	1	1	0.772455	0.958084	0.952096	1	0.994012	0.994012	1	1	1	1	0.994012	0.988024	0.976048	0.994012	0.988024	0.988024	0.862275	0.97006	0.988024	0.724551	0.91018	0.497006	0.922156	0.994012	0.976048	1	0.994012
HLA-DPB1	0.994012	0.994012	1	0.94012	0.988024	1	0.994012	0.994012	0.994012	0.994012	0.994012	0.958084	0.97006	0.994012	0.994012	1	1	0.97006	0.994012	1	1	1	0.97006	0.982036	1	1	0.994012	1	1	1	1	1	0.994012	0.994012	0.994012	0.994012	0.994012	0.994012	0.994012	0.994012	0.994012	0.952096	0.994012	0.952096	0.988024	0.994012	0.994012	0.994012	0.994012
MX1	0.988024	0.994012	1	0.814371	0.946108	1	0.982036	0.934132	1	0.844311	0.994012	0.856287	0.904192	0.892216	0.952096	0.994012	0.988024	0.742515	0.988024	0.994012	1	0.988024	0.730539	0.928144	0.964072	1	0.994012	0.988024	1	1	1	1	0.982036	0.97006	0.946108	0.988024	0.97006	0.982036	0.826347	0.958084	0.982036	0.724551	0.898204	0.479042	0.916168	0.982036	0.934132	0.994012	0.988024
LTBP1	0.994012	0.982036	1	0.826347	0.952096	1	1	0.976048	0.994012	0.916168	0.97006	0.838323	0.856287	0.94012	0.952096	0.982036	1	0.778443	0.982036	0.994012	1	1	0.766467	0.97006	0.922156	1	0.964072	0.982036	1	1	1	1	0.976048	1	0.988024	0.994012	0.958084	0.97006	0.850299	0.976048	0.982036	0.730539	0.838323	0.45509	0.952096	0.982036	0.958084	0.994012	0.958084
MYC	0.994012	0.994012	1	0.904192	0.988024	1	0.994012	0.988024	0.994012	0.994012	0.994012	0.952096	0.982036	0.988024	0.994012	1	1	0.97006	0.994012	0.994012	1	1	0.964072	0.982036	1	1	0.994012	1	1	1	1	1	0.994012	0.994012	0.994012	0.994012	0.994012	0.994012	0.994012	0.994012	0.994012	0.904192	0.994012	0.904192	0.994012	0.994012	0.994012	0.994012	0.994012
NFKBIA	0.994012	0.994012	1	0.934132	0.994012	1	0.994012	0.994012	0.994012	0.994012	0.994012	0.97006	0.994012	1	0.994012	1	1	0.982036	0.994012	1	1	1	0.976048	0.976048	1	1	0.994012	1	1	1	1	1	0.994012	0.994012	0.994012	0.994012	0.994012	0.994012	0.994012	0.994012	0.994012	0.958084	0.994012	0.964072	0.988024	0.994012	0.994012	0.994012	0.994012
C1QB	0.994012	0.994012	1	0.922156	0.988024	1	0.994012	0.994012	0.994012	0.994012	0.994012	0.958084	0.982036	0.988024	0.994012	1	1	0.946108	0.994012	1	1	1	0.976048	0.976048	1	1	0.994012	0.994012	1	1	1	1	0.994012	0.994012	0.994012	0.988024	0.994012	0.994012	0.994012	0.994012	0.994012	0.94012	0.994012	0.922156	0.988024	0.994012	0.994012	0.994012	0.994012
NFATC2	0.994012	0.976048	1	0.844311	0.94012	1	0.97006	0.946108	0.994012	0.868263	0.982036	0.856287	0.892216	0.904192	0.964072	1	0.982036	0.790419	0.994012	0.994012	1	1	0.766467	0.952096	0.988024	1	0.994012	0.994012	1	1	1	1	0.988024	0.994012	0.976048	1	0.976048	0.97006	0.886228	0.982036	0.982036	0.730539	0.916168	0.57485	0.952096	0.982036	0.934132	0.994012	0.982036
HLA-DQA1	0.784431	0.670659	1	0.850299	0.688623	0.982036	0.760479	0.742515	0.724551	0.628743	0.688623	0.760479	0.706587	0.838323	0.688623	0.844311	0.91018	0.688623	0.730539	0.928144	0.886228	0.904192	0.610778	0.766467	0.766467	0.844311	0.784431	0.898204	0.844311	1	0.988024	0.976048	0.730539	0.712575	0.796407	0.808383	0.682635	0.664671	0.652695	0.712575	0.730539	0.754491	0.652695	0.54491	0.760479	0.700599	0.670659	0.730539	0.676647
RPL23	0.994012	0.994012	1	1	0.994012	1	0.994012	0.994012	0.994012	0.994012	0.994012	0.994012	0.994012	1	0.994012	1	1	0.994012	0.994012	1	1	1	0.994012	0.994012	1	1	0.994012	1	1	1	1	1	0.994012	0.994012	0.994012	0.994012	0.994012	0.994012	0.994012	0.994012	0.994012	1	0.994012	0.994012	0.994012	0.994012	0.994012	0.994012	0.994012
HMGA1	0.994012	1	1	0.922156	0.988024	1	0.994012	0.994012	1	0.994012	1	0.94012	0.97006	0.982036	0.994012	1	0.994012	0.946108	0.994012	0.994012	1	1	0.964072	0.982036	0.988024	1	1	1	1	1	1	1	0.994012	0.988024	0.994012	1	1	1	0.994012	0.994012	0.994012	0.898204	0.982036	0.784431	0.988024	1	0.988024	0.994012	0.994012
MLANA	0.952096	0.94012	1	0.946108	0.94012	0.994012	0.976048	0.886228	0.946108	0.874251	0.928144	0.928144	0.94012	0.964072	0.94012	0.97006	0.988024	0.928144	0.958084	0.988024	0.994012	0.988024	0.856287	0.922156	0.97006	0.976048	0.952096	1	1	1	1	0.994012	0.958084	0.946108	0.952096	0.976048	0.922156	0.94012	0.964072	0.892216	0.934132	0.934132	0.91018	0.838323	0.952096	0.952096	0.88024	0.946108	0.898204
EXO1	0.976048	0.982036	1	0.838323	0.958084	1	0.994012	0.94012	0.988024	0.820359	0.988024	0.862275	0.898204	0.892216	0.976048	0.988024	0.982036	0.778443	0.982036	0.988024	1	1	0.760479	0.94012	0.91018	1	0.976048	0.982036	1	1	1	1	0.97006	0.976048	0.988024	0.982036	0.946108	0.988024	0.88024	0.988024	0.952096	0.742515	0.796407	0.48503	0.934132	0.964072	0.94012	0.952096	0.928144
SMAD5	0.994012	0.994012	1	0.850299	0.976048	1	0.994012	0.988024	1	0.964072	0.994012	0.886228	0.94012	0.958084	1	1	1	0.886228	1	0.994012	1	1	0.886228	0.976048	0.964072	1	0.994012	1	1	1	1	1	0.994012	0.988024	0.994012	1	0.982036	1	0.988024	1	0.994012	0.808383	0.91018	0.658683	0.976048	0.994012	0.988024	0.994012	0.988024
MMP9	0.976048	0.982036	1	0.844311	0.934132	1	0.988024	0.982036	0.988024	0.826347	0.988024	0.844311	0.892216	0.91018	0.958084	0.994012	0.976048	0.814371	0.988024	0.988024	0.994012	1	0.766467	0.952096	1	1	1	0.988024	0.994012	1	1	1	0.988024	0.994012	0.988024	0.982036	0.97006	0.958084	0.862275	0.982036	0.988024	0.778443	0.964072	0.670659	0.922156	0.964072	0.934132	0.988024	0.982036
FCGR2A	1	1	1	0.838323	0.988024	1	1	0.976048	1	0.934132	1	0.862275	0.904192	0.934132	1	1	1	0.814371	1	0.994012	1	1	0.862275	0.976048	0.958084	1	1	0.988024	1	1	1	1	1	0.994012	1	0.994012	0.988024	1	0.94012	1	0.988024	0.754491	0.922156	0.646707	0.964072	1	0.982036	0.994012	0.994012
RIPK1	0.988024	1	1	0.832335	0.97006	1	0.994012	0.958084	1	0.964072	1	0.856287	0.886228	0.934132	0.994012	1	1	0.820359	0.994012	0.994012	1	1	0.820359	0.958084	0.964072	1	0.988024	0.994012	1	1	1	1	0.994012	0.994012	0.994012	0.994012	0.976048	0.994012	0.982036	0.988024	0.994012	0.766467	0.922156	0.640719	0.97006	1	0.982036	0.994012	0.988024
HMGB1	1	0.982036	1	0.802395	0.94012	1	0.982036	0.94012	0.994012	0.886228	0.988024	0.844311	0.874251	0.916168	0.958084	1	0.988024	0.772455	1	0.994012	1	0.994012	0.724551	0.952096	0.952096	1	0.97006	0.994012	1	1	1	1	0.976048	0.982036	0.976048	0.994012	0.958084	0.976048	0.91018	0.988024	0.976048	0.706587	0.850299	0.443114	0.946108	0.976048	0.952096	0.982036	0.976048
SOX10	0.988024	0.988024	1	0.964072	0.988024	1	0.988024	0.988024	0.988024	0.988024	0.988024	0.976048	0.988024	0.994012	0.988024	1	0.994012	0.982036	0.988024	0.988024	0.994012	0.994012	0.988024	0.988024	0.994012	0.994012	0.988024	0.994012	1	0.994012	1	1	0.988024	0.982036	0.988024	0.982036	0.988024	0.988024	0.988024	0.982036	0.994012	0.994012	0.97006	0.934132	0.982036	0.982036	0.988024	0.988024	0.982036
TLR4	1	1	1	0.832335	0.958084	1	1	0.97006	1	0.964072	1	0.862275	0.892216	0.934132	0.994012	1	1	0.838323	1	0.994012	1	1	0.814371	0.952096	0.958084	1	1	0.988024	1	1	1	1	0.994012	0.994012	0.994012	0.994012	0.982036	1	0.916168	0.994012	0.982036	0.754491	0.94012	0.592814	0.97006	0.994012	0.994012	0.994012	1
MS4A6A	0.976048	0.94012	1	0.808383	0.91018	1	0.97006	0.88024	0.97006	0.706587	0.946108	0.808383	0.856287	0.850299	0.934132	0.994012	0.97006	0.724551	0.982036	0.994012	0.994012	0.994012	0.628743	0.922156	0.946108	1	0.97006	0.988024	0.994012	1	1	1	0.964072	0.976048	0.916168	0.994012	0.946108	0.928144	0.754491	0.958084	0.964072	0.670659	0.790419	0.359281	0.886228	0.946108	0.862275	0.946108	0.97006
ERBB2	1	0.982036	1	0.826347	0.952096	1	0.988024	0.988024	0.994012	0.946108	0.976048	0.862275	0.874251	0.97006	0.976048	0.994012	0.994012	0.826347	0.994012	0.994012	1	1	0.832335	0.952096	0.91018	1	0.97006	0.994012	1	1	1	1	0.976048	0.988024	0.982036	1	0.958084	0.976048	0.946108	0.97006	0.988024	0.748503	0.844311	0.520958	0.952096	0.982036	0.976048	0.994012	0.958084
CD47	0.994012	0.994012	1	0.916168	0.988024	1	0.994012	0.994012	0.994012	0.994012	0.994012	0.952096	0.982036	0.994012	0.994012	1	1	0.952096	0.994012	1	1	1	0.97006	0.97006	1	1	0.994012	1	1	1	1	1	0.994012	0.994012	0.994012	0.994012	0.994012	0.994012	0.994012	0.994012	0.994012	0.934132	0.994012	0.868263	0.988024	0.994012	0.994012	0.994012	0.994012
OAS3	1	0.994012	1	0.826347	0.952096	1	0.988024	0.964072	0.994012	0.850299	0.994012	0.850299	0.886228	0.904192	0.976048	1	0.994012	0.778443	0.988024	0.988024	1	1	0.724551	0.94012	0.964072	1	0.994012	0.988024	1	1	1	1	0.988024	0.982036	0.964072	0.994012	0.976048	0.982036	0.850299	0.958084	0.976048	0.706587	0.922156	0.48503	0.922156	0.982036	0.94012	0.994012	0.994012
PARP12	1	1	1	0.838323	0.97006	1	0.994012	0.988024	1	0.916168	1	0.862275	0.916168	0.928144	0.988024	1	0.994012	0.838323	1	0.994012	1	1	0.814371	0.958084	0.994012	1	1	0.988024	1	1	1	1	0.994012	0.988024	0.994012	0.994012	0.988024	0.988024	0.928144	0.994012	0.976048	0.766467	0.964072	0.616766	0.94012	0.994012	0.976048	0.988024	1
JAK3	1	0.982036	1	0.832335	0.958084	1	0.982036	0.97006	0.988024	0.886228	0.994012	0.850299	0.904192	0.898204	0.976048	1	1	0.790419	0.982036	0.994012	1	1	0.796407	0.958084	1	1	0.988024	0.988024	1	1	1	1	0.988024	1	0.988024	0.994012	0.976048	0.976048	0.886228	0.988024	0.988024	0.742515	0.988024	0.592814	0.946108	0.976048	0.964072	1	0.994012
MAP3K12	0.946108	0.94012	1	0.802395	0.892216	1	0.964072	0.88024	0.964072	0.694611	0.934132	0.826347	0.832335	0.832335	0.928144	0.952096	0.958084	0.700599	0.958084	0.988024	0.994012	0.988024	0.568862	0.904192	0.850299	1	0.94012	0.982036	1	1	1	1	0.922156	0.958084	0.934132	0.982036	0.892216	0.934132	0.718563	0.916168	0.91018	0.664671	0.670659	0.281437	0.88024	0.91018	0.856287	0.892216	0.802395
ITGA2	0.994012	0.982036	1	0.814371	0.928144	1	0.988024	0.922156	0.994012	0.730539	0.97006	0.826347	0.832335	0.868263	0.934132	0.97006	0.976048	0.754491	0.994012	0.994012	1	1	0.646707	0.94012	0.874251	1	0.958084	0.988024	1	1	1	1	0.94012	0.97006	0.952096	0.97006	0.958084	0.94012	0.772455	0.946108	0.946108	0.658683	0.724551	0.335329	0.904192	0.964072	0.946108	0.952096	0.868263
KIT	0.88024	0.790419	1	0.802395	0.712575	0.988024	0.832335	0.784431	0.826347	0.556886	0.796407	0.736527	0.730539	0.832335	0.796407	0.91018	0.904192	0.682635	0.844311	0.976048	0.982036	0.958084	0.532934	0.796407	0.772455	0.94012	0.826347	0.97006	0.946108	1	0.994012	1	0.814371	0.838323	0.832335	0.91018	0.682635	0.724551	0.658683	0.724551	0.748503	0.688623	0.550898	0.281437	0.784431	0.802395	0.676647	0.754491	0.658683
ERO1A	0.994012	0.994012	1	0.862275	0.982036	1	0.994012	0.982036	1	0.964072	1	0.892216	0.946108	0.964072	0.994012	1	1	0.898204	1	0.994012	1	1	0.928144	0.964072	0.994012	1	1	1	1	1	1	1	0.994012	0.994012	0.994012	0.994012	0.994012	1	0.994012	0.994012	0.994012	0.832335	0.976048	0.736527	0.982036	1	0.988024	0.994012	0.994012
UBA7	1	1	1	0.850299	0.964072	1	1	0.988024	1	0.964072	1	0.88024	0.904192	0.928144	0.994012	1	1	0.850299	1	0.994012	1	1	0.844311	0.958084	0.988024	1	0.994012	0.988024	1	1	1	1	0.988024	0.994012	1	0.994012	0.988024	1	0.904192	0.994012	0.982036	0.766467	0.976048	0.640719	0.97006	0.994012	1	1	1
TYMP	0.994012	1	1	0.886228	0.988024	1	0.994012	0.994012	0.994012	0.994012	0.994012	0.922156	0.952096	0.988024	0.994012	1	1	0.922156	0.994012	1	1	1	0.928144	0.97006	1	1	0.994012	0.994012	1	1	1	1	0.994012	0.994012	0.994012	1	0.982036	0.994012	0.976048	0.994012	0.994012	0.892216	0.994012	0.838323	0.976048	0.994012	0.994012	0.994012	0.994012
APOE	0.994012	0.994012	1	0.976048	0.994012	1	0.994012	0.994012	0.994012	0.994012	0.994012	0.988024	0.994012	0.994012	0.994012	1	1	0.988024	0.994012	1	1	1	0.994012	0.982036	1	1	0.994012	1	1	1	1	1	0.994012	0.994012	0.994012	0.994012	0.994012	0.994012	0.994012	0.994012	0.994012	0.988024	0.994012	0.97006	0.994012	0.994012	0.994012	0.994012	0.994012
SLC16A1	1	0.988024	1	0.844311	0.976048	1	0.988024	0.988024	0.988024	0.922156	0.988024	0.904192	0.958084	0.946108	0.988024	0.994012	0.994012	0.850299	0.994012	0.994012	1	1	0.856287	0.97006	0.964072	1	0.994012	0.994012	1	1	1	1	0.994012	0.994012	1	1	0.97006	0.994012	0.988024	1	0.976048	0.796407	0.928144	0.664671	0.976048	0.988024	0.958084	0.982036	0.964072
SBNO2	0.994012	0.982036	1	0.838323	0.976048	1	0.994012	0.988024	0.994012	0.958084	0.994012	0.88024	0.916168	0.964072	0.982036	1	1	0.862275	0.994012	0.994012	1	1	0.892216	0.958084	0.988024	1	0.982036	0.994012	1	1	1	1	0.988024	0.994012	0.994012	0.994012	0.976048	0.988024	0.982036	0.988024	0.988024	0.790419	0.958084	0.700599	0.97006	0.994012	0.988024	0.994012	0.988024
TNFRSF1A	0.994012	0.994012	1	0.856287	0.976048	1	0.994012	0.994012	0.994012	0.988024	0.994012	0.892216	0.964072	0.976048	0.994012	1	1	0.922156	0.994012	0.994012	1	1	0.922156	0.97006	0.994012	1	0.994012	0.994012	1	1	1	1	0.994012	0.994012	0.994012	0.994012	0.988024	0.994012	0.994012	0.994012	0.994012	0.814371	0.982036	0.778443	0.976048	0.994012	0.994012	0.994012	0.994012
IFNGR1	0.994012	0.994012	1	0.88024	0.982036	1	0.994012	0.994012	0.994012	0.994012	0.994012	0.922156	0.97006	0.994012	0.994012	1	1	0.952096	0.994012	0.994012	1	1	0.958084	0.964072	1	1	0.994012	1	1	1	1	1	0.994012	0.994012	0.994012	0.994012	0.988024	0.994012	0.994012	0.994012	0.994012	0.868263	0.994012	0.844311	0.982036	0.994012	0.994012	0.994012	0.994012
RPS6KB1	0.994012	1	1	0.808383	0.946108	1	1	0.946108	1	0.922156	1	0.844311	0.874251	0.91018	0.994012	1	1	0.766467	1	0.994012	1	1	0.760479	0.952096	0.94012	1	0.976048	0.994012	1	1	1	1	0.988024	0.976048	0.982036	0.994012	0.982036	0.994012	0.94012	0.982036	0.982036	0.730539	0.868263	0.42515	0.952096	0.994012	0.97006	0.988024	0.976048
BLM	0.892216	0.826347	1	0.802395	0.754491	0.994012	0.898204	0.808383	0.892216	0.51497	0.832335	0.748503	0.790419	0.772455	0.802395	0.928144	0.91018	0.652695	0.892216	0.964072	0.988024	0.946108	0.467066	0.826347	0.814371	0.994012	0.886228	0.982036	0.988024	1	0.988024	0.994012	0.832335	0.844311	0.832335	0.928144	0.754491	0.748503	0.532934	0.778443	0.772455	0.616766	0.526946	0.173653	0.778443	0.808383	0.700599	0.766467	0.658683
ADAM12	0.988024	0.982036	1	0.856287	0.964072	1	0.994012	0.982036	0.994012	0.922156	0.994012	0.892216	0.922156	0.94012	0.982036	0.994012	1	0.844311	1	0.994012	1	1	0.874251	0.97006	0.982036	1	1	0.994012	1	1	1	1	0.994012	1	1	0.988024	0.982036	0.994012	0.97006	0.988024	0.994012	0.802395	0.922156	0.694611	0.97006	0.982036	0.958084	0.988024	0.994012
IL16	0.988024	0.988024	1	0.814371	0.946108	1	1	0.916168	0.994012	0.862275	0.988024	0.850299	0.88024	0.94012	0.964072	1	0.988024	0.802395	0.988024	0.994012	1	0.994012	0.760479	0.934132	1	0.994012	1	0.988024	1	1	1	0.994012	0.994012	0.988024	0.976048	0.988024	0.964072	0.982036	0.898204	0.952096	0.976048	0.718563	0.994012	0.550898	0.94012	0.982036	0.928144	0.994012	0.988024
HLA-DPA1	0.994012	0.994012	1	0.916168	0.988024	1	0.994012	0.994012	0.994012	0.994012	0.994012	0.94012	0.97006	0.994012	0.994012	1	1	0.958084	0.994012	1	1	1	0.97006	0.97006	1	1	0.994012	1	1	1	1	1	0.994012	0.994012	0.994012	0.994012	0.994012	0.994012	0.982036	0.994012	0.994012	0.916168	0.994012	0.916168	0.988024	0.994012	0.994012	0.994012	0.994012
IFNAR1	0.994012	0.988024	1	0.820359	0.97006	1	0.994012	0.964072	1	0.946108	0.994012	0.850299	0.868263	0.922156	0.994012	1	1	0.820359	1	0.994012	1	1	0.832335	0.964072	0.97006	1	1	0.994012	1	1	1	1	0.988024	0.988024	0.994012	0.994012	0.982036	1	0.958084	0.988024	0.994012	0.754491	0.916168	0.616766	0.958084	0.988024	0.982036	0.988024	0.988024
CASP8	0.976048	0.964072	1	0.826347	0.922156	1	0.988024	0.928144	0.988024	0.808383	0.97006	0.832335	0.856287	0.874251	0.964072	1	0.988024	0.748503	0.994012	0.994012	1	1	0.670659	0.934132	0.952096	1	0.97006	0.994012	1	1	1	1	0.952096	0.982036	0.97006	0.988024	0.94012	0.964072	0.88024	0.97006	0.976048	0.712575	0.832335	0.431138	0.904192	0.982036	0.892216	0.976048	0.958084
CDH11	1	0.982036	1	0.862275	0.958084	1	0.988024	1	0.994012	0.946108	0.994012	0.886228	0.922156	0.952096	0.988024	1	0.994012	0.868263	0.994012	0.994012	1	1	0.856287	0.958084	0.964072	1	0.994012	1	1	1	1	1	1	1	1	1	0.994012	0.988024	0.934132	0.994012	0.994012	0.784431	0.922156	0.730539	0.976048	0.988024	0.982036	1	1
KDR	0.988024	0.964072	1	0.808383	0.934132	1	0.988024	0.916168	0.994012	0.802395	0.976048	0.838323	0.856287	0.91018	0.958084	1	0.994012	0.772455	0.988024	0.994012	1	0.994012	0.688623	0.952096	0.934132	1	0.97006	0.988024	1	1	1	1	0.97006	0.994012	0.982036	0.988024	0.958084	0.976048	0.88024	0.982036	0.964072	0.694611	0.772455	0.39521	0.928144	0.982036	0.928144	0.988024	0.952096
PFKFB3	0.988024	0.988024	1	0.832335	0.97006	1	1	0.958084	1	0.922156	1	0.856287	0.886228	0.928144	0.988024	1	1	0.814371	1	0.994012	1	1	0.814371	0.952096	0.958084	1	0.988024	0.994012	1	1	1	1	0.982036	0.994012	0.994012	0.994012	0.976048	0.988024	0.958084	0.994012	0.982036	0.748503	0.91018	0.586826	0.97006	0.994012	0.958084	0.988024	0.976048
MAP3K5	0.988024	0.982036	1	0.826347	0.946108	1	0.988024	0.94012	1	0.832335	0.994012	0.832335	0.862275	0.886228	0.958084	1	0.994012	0.760479	1	0.994012	1	1	0.712575	0.946108	0.964072	1	0.988024	0.988024	1	1	1	1	0.982036	0.988024	0.958084	0.994012	0.964072	0.982036	0.856287	0.97006	0.976048	0.724551	0.88024	0.45509	0.922156	0.982036	0.946108	0.988024	0.976048
HDAC4	1	1	1	0.826347	0.97006	1	0.994012	0.958084	1	0.94012	1	0.862275	0.874251	0.934132	1	0.994012	1	0.814371	1	0.994012	1	1	0.802395	0.958084	0.946108	1	0.988024	1	1	1	1	1	0.994012	0.988024	0.988024	0.994012	0.976048	0.994012	0.964072	0.994012	0.982036	0.718563	0.892216	0.526946	0.97006	1	0.982036	1	0.97006
TAPBP	0.994012	0.994012	1	0.934132	0.994012	1	0.994012	0.994012	0.994012	0.994012	0.994012	0.946108	0.976048	0.994012	0.994012	1	1	0.97006	0.994012	1	1	1	0.982036	0.976048	1	1	0.994012	1	1	1	1	1	0.994012	0.994012	0.994012	0.994012	0.994012	0.994012	0.994012	0.994012	0.994012	0.94012	0.994012	0.916168	0.988024	0.994012	0.994012	0.994012	0.994012
EGR1	0.994012	1	1	0.91018	0.982036	1	0.994012	0.994012	1	0.988024	1	0.934132	0.97006	0.988024	0.994012	1	1	0.952096	0.994012	0.994012	1	1	0.946108	0.982036	1	1	0.994012	1	1	1	1	1	0.994012	0.994012	0.994012	1	1	1	0.988024	0.994012	0.994012	0.91018	0.988024	0.874251	0.982036	0.994012	0.994012	0.994012	0.994012
SERPINH1	1	0.988024	1	0.844311	0.952096	1	0.988024	0.982036	0.988024	0.952096	0.988024	0.874251	0.916168	0.952096	0.994012	0.994012	1	0.832335	0.994012	0.988024	1	1	0.874251	0.976048	0.946108	1	1	0.994012	1	1	1	1	1	0.994012	1	1	0.97006	0.994012	0.982036	1	0.976048	0.796407	0.898204	0.640719	0.982036	0.976048	0.976048	0.982036	0.976048
HELLS	0.988024	0.976048	1	0.832335	0.94012	1	0.994012	0.94012	0.994012	0.844311	0.994012	0.856287	0.88024	0.904192	0.97006	1	0.982036	0.772455	0.994012	0.988024	1	1	0.730539	0.946108	0.946108	1	0.988024	0.994012	1	1	1	1	0.976048	0.976048	0.988024	0.988024	0.964072	0.982036	0.916168	0.976048	0.97006	0.742515	0.844311	0.479042	0.946108	0.97006	0.952096	0.988024	0.976048
FAP	0.952096	0.928144	1	0.814371	0.886228	1	0.946108	0.94012	0.976048	0.688623	0.922156	0.814371	0.826347	0.886228	0.886228	0.934132	0.976048	0.730539	0.946108	0.988024	0.988024	0.994012	0.622754	0.916168	0.892216	1	0.964072	0.982036	0.994012	1	1	1	0.928144	0.976048	0.958084	0.97006	0.862275	0.874251	0.736527	0.928144	0.91018	0.664671	0.694611	0.269461	0.868263	0.922156	0.886228	0.904192	0.838323
MAP3K7	0.994012	0.994012	1	0.898204	0.982036	1	0.994012	0.994012	0.994012	0.994012	0.994012	0.934132	0.982036	0.994012	0.994012	1	1	0.952096	0.994012	0.994012	1	1	0.988024	0.976048	1	1	0.994012	1	1	1	1	1	0.994012	0.994012	0.994012	0.994012	0.994012	0.994012	0.994012	0.994012	0.994012	0.868263	0.994012	0.856287	0.982036	0.994012	0.994012	0.994012	0.994012
DDB2	0.994012	1	1	0.868263	0.988024	1	0.994012	0.976048	1	0.994012	1	0.904192	0.934132	0.976048	0.994012	1	1	0.928144	0.994012	0.994012	1	1	0.952096	0.97006	0.982036	1	0.994012	1	1	1	1	1	0.994012	0.994012	0.994012	0.994012	0.994012	1	0.982036	0.994012	0.994012	0.838323	0.97006	0.778443	0.982036	1	0.994012	0.994012	0.994012
C2	1	1	1	0.844311	0.946108	1	0.988024	0.952096	1	0.844311	0.994012	0.868263	0.91018	0.898204	0.982036	1	1	0.784431	0.994012	0.988024	1	1	0.754491	0.928144	0.952096	1	0.994012	0.988024	1	1	1	1	0.988024	0.988024	0.952096	0.994012	0.97006	0.988024	0.88024	0.964072	0.982036	0.718563	0.922156	0.508982	0.934132	0.994012	0.964072	0.988024	1
FAS	0.934132	0.928144	1	0.796407	0.838323	0.994012	0.94012	0.826347	0.958084	0.526946	0.91018	0.766467	0.814371	0.796407	0.868263	0.964072	0.922156	0.670659	0.958084	0.976048	0.994012	0.994012	0.520958	0.88024	0.814371	0.982036	0.928144	0.982036	1	1	1	1	0.862275	0.91018	0.874251	0.97006	0.856287	0.868263	0.57485	0.856287	0.898204	0.652695	0.520958	0.173653	0.790419	0.892216	0.754491	0.88024	0.760479
NID2	1	1	1	0.826347	0.952096	1	0.988024	0.976048	0.988024	0.922156	0.988024	0.862275	0.892216	0.934132	0.976048	1	0.994012	0.826347	0.994012	0.988024	1	1	0.802395	0.97006	0.952096	1	0.994012	0.994012	1	1	1	1	0.994012	1	1	0.994012	0.976048	0.988024	0.928144	0.988024	0.994012	0.748503	0.898204	0.562874	0.946108	0.988024	0.976048	1	0.994012
SRP54	0.988024	0.988024	1	0.826347	0.952096	1	0.994012	0.94012	0.994012	0.88024	0.982036	0.838323	0.868263	0.916168	0.976048	1	0.988024	0.790419	1	0.994012	1	1	0.736527	0.958084	0.946108	1	0.982036	0.988024	1	1	1	1	0.97006	0.988024	0.988024	0.994012	0.964072	0.982036	0.934132	0.976048	0.982036	0.736527	0.862275	0.497006	0.94012	0.976048	0.946108	0.982036	0.964072
FGFR1	0.994012	1	1	0.838323	0.952096	1	0.994012	0.94012	1	0.934132	1	0.856287	0.886228	0.946108	0.988024	1	1	0.814371	1	0.994012	1	1	0.814371	0.958084	0.952096	1	0.976048	0.994012	1	1	1	1	0.994012	1	0.994012	1	0.982036	0.988024	0.928144	0.994012	0.994012	0.754491	0.88024	0.562874	0.97006	0.988024	0.982036	0.994012	0.982036
HLA-DRA	0.994012	0.994012	1	0.946108	0.988024	1	0.994012	0.994012	0.994012	0.994012	0.994012	0.964072	0.976048	1	0.994012	1	1	0.97006	0.994012	1	1	1	0.976048	0.976048	1	1	0.994012	1	1	1	1	1	0.994012	0.994012	0.994012	0.994012	0.994012	0.994012	0.988024	0.994012	0.994012	0.958084	0.994012	0.934132	0.988024	0.994012	0.994012	0.994012	0.994012
API5	0.994012	0.994012	1	0.874251	0.988024	1	0.994012	0.994012	0.994012	0.994012	0.994012	0.922156	0.988024	0.994012	0.994012	1	1	0.94012	0.994012	0.994012	1	1	0.97006	0.97006	1	1	0.994012	1	1	1	1	1	0.994012	0.994012	0.994012	0.994012	0.982036	0.994012	0.994012	0.994012	0.994012	0.898204	0.994012	0.844311	0.982036	0.994012	0.994012	0.994012	0.994012
DTX3L	0.994012	0.994012	1	0.856287	0.976048	1	0.994012	0.988024	0.994012	0.988024	0.994012	0.904192	0.922156	0.976048	0.994012	1	1	0.898204	0.994012	0.994012	1	1	0.94012	0.964072	1	1	0.994012	1	1	1	1	1	0.994012	0.994012	0.994012	0.988024	0.982036	0.994012	0.976048	0.994012	0.994012	0.844311	0.988024	0.754491	0.97006	0.994012	0.994012	0.994012	0.994012
PIK3R2	0.994012	1	1	0.88024	0.988024	1	1	0.97006	1	0.994012	1	0.892216	0.94012	0.976048	1	1	1	0.91018	1	0.994012	1	1	0.934132	0.964072	0.976048	1	0.994012	1	1	1	1	1	0.994012	0.988024	0.994012	1	0.994012	1	0.994012	0.994012	0.994012	0.808383	0.946108	0.742515	0.976048	1	0.988024	0.994012	0.994012
FLT1	0.97006	0.928144	1	0.820359	0.892216	1	0.97006	0.922156	0.946108	0.712575	0.928144	0.790419	0.838323	0.862275	0.916168	0.97006	0.988024	0.736527	0.952096	0.994012	1	1	0.634731	0.934132	0.916168	1	0.958084	0.988024	0.994012	1	0.994012	1	0.94012	0.958084	0.94012	0.988024	0.904192	0.934132	0.796407	0.964072	0.928144	0.688623	0.766467	0.383234	0.916168	0.946108	0.868263	0.922156	0.88024
IFIH1	0.994012	1	1	0.850299	0.964072	1	1	0.988024	1	0.994012	1	0.88024	0.91018	0.946108	0.994012	1	1	0.874251	1	0.994012	1	1	0.886228	0.964072	0.994012	1	1	0.994012	1	1	1	1	1	0.988024	0.994012	0.994012	0.988024	1	0.976048	0.988024	0.988024	0.808383	0.982036	0.718563	0.97006	1	0.994012	0.994012	1
CSF1R	1	0.994012	1	0.838323	0.964072	1	1	0.976048	1	0.964072	1	0.862275	0.898204	0.946108	0.988024	1	1	0.856287	1	0.994012	1	1	0.850299	0.964072	0.988024	1	1	0.988024	1	1	1	1	1	0.994012	0.994012	0.994012	0.988024	1	0.946108	0.994012	0.982036	0.802395	0.97006	0.688623	0.97006	0.994012	0.994012	1	1
NRDE2	0.988024	0.982036	1	0.832335	0.958084	1	0.994012	0.952096	0.988024	0.868263	0.976048	0.838323	0.868263	0.904192	0.97006	1	0.994012	0.784431	1	0.994012	1	1	0.742515	0.952096	0.946108	1	0.976048	0.994012	1	1	1	1	0.964072	0.988024	0.988024	0.994012	0.958084	0.97006	0.922156	0.982036	0.976048	0.742515	0.862275	0.538922	0.952096	0.988024	0.94012	0.982036	0.958084
IRF9	0.994012	0.994012	1	0.850299	0.97006	1	0.994012	0.982036	0.994012	0.994012	0.994012	0.886228	0.928144	0.982036	0.994012	1	1	0.868263	0.994012	0.994012	1	1	0.904192	0.964072	1	1	0.994012	0.994012	1	1	1	1	0.994012	0.994012	0.994012	0.988024	0.982036	0.994012	0.982036	0.988024	0.994012	0.808383	0.988024	0.748503	0.976048	0.994012	0.994012	0.994012	0.994012
VEGFA	1	0.994012	1	0.886228	0.988024	1	1	0.994012	1	0.976048	1	0.916168	0.958084	0.958084	1	1	1	0.850299	1	0.994012	1	1	0.916168	0.982036	0.964072	1	1	0.994012	1	1	1	1	0.994012	1	1	1	0.988024	0.994012	0.976048	1	0.988024	0.826347	0.952096	0.712575	0.976048	1	0.988024	1	0.988024
ITGB8	0.976048	0.958084	1	0.820359	0.94012	1	0.976048	0.982036	0.958084	0.808383	0.958084	0.856287	0.874251	0.916168	0.922156	0.952096	0.982036	0.778443	0.97006	0.994012	0.994012	0.994012	0.712575	0.928144	0.892216	1	0.946108	0.988024	0.982036	0.994012	0.988024	1	0.946108	0.946108	0.976048	0.952096	0.91018	0.922156	0.826347	0.934132	0.922156	0.754491	0.808383	0.473054	0.886228	0.952096	0.904192	0.922156	0.862275
P4HA1	1	0.994012	1	0.826347	0.964072	1	1	0.988024	0.994012	0.928144	1	0.868263	0.892216	0.94012	0.994012	1	0.994012	0.808383	1	0.994012	1	1	0.832335	0.964072	0.952096	1	0.994012	0.994012	1	1	1	1	0.982036	0.988024	0.994012	0.994012	0.976048	0.994012	0.982036	1	0.988024	0.766467	0.934132	0.628743	0.976048	0.988024	0.958084	0.994012	0.982036
HLA-C	0.994012	0.994012	1	0.964072	0.994012	1	0.994012	0.994012	0.994012	0.994012	0.994012	0.958084	0.976048	1	0.994012	1	1	0.988024	0.994012	1	1	1	0.982036	0.976048	1	1	0.994012	1	1	1	1	1	0.994012	0.994012	0.994012	0.994012	0.994012	0.994012	0.994012	0.994012	0.994012	0.952096	0.994012	0.97006	0.994012	0.994012	0.994012	0.994012	0.994012
SIRPA	1	0.988024	1	0.832335	0.976048	1	0.994012	0.982036	1	0.964072	0.988024	0.874251	0.952096	0.964072	0.994012	0.988024	1	0.898204	1	0.994012	1	1	0.868263	0.958084	0.976048	1	1	1	1	1	1	1	1	1	0.994012	0.994012	0.982036	1	0.994012	0.994012	0.976048	0.814371	0.94012	0.676647	0.994012	0.994012	0.976048	0.982036	0.982036
CDK2	0.994012	0.994012	1	0.964072	0.994012	1	0.994012	0.994012	0.994012	0.994012	0.994012	0.976048	0.988024	0.988024	0.994012	1	1	0.994012	0.994012	0.994012	1	1	0.988024	0.976048	1	1	0.994012	1	1	1	1	1	0.994012	0.994012	0.994012	0.994012	0.994012	0.994012	0.994012	0.994012	0.994012	0.952096	0.988024	0.958084	0.994012	0.994012	0.994012	0.994012	0.994012
ARNT2	0.982036	0.994012	1	0.844311	0.958084	1	0.994012	0.958084	1	0.94012	0.988024	0.88024	0.94012	0.94012	0.982036	0.994012	0.994012	0.844311	0.988024	0.982036	1	0.994012	0.88024	0.97006	0.964072	1	0.988024	0.988024	0.994012	1	1	1	0.982036	0.976048	0.988024	0.994012	0.982036	0.976048	0.964072	0.988024	0.994012	0.826347	0.922156	0.664671	0.97006	0.982036	0.958084	0.976048	0.946108
FYN	0.994012	0.994012	1	0.898204	0.982036	1	0.994012	0.988024	0.994012	0.994012	0.994012	0.94012	0.976048	0.988024	0.994012	1	1	0.946108	0.994012	0.994012	1	1	0.976048	0.97006	1	1	0.994012	1	1	1	1	1	0.994012	0.994012	0.994012	0.994012	0.994012	0.994012	0.994012	0.994012	0.994012	0.862275	0.994012	0.844311	0.994012	0.994012	0.988024	0.994012	0.994012
GBP1	1	0.976048	1	0.856287	0.952096	1	0.982036	0.982036	0.982036	0.874251	0.982036	0.850299	0.904192	0.892216	0.964072	1	0.994012	0.814371	0.994012	0.994012	1	1	0.766467	0.952096	0.988024	1	0.994012	0.988024	1	1	1	1	0.982036	0.982036	0.97006	0.994012	0.988024	0.958084	0.868263	0.976048	0.982036	0.754491	0.946108	0.610778	0.934132	0.994012	0.952096	1	1
RPL7A	0.994012	0.994012	1	1	0.994012	1	0.994012	0.994012	0.994012	0.994012	0.994012	0.994012	0.994012	1	0.994012	1	1	0.994012	0.994012	1	1	1	0.994012	0.994012	1	1	0.994012	1	1	1	1	1	0.994012	0.994012	0.994012	0.994012	0.994012	0.994012	0.994012	0.994012	0.994012	1	0.994012	0.994012	0.994012	0.994012	0.994012	0.994012	0.994012
HLA-F	1	1	1	0.874251	0.988024	1	1	0.994012	1	0.994012	1	0.892216	0.922156	0.976048	1	1	1	0.862275	1	0.994012	1	1	0.898204	0.958084	1	1	1	0.994012	1	1	1	1	1	1	1	0.994012	0.994012	1	0.97006	0.994012	0.988024	0.838323	0.988024	0.736527	0.982036	1	0.994012	1	1
PLOD2	0.994012	0.976048	1	0.832335	0.97006	1	0.994012	0.976048	0.988024	0.928144	0.994012	0.874251	0.922156	0.91018	0.988024	0.994012	0.994012	0.820359	0.994012	0.994012	1	1	0.844311	0.97006	0.94012	1	1	0.988024	1	1	1	1	0.976048	0.994012	0.988024	0.988024	0.976048	0.988024	0.928144	0.994012	0.988024	0.802395	0.892216	0.622754	0.958084	0.982036	0.97006	0.988024	0.964072
IL12RB2	0.916168	0.916168	1	0.808383	0.862275	0.994012	0.928144	0.856287	0.916168	0.706587	0.916168	0.796407	0.850299	0.856287	0.904192	0.982036	0.97006	0.742515	0.91018	0.982036	0.994012	0.964072	0.634731	0.886228	0.892216	0.988024	0.952096	0.982036	0.988024	1	1	0.994012	0.922156	0.922156	0.922156	0.964072	0.88024	0.874251	0.826347	0.886228	0.898204	0.718563	0.706587	0.419162	0.844311	0.898204	0.784431	0.886228	0.832335
JAK2	0.994012	1	1	0.862275	0.964072	1	0.994012	0.982036	1	0.994012	1	0.898204	0.922156	0.988024	0.994012	1	1	0.892216	0.994012	0.994012	1	1	0.898204	0.964072	1	1	0.994012	0.994012	1	1	1	1	0.994012	0.994012	0.994012	1	0.988024	1	0.988024	0.988024	0.994012	0.820359	0.994012	0.754491	0.976048	0.994012	0.994012	0.994012	0.994012
SPP1	0.994012	0.994012	1	0.97006	0.982036	1	0.994012	0.994012	0.994012	0.976048	0.994012	0.97006	0.982036	0.952096	0.994012	1	1	0.898204	0.994012	0.994012	1	1	0.988024	0.994012	0.988024	1	0.994012	1	1	1	1	1	0.994012	0.994012	0.994012	0.988024	0.994012	0.994012	0.976048	0.994012	0.994012	0.97006	0.976048	0.850299	0.994012	0.994012	0.988024	0.994012	0.994012
EIF2B4	0.982036	0.976048	1	0.826347	0.934132	1	0.976048	0.922156	0.982036	0.850299	0.976048	0.838323	0.862275	0.898204	0.952096	0.994012	0.982036	0.760479	0.988024	0.994012	1	1	0.688623	0.94012	0.934132	1	0.958084	0.994012	1	1	1	1	0.976048	0.982036	0.988024	0.988024	0.952096	0.964072	0.916168	0.976048	0.964072	0.706587	0.808383	0.419162	0.934132	0.97006	0.928144	0.964072	0.958084
MAML2	0.988024	0.958084	1	0.808383	0.916168	1	0.97006	0.904192	0.976048	0.766467	0.952096	0.814371	0.856287	0.862275	0.922156	0.976048	0.988024	0.724551	0.982036	0.994012	1	0.988024	0.682635	0.952096	0.91018	1	0.958084	0.988024	1	1	1	1	0.952096	0.97006	0.964072	0.994012	0.922156	0.94012	0.814371	0.958084	0.97006	0.682635	0.706587	0.323353	0.922156	0.958084	0.91018	0.964072	0.904192
BRIP1	0.982036	0.976048	1	0.832335	0.952096	1	0.988024	0.94012	0.97006	0.838323	0.982036	0.862275	0.892216	0.886228	0.94012	0.994012	0.982036	0.778443	0.988024	0.988024	1	0.994012	0.724551	0.94012	0.946108	1	0.988024	0.988024	1	1	1	1	0.964072	0.982036	0.988024	0.982036	0.952096	0.958084	0.91018	0.982036	0.988024	0.748503	0.808383	0.520958	0.934132	0.976048	0.934132	0.976048	0.964072
SREBF1	0.988024	1	1	0.838323	0.976048	1	1	0.964072	1	0.982036	1	0.874251	0.94012	0.976048	1	1	1	0.88024	1	0.994012	1	1	0.916168	0.964072	0.976048	1	1	1	1	1	1	1	1	0.994012	0.994012	0.994012	0.982036	1	0.976048	1	0.994012	0.784431	0.952096	0.718563	0.97006	1	0.988024	0.994012	0.994012
EZH2	0.994012	1	1	0.850299	0.982036	1	1	0.982036	1	0.952096	1	0.88024	0.934132	0.952096	1	1	0.994012	0.868263	1	0.994012	1	1	0.892216	0.964072	0.994012	1	1	0.994012	1	1	1	1	0.994012	0.988024	0.994012	0.994012	0.982036	1	0.994012	1	0.994012	0.796407	0.982036	0.700599	0.97006	0.988024	0.988024	0.994012	1
CHUK	1	1	1	0.88024	0.988024	1	1	0.988024	1	0.994012	1	0.916168	0.94012	0.976048	1	1	1	0.922156	1	0.994012	1	1	0.922156	0.964072	0.988024	1	1	1	1	1	1	1	1	0.994012	0.994012	1	0.994012	1	0.994012	1	0.994012	0.814371	0.964072	0.760479	0.988024	1	0.994012	0.994012	1
MRE11	0.994012	1	1	0.850299	0.982036	1	0.994012	0.982036	1	0.976048	1	0.874251	0.922156	0.958084	1	1	1	0.88024	1	0.994012	1	1	0.916168	0.958084	0.994012	1	1	0.994012	1	1	1	1	0.988024	0.994012	0.994012	1	0.982036	1	0.994012	0.994012	0.994012	0.790419	0.97006	0.682635	0.976048	1	0.994012	0.994012	0.994012
CD68	0.994012	0.994012	1	0.892216	0.982036	1	0.994012	0.994012	0.994012	0.994012	0.994012	0.91018	0.97006	0.976048	0.994012	1	1	0.952096	0.994012	0.994012	1	1	0.97006	0.97006	1	1	0.994012	0.994012	1	1	1	1	0.994012	0.994012	0.994012	0.988024	0.994012	0.994012	0.994012	0.994012	0.994012	0.922156	0.994012	0.850299	0.994012	0.994012	0.988024	0.994012	0.994012
IFNGR2	0.994012	0.994012	1	0.94012	0.988024	1	0.994012	0.994012	0.994012	0.994012	0.994012	0.976048	0.994012	0.988024	0.994012	1	1	0.97006	0.994012	0.994012	1	1	0.982036	0.976048	1	1	0.994012	1	1	1	1	1	0.994012	0.994012	0.994012	0.994012	0.994012	0.994012	0.994012	0.994012	0.994012	0.964072	0.994012	0.898204	0.994012	0.994012	0.994012	0.994012	0.994012
GBP2	1	1	1	0.874251	0.97006	1	1	0.994012	1	0.988024	1	0.91018	0.934132	0.982036	1	1	1	0.874251	1	0.994012	1	1	0.91018	0.976048	1	1	1	0.994012	1	1	1	1	1	0.994012	1	0.994012	0.988024	1	0.934132	1	0.994012	0.832335	0.994012	0.748503	0.976048	1	1	1	1
PARP9	0.994012	1	1	0.838323	0.982036	1	0.994012	0.988024	1	0.976048	1	0.874251	0.916168	0.958084	1	1	1	0.868263	1	0.994012	1	1	0.91018	0.97006	1	1	1	0.994012	1	1	1	1	0.994012	0.994012	0.994012	0.994012	0.988024	1	0.97006	0.994012	0.994012	0.820359	0.988024	0.724551	0.97006	1	0.994012	0.994012	0.994012
PMS2	1	1	1	0.844311	0.982036	1	1	0.976048	1	0.94012	1	0.88024	0.91018	0.94012	1	1	0.994012	0.850299	1	0.994012	1	1	0.886228	0.958084	0.982036	1	0.994012	1	1	1	1	1	1	0.988024	0.994012	1	0.976048	0.994012	0.988024	1	0.994012	0.790419	0.934132	0.664671	0.964072	1	0.994012	0.994012	0.988024
CCND1	0.994012	0.994012	1	0.928144	0.982036	1	0.994012	0.982036	0.994012	0.994012	0.994012	0.952096	0.976048	0.988024	0.988024	1	1	0.964072	0.994012	0.994012	1	1	0.97006	0.982036	0.988024	1	0.994012	1	1	1	1	1	0.994012	0.994012	0.988024	0.994012	0.994012	0.994012	0.988024	0.988024	0.988024	0.94012	0.976048	0.862275	0.988024	0.994012	0.994012	0.994012	0.994012
AKT1	0.994012	0.994012	1	0.976048	0.988024	1	0.994012	0.994012	0.994012	0.994012	0.994012	0.982036	0.994012	1	0.994012	1	1	0.976048	0.994012	1	1	1	0.988024	0.994012	1	1	0.994012	1	1	1	1	1	0.994012	0.994012	0.994012	0.994012	0.994012	0.994012	0.994012	0.994012	0.994012	0.982036	0.994012	0.928144	0.994012	0.994012	0.994012	0.994012	0.994012
TLK2	0.994012	1	1	0.850299	0.982036	1	0.994012	0.982036	1	0.97006	1	0.892216	0.928144	0.964072	1	1	1	0.886228	1	0.994012	1	1	0.922156	0.97006	0.976048	1	1	1	1	1	1	1	0.994012	0.994012	0.994012	1	0.988024	1	0.994012	0.994012	0.994012	0.790419	0.94012	0.712575	0.976048	1	0.994012	0.994012	0.994012
PDGFRB	1	1	1	0.844311	0.982036	1	1	1	1	0.988024	1	0.91018	0.928144	0.982036	1	1	1	0.934132	1	0.994012	1	1	0.898204	0.97006	0.976048	1	1	1	1	1	1	1	1	0.994012	1	1	1	1	0.976048	1	0.988024	0.802395	0.964072	0.796407	0.982036	0.994012	1	1	1
ENTPD1	0.994012	1	1	0.832335	0.97006	1	1	0.964072	1	0.982036	1	0.862275	0.916168	0.952096	1	1	1	0.874251	1	0.994012	1	1	0.892216	0.958084	0.994012	1	1	1	1	1	1	1	0.994012	0.994012	0.988024	0.994012	0.988024	1	0.952096	0.994012	0.988024	0.796407	0.982036	0.664671	0.97006	1	0.994012	0.988024	0.994012
TGFBR2	1	0.994012	1	0.820359	0.946108	1	1	0.928144	1	0.916168	0.994012	0.850299	0.862275	0.91018	0.982036	0.994012	0.994012	0.790419	1	0.994012	1	1	0.772455	0.958084	0.964072	1	0.988024	0.988024	1	1	1	1	0.988024	0.994012	0.976048	0.994012	0.976048	0.994012	0.898204	0.988024	0.97006	0.730539	0.862275	0.48503	0.952096	0.994012	0.97006	0.982036	0.97006
RPTOR	0.994012	1	1	0.844311	0.964072	1	1	0.97006	1	0.946108	1	0.88024	0.898204	0.94012	1	1	1	0.826347	1	0.994012	1	1	0.862275	0.958084	0.958084	1	0.994012	0.994012	1	1	1	1	0.994012	0.988024	0.994012	1	0.976048	0.994012	0.97006	0.994012	0.994012	0.748503	0.916168	0.60479	0.964072	0.994012	0.988024	1	0.988024
EIF2AK2	0.994012	1	1	0.832335	0.964072	1	1	0.976048	1	0.97006	1	0.874251	0.904192	0.946108	1	1	1	0.826347	1	0.994012	1	1	0.856287	0.97006	0.988024	1	1	0.994012	1	1	1	1	0.994012	0.988024	0.988024	0.994012	0.988024	1	0.982036	0.994012	0.994012	0.784431	0.946108	0.652695	0.964072	1	0.982036	0.994012	1
PIK3CD	0.994012	0.994012	1	0.826347	0.952096	1	1	0.928144	1	0.874251	0.994012	0.844311	0.898204	0.916168	0.988024	1	1	0.826347	0.994012	0.988024	1	1	0.772455	0.928144	0.988024	0.994012	1	0.994012	1	1	1	1	1	0.982036	0.982036	0.994012	0.964072	1	0.922156	0.946108	0.976048	0.742515	0.946108	0.57485	0.94012	0.994012	0.946108	0.994012	0.988024
GUSB	0.994012	1	1	0.814371	0.964072	1	1	0.958084	1	0.928144	1	0.856287	0.868263	0.916168	1	1	1	0.796407	1	0.994012	1	1	0.790419	0.964072	0.958084	1	0.982036	0.988024	1	1	1	1	0.994012	0.988024	0.988024	0.994012	0.976048	0.994012	0.964072	0.994012	0.988024	0.742515	0.91018	0.562874	0.964072	0.988024	0.988024	0.994012	0.988024
MSH2	1	1	1	0.850299	0.982036	1	1	0.976048	1	0.946108	1	0.886228	0.916168	0.94012	0.994012	1	0.988024	0.856287	1	0.994012	1	1	0.898204	0.964072	0.988024	1	0.994012	0.994012	1	1	1	1	0.994012	0.988024	0.994012	1	0.982036	0.994012	0.982036	0.994012	0.994012	0.772455	0.94012	0.652695	0.958084	0.994012	0.976048	1	0.994012
HLA-A	0.994012	0.994012	1	0.934132	0.994012	1	0.994012	0.994012	0.994012	0.982036	0.994012	0.952096	0.964072	0.994012	0.994012	1	1	0.97006	0.994012	1	1	1	0.97006	0.988024	1	1	0.994012	1	1	1	1	1	0.994012	0.994012	0.994012	0.994012	0.988024	0.988024	0.994012	0.994012	0.994012	0.952096	0.994012	0.94012	0.994012	0.994012	0.994012	0.994012	0.994012
ITGB2	0.994012	1	1	0.874251	0.982036	1	0.994012	0.994012	1	0.994012	1	0.904192	0.946108	0.976048	0.994012	1	1	0.892216	0.994012	0.994012	1	1	0.916168	0.97006	1	1	0.994012	0.994012	1	1	1	1	0.994012	0.994012	0.994012	0.994012	0.994012	1	0.97006	0.994012	0.988024	0.886228	0.994012	0.796407	0.988024	0.994012	0.988024	0.994012	0.994012
MLH1	0.994012	1	1	0.856287	0.976048	1	0.994012	0.988024	0.994012	0.982036	0.994012	0.886228	0.946108	0.964072	0.994012	1	1	0.892216	0.994012	0.994012	1	1	0.916168	0.964072	0.988024	1	0.994012	0.994012	1	1	1	1	0.994012	0.994012	0.994012	0.988024	0.988024	0.994012	0.994012	0.994012	0.994012	0.796407	0.976048	0.712575	0.976048	0.994012	0.994012	0.994012	0.994012
TNFRSF14	0.994012	1	1	0.904192	0.988024	1	0.994012	0.982036	1	0.982036	1	0.928144	0.964072	0.964072	0.994012	1	1	0.94012	0.994012	0.994012	1	1	0.934132	0.964072	1	1	0.994012	1	1	1	1	1	0.994012	0.994012	0.994012	1	0.994012	1	0.994012	0.988024	0.994012	0.874251	0.982036	0.814371	0.988024	0.994012	0.994012	0.994012	0.994012
NFKB1	0.994012	0.994012	1	0.856287	0.982036	1	0.994012	0.994012	0.994012	0.988024	0.994012	0.886228	0.946108	0.976048	0.994012	1	1	0.916168	0.994012	0.994012	1	1	0.946108	0.964072	1	1	0.994012	0.994012	1	1	1	1	0.994012	0.994012	0.994012	0.988024	0.982036	0.994012	0.994012	0.994012	0.994012	0.832335	0.994012	0.778443	0.976048	0.994012	0.994012	0.994012	0.994012
ITGAX	0.994012	1	1	0.850299	0.982036	1	1	0.982036	1	0.982036	1	0.886228	0.928144	0.94012	1	1	1	0.856287	1	0.994012	1	1	0.88024	0.97006	1	1	1	0.994012	1	1	1	1	0.994012	0.994012	0.994012	0.994012	0.988024	1	0.982036	1	0.988024	0.808383	0.994012	0.736527	0.976048	1	0.988024	0.994012	1
PIK3CA	0.994012	0.994012	1	0.838323	0.976048	1	1	0.97006	0.994012	0.946108	0.994012	0.856287	0.874251	0.94012	1	1	0.994012	0.814371	1	0.994012	1	1	0.832335	0.964072	0.982036	1	0.994012	0.988024	1	1	1	1	0.988024	0.994012	0.988024	0.994012	0.982036	0.994012	0.964072	1	0.994012	0.766467	0.904192	0.622754	0.97006	0.982036	0.976048	0.982036	0.994012
TGFBR1	0.994012	0.994012	1	0.958084	0.988024	1	0.994012	0.994012	0.994012	0.994012	0.994012	0.97006	0.994012	0.982036	0.994012	1	1	0.97006	0.994012	0.994012	1	1	0.982036	0.976048	1	1	0.994012	1	1	1	1	1	0.994012	0.994012	0.994012	0.994012	0.988024	0.994012	0.994012	0.994012	0.994012	0.958084	0.994012	0.892216	0.994012	0.994012	0.994012	0.994012	0.994012
IKBKB	0.988024	0.994012	1	0.838323	0.958084	1	0.994012	0.958084	1	0.922156	1	0.844311	0.892216	0.94012	0.988024	1	0.988024	0.808383	1	0.994012	1	1	0.832335	0.958084	0.964072	1	0.994012	0.994012	1	1	1	1	0.976048	0.994012	0.994012	1	0.976048	0.994012	0.946108	0.982036	0.988024	0.742515	0.934132	0.592814	0.958084	0.994012	0.982036	0.994012	0.982036
ITGA1	0.994012	0.988024	1	0.838323	0.952096	1	0.988024	0.958084	0.994012	0.88024	0.994012	0.856287	0.868263	0.904192	0.964072	1	1	0.784431	0.988024	0.994012	1	1	0.802395	0.952096	0.952096	1	0.988024	0.988024	1	1	1	1	0.976048	0.988024	0.988024	0.988024	0.97006	0.976048	0.898204	0.988024	0.982036	0.736527	0.904192	0.60479	0.934132	0.982036	0.964072	0.988024	0.988024
B2M	0.994012	0.994012	1	1	0.994012	1	0.994012	0.994012	0.994012	0.994012	0.994012	0.994012	0.994012	1	0.994012	1	1	0.994012	0.994012	1	1	1	0.994012	0.994012	1	1	0.994012	1	1	1	1	1	0.994012	0.994012	0.994012	0.994012	0.994012	0.994012	0.994012	0.994012	0.994012	1	0.994012	0.994012	0.994012	0.994012	0.994012	0.994012	0.994012
GLUD1	0.994012	0.994012	1	0.934132	0.988024	1	0.994012	0.994012	0.994012	0.994012	0.994012	0.97006	0.994012	1	0.994012	1	1	0.982036	0.994012	0.994012	1	1	0.988024	0.976048	1	1	0.994012	1	1	1	1	1	0.994012	0.994012	0.994012	0.994012	0.994012	0.994012	0.994012	0.994012	0.994012	0.946108	0.994012	0.958084	0.994012	0.994012	0.994012	0.994012	0.994012
ABCF1	0.994012	1	1	0.862275	0.982036	1	1	0.982036	1	0.976048	1	0.88024	0.934132	0.952096	1	1	1	0.898204	1	0.994012	1	1	0.91018	0.97006	0.982036	1	1	0.994012	1	1	1	1	0.994012	0.994012	0.994012	1	0.988024	1	0.994012	1	0.994012	0.826347	0.94012	0.700599	0.976048	1	0.994012	0.994012	1
TPM1	0.994012	1	1	0.868263	0.994012	1	1	0.994012	1	0.994012	1	0.898204	0.952096	0.982036	1	1	1	0.934132	1	0.994012	1	1	0.934132	0.97006	0.988024	1	1	1	1	1	1	1	0.994012	0.994012	0.994012	0.994012	0.994012	1	0.994012	1	0.994012	0.844311	0.952096	0.826347	0.982036	1	0.994012	0.994012	0.994012
KAT2B	0.994012	1	1	0.898204	0.982036	1	0.994012	0.982036	0.994012	0.994012	0.994012	0.928144	0.964072	0.988024	0.994012	1	1	0.952096	0.994012	0.994012	1	1	0.964072	0.958084	1	1	0.994012	0.994012	1	1	1	1	0.994012	0.994012	0.994012	0.988024	0.988024	0.994012	0.988024	0.994012	0.994012	0.868263	0.994012	0.814371	0.976048	0.994012	0.994012	0.994012	0.994012
HLA-B	0.994012	0.994012	1	0.994012	0.994012	1	0.994012	0.994012	0.994012	0.994012	0.994012	0.988024	0.994012	1	0.994012	1	1	0.994012	0.994012	1	1	1	0.994012	0.994012	1	1	0.994012	1	1	1	1	1	0.994012	0.994012	0.994012	0.994012	0.994012	0.994012	0.994012	0.994012	0.994012	0.994012	0.994012	0.994012	0.994012	0.994012	0.994012	0.994012	0.994012
MFGE8	0.994012	0.994012	1	0.934132	0.994012	1	0.994012	0.994012	0.994012	0.994012	0.994012	0.952096	0.994012	0.988024	0.994012	1	1	0.97006	0.994012	1	1	1	0.97006	0.982036	1	1	0.994012	1	1	1	1	1	0.994012	0.994012	0.994012	0.994012	0.994012	0.994012	0.994012	0.994012	0.994012	0.982036	0.994012	0.934132	0.994012	0.994012	0.994012	0.994012	0.994012
UBB	0.994012	0.994012	1	0.988024	0.994012	1	0.994012	0.994012	0.994012	0.994012	0.994012	0.994012	0.994012	1	0.994012	1	1	0.994012	0.994012	1	1	1	0.994012	0.994012	1	1	0.994012	1	1	1	1	1	0.994012	0.994012	0.994012	0.994012	0.994012	0.994012	0.994012	0.994012	0.994012	0.994012	0.994012	0.994012	0.994012	0.994012	0.994012	0.994012	0.994012
TAP2	0.994012	1	1	0.868263	0.982036	1	1	0.994012	1	0.994012	1	0.892216	0.934132	0.964072	1	1	1	0.874251	1	0.994012	1	1	0.904192	0.964072	1	1	1	0.994012	1	1	1	1	0.994012	0.994012	0.994012	1	0.988024	1	0.982036	1	0.994012	0.832335	0.988024	0.736527	0.97006	1	0.988024	0.994012	0.994012
PIK3R1	0.994012	1	1	0.838323	0.982036	1	0.994012	0.964072	1	0.982036	1	0.874251	0.922156	0.976048	1	1	1	0.892216	1	0.994012	1	1	0.886228	0.958084	0.982036	1	1	0.994012	1	1	1	1	0.994012	0.994012	0.994012	0.994012	0.976048	0.994012	0.982036	0.988024	0.988024	0.784431	0.952096	0.712575	0.976048	1	0.988024	0.994012	0.994012
LDHB	0.994012	0.994012	1	0.994012	0.994012	1	0.994012	0.994012	0.994012	0.994012	0.994012	0.994012	0.994012	1	0.994012	1	1	0.976048	0.994012	1	1	1	0.994012	0.994012	1	1	0.994012	1	1	1	1	1	0.994012	0.994012	0.994012	0.994012	0.994012	0.994012	0.994012	0.994012	0.994012	0.994012	0.994012	0.946108	0.994012	0.994012	0.994012	0.994012	0.994012
HK2	0.994012	1	1	0.820359	0.964072	1	1	0.958084	1	0.916168	1	0.868263	0.922156	0.946108	1	0.988024	1	0.802395	1	0.994012	1	1	0.826347	0.958084	0.94012	1	1	0.994012	1	1	1	1	0.982036	0.988024	0.994012	0.994012	0.982036	1	0.97006	1	0.976048	0.742515	0.892216	0.592814	0.964072	1	0.976048	0.988024	0.97006
SF3A1	0.994012	0.994012	1	0.916168	0.988024	1	0.994012	0.994012	0.994012	0.994012	0.994012	0.934132	0.994012	0.988024	0.994012	1	1	0.94012	0.994012	0.994012	1	1	0.97006	0.97006	1	1	0.994012	1	1	1	1	1	0.994012	0.994012	0.994012	0.994012	0.994012	0.994012	0.994012	0.994012	0.994012	0.904192	0.994012	0.844311	0.994012	0.994012	0.994012	0.994012	0.994012
HLA-E	0.994012	0.994012	1	0.964072	0.994012	1	0.994012	0.994012	0.994012	0.994012	0.994012	0.982036	0.994012	1	0.994012	1	1	0.994012	0.994012	1	1	1	0.988024	0.982036	1	1	0.994012	1	1	1	1	1	0.994012	0.994012	0.994012	0.994012	0.994012	0.994012	0.994012	0.994012	0.994012	0.964072	0.994012	0.994012	0.994012	0.994012	0.994012	0.994012	0.994012
SLC7A5	1	1	1	0.898204	0.988024	1	1	0.976048	1	0.97006	1	0.91018	0.97006	0.964072	1	1	0.994012	0.898204	1	0.994012	1	1	0.922156	0.964072	0.97006	1	1	1	1	1	1	1	1	0.994012	1	0.994012	0.988024	1	0.994012	1	1	0.874251	0.934132	0.712575	0.988024	0.994012	0.994012	1	0.976048
ZEB1	1	0.994012	1	0.832335	0.958084	1	0.988024	0.982036	1	0.928144	0.994012	0.850299	0.886228	0.94012	1	1	1	0.832335	1	0.994012	1	1	0.856287	0.976048	0.976048	1	1	0.994012	1	1	1	1	1	1	0.994012	0.994012	0.982036	1	0.928144	1	0.988024	0.766467	0.928144	0.610778	0.97006	0.994012	0.994012	0.994012	1
ANLN	0.994012	0.988024	1	0.832335	0.97006	1	1	0.994012	0.994012	0.922156	0.988024	0.88024	0.916168	0.952096	0.988024	1	0.994012	0.850299	0.994012	0.988024	1	1	0.874251	0.958084	0.952096	1	1	0.988024	0.994012	0.994012	1	1	0.982036	0.982036	0.994012	0.982036	0.976048	0.988024	0.97006	1	0.982036	0.790419	0.898204	0.628743	0.958084	0.982036	0.97006	0.988024	0.976048
ERCC3	0.994012	1	1	0.856287	0.982036	1	0.994012	0.988024	1	0.97006	1	0.886228	0.958084	0.97006	0.988024	1	1	0.892216	0.994012	0.994012	1	1	0.928144	0.97006	0.994012	1	1	1	1	1	1	1	0.994012	0.994012	0.994012	1	0.982036	0.994012	0.994012	0.994012	0.994012	0.826347	0.97006	0.736527	0.976048	1	0.988024	0.994012	0.994012
NLRC5	1	0.994012	1	0.838323	0.952096	1	0.994012	0.976048	0.994012	0.928144	0.994012	0.862275	0.91018	0.934132	0.982036	1	1	0.814371	0.988024	0.988024	1	1	0.796407	0.946108	0.994012	1	1	0.988024	1	1	1	1	0.976048	1	0.976048	0.994012	0.982036	0.976048	0.886228	0.958084	0.988024	0.748503	0.982036	0.57485	0.958084	0.982036	0.976048	1	1
CD74	0.994012	0.994012	1	0.988024	0.994012	1	0.994012	0.994012	0.994012	0.994012	0.994012	0.982036	0.988024	1	0.994012	1	1	0.994012	0.994012	1	1	1	0.988024	0.988024	1	1	0.994012	1	1	1	1	1	0.994012	0.994012	0.994012	0.994012	0.994012	0.994012	0.994012	0.994012	0.994012	0.994012	0.994012	0.994012	0.994012	0.994012	0.994012	0.994012	0.994012
CYBB	0.994012	1	1	0.874251	0.976048	1	1	0.988024	1	0.988024	1	0.898204	0.934132	0.97006	1	1	1	0.898204	1	0.994012	1	1	0.928144	0.97006	1	1	1	0.994012	1	1	1	1	0.994012	0.994012	0.994012	0.994012	1	1	0.97006	0.994012	0.988024	0.868263	0.994012	0.778443	0.982036	0.994012	0.988024	0.994012	0.994012
PTEN	1	1	1	0.832335	0.97006	1	1	0.976048	1	0.982036	0.994012	0.862275	0.898204	0.964072	0.994012	1	1	0.874251	1	0.994012	1	1	0.838323	0.958084	0.97006	1	0.994012	1	1	1	1	1	1	0.994012	1	0.994012	0.976048	0.994012	0.982036	0.988024	0.994012	0.772455	0.94012	0.634731	0.988024	0.994012	0.994012	0.994012	0.994012
TFRC	0.994012	1	1	0.844311	0.988024	1	1	0.982036	1	0.976048	1	0.886228	0.946108	0.958084	1	1	1	0.868263	1	0.994012	1	1	0.928144	0.97006	1	1	1	1	1	1	1	1	1	0.994012	0.994012	0.994012	0.982036	1	0.994012	1	0.994012	0.820359	0.988024	0.760479	0.982036	1	0.994012	0.994012	0.994012
TNKS	0.994012	1	1	0.838323	0.97006	1	0.994012	0.964072	1	0.952096	1	0.862275	0.88024	0.952096	1	1	1	0.820359	1	0.994012	1	1	0.844311	0.958084	0.982036	1	0.994012	1	1	1	1	1	0.988024	0.988024	0.994012	1	0.976048	1	0.976048	0.994012	0.994012	0.754491	0.916168	0.634731	0.964072	0.994012	0.994012	0.994012	0.988024
ITGA4	1	0.994012	1	0.838323	0.982036	1	0.994012	0.994012	1	0.892216	1	0.892216	0.928144	0.892216	0.988024	1	0.994012	0.832335	0.994012	0.994012	1	1	0.850299	0.964072	1	1	0.994012	0.988024	1	1	1	1	0.982036	0.994012	1	0.994012	0.988024	0.988024	0.898204	0.982036	0.994012	0.772455	0.988024	0.646707	0.934132	0.982036	0.976048	0.994012	1
CD163	1	1	1	0.844311	0.97006	1	0.994012	0.976048	1	0.976048	1	0.868263	0.928144	0.946108	1	1	1	0.868263	1	0.994012	1	1	0.892216	0.976048	0.994012	1	1	0.994012	1	1	1	1	1	0.994012	1	0.994012	0.988024	1	0.958084	1	0.988024	0.826347	0.964072	0.760479	0.97006	1	1	1	1
NBN	0.994012	0.994012	1	0.850299	0.976048	1	0.994012	0.994012	0.994012	0.982036	0.994012	0.892216	0.952096	0.976048	0.994012	1	1	0.91018	0.994012	0.994012	1	1	0.952096	0.964072	1	1	0.994012	1	1	1	1	1	0.994012	0.994012	0.994012	0.994012	0.982036	0.994012	0.994012	0.994012	0.994012	0.832335	0.988024	0.796407	0.982036	0.994012	0.994012	0.994012	0.994012
SDHA	0.994012	0.994012	1	0.856287	0.976048	1	0.994012	0.982036	0.994012	0.946108	0.994012	0.892216	0.946108	0.964072	0.988024	1	1	0.904192	0.994012	0.994012	1	1	0.922156	0.958084	1	1	0.994012	1	1	1	1	1	0.994012	0.994012	0.994012	1	0.976048	0.988024	0.988024	0.994012	0.994012	0.808383	0.982036	0.748503	0.97006	0.994012	0.988024	0.994012	0.988024
RBL2	0.994012	0.994012	1	0.868263	0.982036	1	0.994012	0.988024	0.994012	0.988024	0.994012	0.916168	0.964072	0.988024	0.994012	1	1	0.928144	0.994012	0.994012	1	1	0.952096	0.958084	1	1	0.994012	1	1	1	1	1	0.994012	0.994012	0.994012	0.994012	0.988024	0.994012	0.988024	0.994012	0.994012	0.850299	0.994012	0.790419	0.982036	0.994012	0.994012	0.994012	0.994012
TPI1	0.994012	0.994012	1	0.97006	0.994012	1	0.994012	0.994012	0.994012	0.994012	0.994012	0.988024	0.994012	1	0.994012	1	1	0.982036	0.994012	1	1	1	0.994012	0.994012	1	1	0.994012	1	1	1	1	1	0.994012	0.994012	0.994012	0.994012	0.994012	0.994012	0.994012	0.994012	0.994012	1	0.994012	0.952096	0.988024	0.994012	0.994012	0.994012	0.994012
PFKM	0.982036	0.988024	1	0.808383	0.928144	1	0.994012	0.934132	1	0.862275	0.988024	0.832335	0.856287	0.898204	0.994012	0.988024	0.994012	0.754491	0.988024	0.994012	1	0.988024	0.736527	0.94012	0.898204	1	0.964072	0.994012	1	1	1	1	0.97006	0.988024	0.976048	0.988024	0.94012	0.994012	0.922156	0.97006	0.958084	0.688623	0.826347	0.365269	0.934132	0.976048	0.946108	0.952096	0.898204
IL10RA	1	1	1	0.832335	0.964072	1	1	0.97006	1	0.952096	1	0.862275	0.916168	0.94012	0.988024	1	1	0.844311	1	0.994012	1	1	0.808383	0.958084	0.994012	1	1	0.994012	1	1	1	1	0.994012	0.994012	0.994012	0.994012	0.988024	0.988024	0.916168	0.988024	0.982036	0.766467	0.994012	0.640719	0.97006	0.988024	0.988024	1	1
DAB2	1	1	1	0.850299	0.988024	1	1	0.976048	1	0.988024	1	0.898204	0.94012	0.964072	1	1	1	0.904192	1	0.994012	1	1	0.898204	0.97006	0.976048	1	1	0.994012	1	1	1	1	1	0.994012	1	0.994012	0.982036	1	0.988024	1	0.988024	0.814371	0.964072	0.742515	0.988024	1	1	1	1
GLS	1	1	1	0.88024	0.982036	1	1	0.982036	1	0.994012	1	0.916168	0.934132	0.97006	1	1	1	0.892216	1	0.994012	1	1	0.934132	0.976048	0.988024	1	1	0.994012	1	1	1	1	1	0.994012	0.994012	1	0.994012	1	0.994012	1	0.988024	0.832335	0.964072	0.748503	0.982036	1	0.988024	0.994012	1
ALDOA	0.994012	0.994012	1	0.994012	0.994012	1	0.994012	0.994012	0.994012	0.994012	0.994012	0.994012	0.994012	1	0.994012	1	1	0.994012	0.994012	1	1	1	0.994012	0.994012	1	1	0.994012	1	1	1	1	1	0.994012	0.994012	0.994012	0.994012	0.994012	0.994012	0.994012	0.994012	0.994012	1	0.994012	0.994012	0.994012	0.994012	0.994012	0.994012	0.994012
CDH1	0.946108	0.928144	1	0.844311	0.886228	0.994012	0.934132	0.856287	0.916168	0.802395	0.928144	0.838323	0.88024	0.976048	0.904192	0.97006	0.982036	0.826347	0.922156	0.988024	0.988024	0.982036	0.772455	0.886228	0.892216	0.982036	0.922156	0.976048	0.988024	1	1	0.994012	0.94012	0.91018	0.94012	0.94012	0.874251	0.898204	0.856287	0.850299	0.904192	0.766467	0.778443	0.586826	0.892216	0.916168	0.862275	0.94012	0.862275
TAP1	0.994012	1	1	0.904192	0.976048	1	0.994012	0.988024	1	0.994012	1	0.916168	0.94012	0.982036	0.994012	1	1	0.916168	0.994012	0.994012	1	1	0.916168	0.964072	1	1	0.994012	0.994012	1	1	1	1	0.994012	0.994012	0.994012	1	0.988024	1	0.982036	0.988024	0.994012	0.874251	0.994012	0.808383	0.982036	0.994012	0.994012	0.994012	0.994012
BRD4	0.994012	0.994012	1	0.874251	0.988024	1	0.994012	0.994012	0.994012	0.994012	0.994012	0.916168	0.982036	0.988024	0.994012	1	1	0.946108	0.994012	0.994012	1	1	0.97006	0.97006	1	1	0.994012	1	1	1	1	1	0.994012	0.994012	0.994012	0.994012	0.994012	0.994012	0.994012	0.994012	0.994012	0.868263	0.994012	0.814371	0.982036	0.994012	0.994012	0.994012	0.994012
SGK1	0.994012	0.994012	1	0.94012	0.994012	1	0.994012	0.994012	0.994012	0.994012	0.994012	0.964072	0.988024	0.988024	0.994012	1	1	0.964072	0.994012	0.994012	1	1	0.988024	0.97006	1	1	0.994012	1	1	1	1	1	0.994012	0.994012	0.994012	0.994012	0.994012	0.994012	0.994012	0.994012	0.994012	0.958084	0.994012	0.922156	0.994012	0.994012	0.994012	0.994012	0.994012
RB1	0.994012	0.994012	1	0.868263	0.982036	1	0.994012	0.994012	0.994012	0.988024	0.994012	0.91018	0.964072	0.976048	0.994012	1	1	0.934132	0.994012	0.994012	1	1	0.976048	0.964072	1	1	0.994012	1	1	1	1	1	0.994012	0.994012	0.994012	0.994012	0.988024	0.994012	0.994012	0.994012	0.994012	0.862275	0.994012	0.790419	0.976048	0.994012	0.994012	0.994012	0.994012
ITGB3	0.886228	0.862275	1	0.820359	0.832335	1	0.928144	0.916168	0.88024	0.658683	0.874251	0.784431	0.808383	0.856287	0.838323	0.922156	0.934132	0.700599	0.892216	0.97006	0.988024	0.976048	0.658683	0.928144	0.874251	0.958084	0.898204	0.976048	0.97006	1	1	0.994012	0.838323	0.886228	0.88024	0.928144	0.820359	0.832335	0.760479	0.94012	0.868263	0.682635	0.658683	0.431138	0.766467	0.808383	0.766467	0.796407	0.802395
PUM1	0.994012	0.994012	1	0.862275	0.976048	1	0.994012	0.988024	0.994012	0.976048	0.994012	0.892216	0.946108	0.97006	0.994012	1	1	0.91018	0.994012	0.994012	1	1	0.946108	0.97006	1	1	0.994012	1	1	1	1	1	0.994012	0.994012	0.994012	0.994012	0.982036	0.994012	0.994012	0.994012	0.994012	0.826347	0.988024	0.754491	0.982036	0.994012	0.994012	0.994012	0.994012
PTPN11	0.994012	0.994012	1	0.928144	0.988024	1	0.994012	0.994012	0.994012	0.994012	0.994012	0.97006	0.994012	0.994012	0.994012	1	1	0.97006	0.994012	0.994012	1	1	0.982036	0.976048	1	1	0.994012	1	1	1	1	1	0.994012	0.994012	0.994012	0.994012	0.994012	0.994012	0.994012	0.994012	0.994012	0.928144	0.994012	0.886228	0.994012	0.994012	0.994012	0.994012	0.994012
COL11A1	0.862275	0.778443	1	0.820359	0.748503	0.994012	0.88024	0.820359	0.814371	0.532934	0.760479	0.772455	0.778443	0.802395	0.736527	0.874251	0.892216	0.622754	0.862275	0.988024	0.982036	0.934132	0.538922	0.868263	0.784431	0.97006	0.862275	0.946108	0.97006	1	0.994012	0.994012	0.784431	0.838323	0.844311	0.898204	0.718563	0.712575	0.598802	0.766467	0.802395	0.688623	0.57485	0.305389	0.772455	0.748503	0.706587	0.730539	0.694611
TNFRSF10B	0.994012	0.988024	1	0.832335	0.964072	1	1	0.964072	1	0.898204	0.988024	0.868263	0.904192	0.91018	0.994012	1	0.994012	0.814371	1	0.994012	1	1	0.784431	0.964072	0.958084	1	0.988024	0.988024	1	1	1	1	0.994012	1	1	0.994012	0.97006	0.988024	0.934132	1	0.988024	0.742515	0.928144	0.598802	0.958084	0.994012	0.964072	1	0.988024
BRCA2	0.988024	0.988024	1	0.826347	0.964072	1	0.994012	0.952096	0.994012	0.892216	0.988024	0.868263	0.886228	0.922156	0.994012	1	0.994012	0.784431	0.994012	0.988024	1	1	0.784431	0.946108	0.964072	1	0.994012	0.994012	1	1	1	1	0.988024	0.982036	0.982036	0.994012	0.976048	0.994012	0.94012	1	0.982036	0.724551	0.874251	0.526946	0.94012	0.976048	0.964072	0.988024	0.994012
MET	0.994012	0.988024	1	0.856287	0.964072	1	0.994012	0.964072	1	0.886228	0.994012	0.886228	0.928144	0.928144	0.976048	0.982036	0.994012	0.850299	0.994012	0.994012	1	1	0.844311	0.952096	0.934132	1	0.988024	1	1	1	1	1	0.976048	0.988024	0.982036	0.988024	0.952096	0.97006	0.946108	0.964072	0.976048	0.820359	0.898204	0.652695	0.958084	0.988024	0.964072	0.964072	0.94012
ENO1	0.994012	0.994012	1	0.982036	0.994012	1	0.994012	0.994012	0.994012	0.994012	0.994012	0.994012	0.994012	1	0.994012	1	1	0.994012	0.994012	1	1	1	0.994012	0.994012	1	1	0.994012	1	1	1	1	1	0.994012	0.994012	0.994012	0.994012	0.994012	0.994012	0.994012	0.994012	0.994012	1	0.994012	0.964072	0.994012	0.994012	0.994012	0.994012	0.994012
BRCA1	0.988024	1	1	0.820359	0.958084	1	1	0.94012	1	0.856287	1	0.850299	0.898204	0.892216	1	0.988024	0.988024	0.784431	1	0.994012	1	1	0.766467	0.934132	0.916168	1	0.97006	0.988024	1	1	1	1	0.994012	0.976048	0.982036	0.988024	0.97006	0.994012	0.934132	0.988024	0.97006	0.706587	0.802395	0.383234	0.946108	0.982036	0.988024	0.976048	0.964072
MRC1	0.976048	0.976048	1	0.796407	0.922156	1	0.982036	0.904192	0.988024	0.760479	0.97006	0.832335	0.850299	0.862275	0.952096	0.994012	0.988024	0.718563	0.982036	0.994012	1	1	0.664671	0.91018	0.91018	1	0.964072	0.988024	1	1	1	1	0.976048	0.982036	0.94012	0.994012	0.958084	0.964072	0.784431	0.952096	0.958084	0.676647	0.784431	0.359281	0.904192	0.976048	0.898204	0.964072	0.934132
HK1	0.994012	1	1	0.874251	0.988024	1	0.994012	0.994012	0.994012	0.988024	1	0.91018	0.934132	0.976048	0.994012	1	1	0.928144	0.994012	0.994012	1	1	0.94012	0.958084	0.994012	1	0.994012	1	1	1	1	1	0.994012	0.994012	0.994012	0.994012	1	0.994012	0.994012	0.994012	0.994012	0.820359	0.976048	0.814371	0.982036	0.994012	0.994012	0.994012	0.994012
SAMD9	0.994012	1	1	0.838323	0.958084	1	1	0.958084	1	0.94012	1	0.856287	0.886228	0.916168	0.988024	1	0.988024	0.802395	1	0.994012	1	1	0.754491	0.952096	0.982036	1	0.994012	0.988024	1	1	1	1	0.994012	0.988024	0.982036	0.994012	0.976048	0.988024	0.904192	0.994012	0.982036	0.748503	0.94012	0.580838	0.952096	0.988024	0.982036	0.994012	1
ITGAV	0.994012	0.994012	1	0.94012	0.988024	1	0.994012	0.994012	0.994012	0.994012	0.994012	0.958084	0.994012	0.994012	0.994012	1	1	0.97006	0.994012	0.994012	1	1	0.994012	0.982036	1	1	0.994012	1	1	1	1	1	0.994012	0.994012	0.994012	0.994012	0.994012	0.994012	0.994012	0.994012	0.994012	0.964072	0.994012	0.904192	0.994012	0.994012	0.994012	0.994012	0.994012
LAMA1	0.91018	0.838323	1	0.802395	0.844311	0.994012	0.922156	0.874251	0.892216	0.646707	0.874251	0.766467	0.832335	0.838323	0.838323	0.958084	0.94012	0.700599	0.886228	0.982036	0.988024	0.964072	0.580838	0.850299	0.856287	0.988024	0.934132	0.982036	0.994012	1	1	1	0.874251	0.868263	0.88024	0.928144	0.802395	0.802395	0.748503	0.862275	0.862275	0.676647	0.646707	0.42515	0.808383	0.874251	0.784431	0.844311	0.808383
JAK1	0.994012	0.994012	1	0.838323	0.964072	1	0.994012	0.976048	0.994012	0.982036	0.994012	0.850299	0.904192	0.964072	0.994012	1	1	0.868263	0.994012	0.994012	1	1	0.886228	0.958084	1	1	0.994012	0.994012	1	1	1	1	0.994012	0.994012	0.994012	0.988024	0.982036	0.994012	0.982036	0.988024	0.988024	0.778443	0.988024	0.724551	0.976048	0.994012	0.994012	0.994012	0.994012
FANCA	0.982036	0.994012	1	0.838323	0.958084	1	0.994012	0.94012	1	0.820359	0.994012	0.88024	0.874251	0.898204	0.988024	1	0.982036	0.784431	0.988024	0.988024	1	1	0.742515	0.958084	0.934132	1	0.988024	0.994012	1	1	1	1	0.982036	0.982036	0.982036	0.994012	0.97006	0.982036	0.892216	0.976048	0.97006	0.724551	0.832335	0.443114	0.928144	0.97006	0.964072	0.988024	0.964072
JAG1	1	0.988024	1	0.844311	0.976048	1	0.994012	0.988024	1	0.964072	0.994012	0.892216	0.928144	0.97006	0.988024	1	1	0.892216	1	0.994012	1	1	0.898204	0.97006	0.97006	1	0.994012	1	1	1	1	1	1	1	0.994012	1	0.988024	0.994012	0.964072	1	0.994012	0.778443	0.922156	0.682635	0.97006	0.994012	0.988024	1	0.994012
GLUL	0.994012	0.994012	1	0.988024	0.994012	1	0.994012	0.994012	0.994012	0.994012	0.994012	0.988024	0.994012	1	0.994012	1	1	0.982036	0.994012	1	1	1	0.988024	0.994012	1	1	0.994012	1	1	1	1	1	0.994012	0.994012	0.994012	0.994012	0.994012	0.994012	0.994012	0.994012	0.994012	0.988024	0.994012	0.964072	0.994012	0.994012	0.994012	0.994012	0.994012
STAT3	0.994012	0.994012	1	0.94012	0.988024	1	0.994012	0.994012	0.994012	0.988024	0.994012	0.97006	0.994012	0.994012	0.994012	1	1	0.97006	0.994012	0.994012	1	1	0.976048	0.976048	1	1	0.994012	1	1	1	1	1	0.994012	0.994012	0.994012	0.994012	0.994012	0.994012	0.994012	0.994012	0.994012	0.964072	0.994012	0.928144	0.994012	0.994012	0.994012	0.994012	0.994012
HIF1A	0.994012	0.994012	1	0.916168	0.988024	1	0.994012	0.988024	0.994012	0.988024	0.994012	0.958084	0.994012	0.982036	0.994012	1	1	0.958084	0.994012	0.994012	1	1	0.976048	0.976048	1	1	0.994012	1	1	1	1	1	0.994012	0.994012	0.994012	0.994012	0.994012	0.994012	0.994012	0.994012	0.994012	0.934132	0.988024	0.874251	0.988024	0.994012	0.994012	0.994012	0.994012
CD44	0.994012	0.994012	1	0.922156	0.988024	1	0.994012	0.994012	0.994012	0.994012	0.994012	0.934132	0.988024	0.994012	0.994012	1	1	0.988024	0.994012	1	1	1	0.976048	0.964072	1	1	0.994012	1	1	1	1	1	0.994012	0.994012	0.994012	0.994012	0.994012	0.994012	0.994012	0.994012	0.994012	0.94012	0.994012	0.964072	0.982036	0.994012	0.994012	0.994012	0.994012
RICTOR	0.994012	0.994012	1	0.856287	0.976048	1	0.994012	0.976048	1	0.958084	1	0.88024	0.946108	0.952096	0.988024	1	1	0.874251	0.994012	0.994012	1	1	0.904192	0.964072	0.994012	1	0.994012	1	1	1	1	1	0.988024	0.994012	0.994012	1	0.976048	0.994012	0.994012	0.994012	0.994012	0.820359	0.982036	0.712575	0.97006	0.994012	0.988024	0.994012	0.988024
THBS1	0.994012	0.994012	1	0.91018	0.976048	1	0.988024	0.994012	0.988024	0.964072	0.988024	0.928144	0.994012	0.982036	0.976048	1	1	0.934132	0.982036	0.994012	1	1	0.94012	0.976048	1	1	0.988024	1	1	1	1	1	0.994012	0.994012	0.994012	1	0.994012	0.982036	0.976048	0.994012	0.988024	0.94012	0.976048	0.868263	0.976048	0.994012	0.976048	0.994012	0.994012
ROCK1	0.994012	0.994012	1	0.850299	0.976048	1	0.994012	0.988024	0.994012	0.982036	0.994012	0.88024	0.946108	0.97006	0.994012	1	1	0.88024	0.994012	0.994012	1	1	0.916168	0.964072	1	1	0.994012	0.994012	1	1	1	1	0.994012	0.994012	0.994012	0.988024	0.976048	0.994012	0.982036	0.994012	0.994012	0.808383	0.988024	0.736527	0.982036	0.994012	0.994012	0.994012	0.994012
LDHA	0.994012	0.994012	1	0.982036	0.994012	1	0.994012	0.994012	0.994012	0.994012	0.994012	0.988024	0.994012	1	0.994012	1	1	0.988024	0.994012	1	1	1	0.994012	0.994012	1	1	0.994012	1	1	1	1	1	0.994012	0.994012	0.994012	0.994012	0.994012	0.994012	0.994012	0.994012	0.994012	1	0.994012	0.994012	0.994012	0.994012	0.994012	0.994012	0.994012
RAD50	0.994012	1	1	0.844311	0.97006	1	1	0.97006	1	0.964072	1	0.88024	0.916168	0.952096	1	1	1	0.844311	1	0.994012	1	1	0.88024	0.97006	0.994012	1	1	1	1	1	1	1	1	0.994012	0.994012	0.994012	0.982036	1	0.988024	1	0.994012	0.796407	0.964072	0.694611	0.964072	1	0.994012	0.994012	0.994012
NOTCH1	0.994012	1	1	0.832335	0.964072	1	1	0.97006	1	0.976048	1	0.856287	0.904192	0.946108	1	1	0.994012	0.814371	1	0.994012	1	1	0.856287	0.964072	0.958084	1	1	0.994012	1	1	1	1	1	0.994012	0.994012	1	0.982036	1	0.958084	0.994012	0.988024	0.754491	0.898204	0.598802	0.958084	0.994012	0.994012	1	0.994012
ITGA6	1	1	1	0.88024	0.982036	1	1	1	1	0.982036	1	0.916168	0.97006	0.988024	1	1	1	0.916168	1	1	1	1	0.934132	0.97006	1	1	1	0.994012	1	1	1	1	1	0.994012	1	0.994012	0.994012	1	0.976048	1	0.994012	0.88024	0.958084	0.724551	0.988024	1	0.994012	1	1
PARP4	0.994012	1	1	0.832335	0.97006	1	0.994012	0.982036	1	0.97006	1	0.886228	0.916168	0.964072	0.994012	1	1	0.892216	0.994012	0.994012	1	1	0.916168	0.952096	0.988024	1	0.994012	0.994012	1	1	1	1	0.994012	0.994012	0.994012	0.994012	0.982036	0.994012	0.988024	0.994012	0.994012	0.772455	0.958084	0.712575	0.97006	0.994012	0.994012	0.994012	0.994012
STAT2	0.994012	0.994012	1	0.952096	0.988024	1	0.994012	0.994012	0.994012	0.994012	0.994012	0.958084	0.988024	0.994012	0.994012	1	1	0.946108	0.994012	0.994012	1	1	0.976048	0.97006	1	1	0.994012	1	1	1	1	1	0.994012	0.994012	0.994012	0.994012	0.988024	0.994012	0.994012	0.994012	0.994012	0.94012	0.994012	0.904192	0.988024	0.994012	0.994012	0.994012	0.994012
COL5A1	1	0.982036	1	0.868263	0.97006	1	0.982036	1	0.994012	0.958084	0.988024	0.898204	0.928144	0.982036	0.976048	1	0.994012	0.928144	0.988024	0.994012	1	1	0.886228	0.976048	0.976048	1	0.994012	1	1	1	1	1	1	1	1	1	0.988024	0.982036	0.964072	0.994012	0.994012	0.808383	0.946108	0.820359	0.964072	0.976048	0.964072	1	0.994012
IFI16	0.994012	0.994012	1	0.976048	0.982036	1	0.994012	0.994012	0.994012	0.994012	0.994012	0.982036	0.994012	0.988024	0.994012	1	1	0.964072	0.994012	1	1	1	0.994012	0.994012	1	1	0.994012	1	1	1	1	1	0.994012	0.994012	0.994012	0.994012	0.988024	0.994012	0.994012	0.994012	0.994012	0.994012	0.994012	0.91018	0.994012	0.994012	0.994012	0.994012	0.994012
ARID1A	0.994012	0.988024	1	0.850299	0.97006	1	0.988024	0.982036	0.994012	0.982036	0.988024	0.874251	0.946108	0.97006	0.994012	1	1	0.886228	0.994012	0.994012	1	1	0.916168	0.964072	1	1	0.994012	0.994012	1	1	1	1	0.994012	0.994012	0.994012	0.994012	0.982036	0.994012	0.994012	0.994012	0.994012	0.814371	0.988024	0.736527	0.988024	0.988024	0.988024	0.994012	0.994012
PKM	0.994012	0.994012	1	0.988024	0.994012	1	0.994012	0.994012	0.994012	0.994012	0.994012	0.994012	0.994012	1	0.994012	1	1	0.994012	0.994012	1	1	1	0.994012	0.994012	1	1	0.994012	1	1	1	1	1	0.994012	0.994012	0.994012	0.994012	0.994012	0.994012	0.994012	0.994012	0.994012	1	0.994012	0.982036	0.994012	0.994012	0.994012	0.994012	0.994012
PTPRC	1	0.964072	1	0.814371	0.916168	1	0.982036	0.928144	0.988024	0.784431	0.964072	0.820359	0.898204	0.904192	0.946108	1	0.988024	0.766467	0.988024	0.994012	0.994012	1	0.706587	0.922156	0.994012	0.988024	0.988024	0.988024	1	1	1	1	0.988024	0.97006	0.94012	0.988024	0.958084	0.946108	0.796407	0.94012	0.976048	0.712575	0.946108	0.461078	0.892216	0.958084	0.904192	0.988024	0.994012
DNMT1	0.994012	0.994012	1	0.916168	0.982036	1	0.994012	0.994012	0.994012	0.994012	0.994012	0.94012	0.976048	0.988024	0.994012	1	1	0.928144	0.994012	0.994012	1	1	0.976048	0.97006	1	1	0.994012	1	1	1	1	1	0.994012	0.994012	0.994012	0.994012	0.994012	0.994012	0.994012	0.994012	0.994012	0.886228	0.994012	0.814371	0.988024	0.994012	0.994012	0.994012	0.994012
MSH6	1	1	1	0.838323	0.97006	1	1	0.94012	1	0.916168	1	0.88024	0.892216	0.922156	1	1	0.994012	0.784431	1	0.994012	1	1	0.802395	0.958084	0.958084	1	0.988024	0.988024	1	1	1	1	0.994012	0.982036	0.994012	0.994012	0.976048	1	0.964072	0.994012	0.988024	0.736527	0.868263	0.54491	0.952096	1	0.982036	1	0.976048
STAT1	0.994012	0.994012	1	0.922156	0.982036	1	0.994012	0.994012	0.994012	0.994012	0.994012	0.934132	0.976048	0.988024	0.994012	1	1	0.946108	0.994012	1	1	1	0.976048	0.964072	1	1	0.994012	1	1	1	1	1	0.994012	0.994012	0.994012	0.994012	0.982036	0.994012	0.994012	0.994012	0.994012	0.91018	0.994012	0.850299	0.988024	0.994012	0.994012	0.994012	0.994012
MTOR	0.988024	1	1	0.838323	0.97006	1	0.994012	0.964072	1	0.952096	1	0.862275	0.892216	0.952096	1	1	1	0.832335	1	0.994012	1	1	0.844311	0.964072	0.964072	1	1	0.994012	1	1	1	1	0.994012	0.988024	0.994012	0.994012	0.982036	1	0.994012	0.988024	0.988024	0.754491	0.934132	0.646707	0.97006	1	0.982036	0.994012	0.982036
APC	0.994012	0.994012	1	0.892216	0.982036	1	0.994012	0.994012	0.994012	0.994012	0.994012	0.916168	0.976048	0.982036	0.994012	1	1	0.94012	0.994012	0.994012	1	1	0.964072	0.964072	1	1	0.994012	1	1	1	1	1	0.994012	0.994012	0.994012	0.994012	0.994012	0.994012	0.994012	0.994012	0.994012	0.862275	0.994012	0.820359	0.988024	0.994012	0.994012	0.994012	0.994012
CENPF	0.976048	0.976048	1	0.832335	0.94012	1	0.988024	0.94012	0.976048	0.850299	0.982036	0.868263	0.892216	0.904192	0.97006	0.982036	0.982036	0.796407	0.976048	0.988024	1	0.988024	0.772455	0.946108	0.922156	0.994012	0.982036	0.982036	0.994012	0.994012	1	1	0.958084	0.97006	0.988024	0.976048	0.946108	0.97006	0.928144	0.982036	0.964072	0.760479	0.832335	0.532934	0.934132	0.958084	0.946108	0.958084	0.922156
FLNB	1	1	1	0.856287	0.97006	1	1	0.994012	1	0.994012	1	0.904192	0.934132	0.988024	1	1	1	0.91018	1	0.994012	1	1	0.898204	0.964072	0.988024	1	1	0.994012	1	1	1	1	1	0.994012	1	1	0.988024	1	0.976048	1	0.988024	0.814371	0.976048	0.724551	0.982036	1	1	1	1
POLR2A	0.994012	0.994012	1	0.904192	0.994012	1	0.994012	0.988024	0.994012	0.994012	0.994012	0.934132	0.988024	0.994012	0.994012	1	1	0.97006	0.994012	0.994012	1	1	0.982036	0.976048	1	1	0.994012	1	1	1	1	1	0.994012	0.994012	0.994012	0.994012	0.994012	0.994012	0.994012	0.994012	0.994012	0.898204	0.994012	0.88024	0.988024	0.994012	0.994012	0.994012	0.994012
CTNNB1	0.994012	0.994012	1	0.994012	0.994012	1	0.994012	0.994012	0.994012	0.994012	0.994012	0.988024	0.994012	1	0.994012	1	1	0.994012	0.994012	1	1	1	0.994012	0.994012	1	1	0.994012	1	1	1	1	1	0.994012	0.994012	0.994012	0.994012	0.994012	0.994012	0.994012	0.994012	0.994012	1	0.994012	0.976048	0.994012	0.994012	0.994012	0.994012	0.994012
IGF2R	0.994012	1	1	0.826347	0.97006	1	1	0.97006	1	0.946108	1	0.862275	0.904192	0.94012	1	1	1	0.862275	1	0.994012	1	1	0.862275	0.958084	0.964072	1	1	0.994012	1	1	1	1	1	0.994012	0.994012	0.994012	0.976048	0.994012	0.976048	1	0.994012	0.766467	0.916168	0.60479	0.964072	1	0.97006	0.994012	0.994012
A2M	0.994012	0.994012	1	0.964072	0.988024	1	0.994012	0.994012	0.994012	0.994012	0.994012	0.976048	0.988024	1	0.994012	1	1	0.988024	0.994012	1	1	1	0.988024	0.994012	1	1	0.994012	1	1	1	1	1	0.994012	0.994012	0.994012	0.994012	0.994012	0.994012	0.994012	0.994012	0.994012	0.988024	0.994012	0.964072	0.994012	0.994012	0.994012	0.994012	0.994012
NOTCH2	0.994012	0.994012	1	0.892216	0.982036	1	0.994012	0.994012	0.994012	0.994012	0.994012	0.916168	0.988024	0.988024	0.994012	1	1	0.958084	0.994012	0.994012	1	1	0.964072	0.976048	1	1	0.994012	1	1	1	1	1	0.994012	0.994012	0.994012	0.994012	0.988024	0.994012	0.994012	0.994012	0.994012	0.856287	0.994012	0.832335	0.988024	0.994012	0.994012	0.994012	0.994012
ZEB2	0.994012	0.994012	1	0.934132	0.982036	1	0.994012	0.994012	0.994012	0.994012	0.994012	0.952096	0.994012	0.982036	0.994012	1	1	0.97006	0.994012	0.994012	1	1	0.988024	0.982036	1	1	0.994012	1	1	1	1	1	0.994012	0.994012	0.994012	0.994012	0.994012	0.994012	0.994012	0.994012	0.994012	0.952096	0.994012	0.892216	0.994012	0.994012	0.994012	0.994012	0.994012
MKI67	0.988024	0.994012	1	0.844311	0.976048	1	0.994012	0.982036	0.994012	0.946108	0.994012	0.892216	0.922156	0.952096	0.988024	1	0.994012	0.856287	0.994012	0.988024	1	1	0.886228	0.964072	0.994012	1	1	0.988024	1	1	1	1	0.994012	0.982036	0.994012	0.982036	0.988024	0.988024	0.97006	1	0.988024	0.802395	0.97006	0.694611	0.958084	0.988024	0.982036	0.988024	1
NF1	0.988024	1	1	0.856287	0.982036	1	0.994012	0.964072	1	0.988024	1	0.886228	0.958084	0.97006	0.994012	1	1	0.886228	0.994012	0.994012	1	1	0.934132	0.964072	0.976048	1	1	1	1	1	1	1	0.994012	0.994012	0.994012	1	0.982036	1	0.994012	0.994012	0.994012	0.796407	0.958084	0.700599	0.976048	1	0.994012	0.994012	0.988024
VCAN	0.994012	0.988024	1	0.952096	0.976048	1	0.988024	0.994012	0.988024	0.964072	1	0.958084	0.994012	0.982036	0.976048	1	1	0.964072	0.988024	0.994012	1	1	0.946108	0.994012	0.988024	1	0.988024	1	1	1	1	1	0.994012	0.994012	0.994012	1	0.994012	0.982036	0.976048	0.994012	0.988024	0.922156	0.97006	0.892216	0.988024	0.988024	0.982036	0.994012	0.994012
COL6A3	0.994012	0.982036	1	0.934132	0.97006	1	0.988024	0.994012	0.988024	0.976048	0.988024	0.928144	0.976048	0.988024	0.982036	1	1	0.988024	0.988024	0.994012	1	1	0.958084	0.982036	1	1	0.988024	1	1	1	1	1	0.994012	0.994012	0.994012	0.994012	0.994012	0.988024	0.988024	0.994012	0.994012	0.928144	0.976048	0.958084	0.982036	0.988024	0.976048	0.994012	0.994012
ATM	0.994012	0.994012	1	0.892216	0.988024	1	0.994012	0.988024	0.994012	0.994012	0.994012	0.934132	0.982036	0.994012	0.994012	1	1	0.94012	0.994012	1	1	1	0.982036	0.97006	1	1	0.994012	1	1	1	1	1	0.994012	0.994012	0.994012	0.994012	0.988024	0.994012	0.994012	0.994012	0.994012	0.91018	0.994012	0.814371	0.988024	0.994012	0.994012	0.994012	0.994012
[truncated: 206 more columns]
